# Supplementary material for: A novel approach for Arabic business email classification based on deep learning machines
Source: PeerJ Comput Sci. 2023 Jan 25;9:e1221. doi: 10.7717/peerj-cs.1221 (PMC10280450; doi:10.7717/peerj-cs.1221)
Supplement: Supplemental Information 4 [file peerj-cs-09-1221-s004.txt]

عزازيل
صنعناه
الكامن
أنفسنا
يذكرني
يوسف
زيدان
بورخس
استخدامه
القاريء
بأن
الرواية
ترجمة
لمخطوط
قديم
الهوامش
المخترعة
اختلاق
وجود
عاد
الوهميين
أولى
قراءاتي
ليوسف
عبقري
السرد
ساحرا
يغرقك
المتعة
يتجلى
الراقي
الممزوج
بانسانية
هيبا
الفاتنة
ربما
تم
تناول
فكرة
عذوبة
آخر
صيغت
النهاية
بطريقة
مختلفة
فقد
جاءت
باردة
تتناسب
رواية
بهذا
الشغف
ولذا
أستطيع
منح
خمس
نجوم
كانت
تجربة
قرائية
متفردة
وممتعة
أمتع
قرأت
روايات
بلا
شك
وحول
الشك
تدندن
هوادة
أحمد
الديب
تتخذ
التاريخ
اختار
المؤلف
فترة
تاريخية
ندر
يتناولها
مكتوبة
بدقة
وإتقان
أروع
يمكن
تقرأ
الروايات
التاريخية
تركز
المعنى
إني
كثيرا
لسبب
مختلف
أسباب
الآخرين
أنها
علمتني
درسا
قيما
العبرة
أتت
فوات
الأوان
وذلك
عهدنا
بدروس
الحياة
الصديق
يشجعك
قراءة
مثيلاتها
إشارة
المقاطع
الإباحية
حتما
صديق
جدير
بالثقة
تقولون
خاطئ
وأقول
خجل
قلة
أدبه
ظل
احترامه
وهما
أمران
جدا
توقفت
بدأ
مستواها
الأخلاقي
يسقط
الحضيض
وقد
صدمت
صدمة
قوية
فقلت
لنفسي
المواساة
مأساتي
بقراءة
شيء
آراء
الموقع
أنهم
مثلي
الصدمة
الثانية
أغلب
التقييمات
أربع
الأقل
وتتلو
مباشرة
أخيرة
الآراء
بحد
ذاتها
ترى
معظم
كاتبيها
مادح
للأسلوب
المذهل
لعبقرية
لروعة
الأحداث
وبين
كلها
دفعة
واحدة
أحدهم
فهو
تعليقه
بقول
مثل
لكني
كرهت
والسلام
خاتمة
مدهشة
تكلمت
بارك
الله
فيك
نصيب
الأخلاق
آرائكم
جملة
صغيرة
نهاية
الكلام
أصغر
ضائعة
وسطه
يحجب
الأسلوب
والأحداث
والحبكة
وغير
كثير
الصفحات
وهل
تشفع
الأمور
بخمس
والله
أمركم
عجيب
انظروا
لأنفسكم
بأي
ميزان
صرتم
تحكمون
نجمة
جريمة
حق
الفن
النقي
الهادف
وإهانة
كان
بالرواية
أعجبكم
يجب
عليكم
تقييما
عاليا
لأنكم
بذلك
كاتبها
كتابة
مزيد
الهراء
رميه
أقرب
سلة
نفايات
نقطة
رفعت
ضغطي
النقطة
فهي
حكاية
كون
ألف
ولم
يترجمها
أدري
الحقيقة
أصف
أصبح
وجهي
حينما
عرفت
تلصق
صفة
الإبداع
بتلك
الحركة
وصفة
العبقرية
بالكاتب
بالله
كذب
عالم
وليس
متقن
نجح
نقل
الحواشي
تكون
موجودة
أطراف
الرقوق
الخداع
والمكر
وادعاء
قصة
تحدث
صار
نظركم
إبداعا
وعبقرية
والجهلة
بالتاريخ
المساكين
أمثالي
ذنبهم
يصدقون
المكتوب
بكون
الأمر
مجرد
كذبة
طريفة
الكاتب
سيظل
للكاتب
أدنى
مصداقية
حركة
سخيفة
المصيبة
تجد
يبرر
فعلته
ويقول
أنه
كتب
ليجعل
يندمجون
القراءة
عدم
سبيلا
ليدخل
جو
القصة
أراد
يجد
لنفسه
تصريحا
يتمادى
وصف
أفكار
وكل
فتكون
حجته
جاهزة
وعلى
شاكلة
كتبت
أساس
كونها
حرفية
أمينة
لمذكرات
راهب
مسيحي
وبالتالي
سوء
سأذكره
شأني
إنسان
أمين
الوقائع
يكن
السبب
الحقيقي
فماذا
وبأي
التافهة
خسارة
الوقت
والمال
إللي
هاي
المهزلة
الكاهن
أطلق
نفسه
اسم
تيمنا
بالعالمة
الوثنية
هيباتيا
فر
قريته
وشت
أمه
المسيحية
بوالده
الوثني
فقتل
وتزوجت
قاتله
ذهب
باحثا
الدين
والعلوم
الطبية
خلال
رحلته
نتعرف
تاريخ
الخلافات
الكنيسة
عميقة
تخطف
الأنفاس
ظللت
متعلقة
طول
قراءتي
أستطع
تركها
المائة
صفحة
الأخيرة
أدهشني
قول
المسيح
بالسلام
بالسيف
غطاء
الوجه
للنساء
تحريم
المعازف
الرهبان
منع
دخول
النساء
للكنيسة
الأديرة
تساؤلات
حدث
للرهبان
الخمس
أيام
القصر
المهجور
ترك
الحب
وهم
نختلقه
البشر
القرن
الرابع
عشر
يعرفون
الساعة
الرملية
صلاة
السادسة
تستحق
دار
الشروق
جذبني
الاسم
البداية
لقراءتها
أحد
أسماء
الشيطان
التقليد
اليهودي
المسيحي
لهذا
تصورت
تتحدث
وراء
الطبيعة
ينسج
خيوطه
المحكمة
أول
صفحات
كترجمة
لرقائق
يختلق
المترجم
يؤصل
للجو
التاريخي
للرواية
ينتقل
الحديث
للراهب
المصري
يكتب
لسانه
اتقان
الحبكة
تحوي
تعليقات
للناسخ
العربي
للمترجم
يدخل
تاريخي
محكم
شبه
حقيقي
ظهور
الشخصيات
الأخرى
شخصيات
فباستثاء
محيطه
جميع
الأساسية
حقيقية
نسطور
أسقف
القسطنطينية
كيرلس
الأسكندرية
العالمة
الفيلسوفة
روعة
جعلت
صامتة
دم
يتحاورون
يتناقشون
يكرهون
يتفاعل
معهم
يزداد
واقعية
بالأوصاف
الجغرافي
للأماكن
فالمكان
يلعب
رحلة
تدور
حولها
ذكرياته
رحلات
سابقة
تتبين
المواقف
أثبت
موهبة
الأماكن
للقاريء
امتزاج
الواقعي
بأحداث
جعل
تعبر
الزمان
أمام
القارئ
يعرف
تفاصيل
الاسكندرية
كمثال
تشعر
أثناء
مهل
فالتفاصيل
لديه
يتوقف
فستان
مرتا
لكنك
فالمؤلف
متمكن
للغاية
اللغة
محيط
باليونانية
القبطية
السريانية
باتقان
بقدر
ينقل
الصورة
صفائها
كأنك
تراها
إتقانه
للغات
المختلفة
يألف
التعبيرات
الكنسية
يفقد
متابعته
يقدم
الألفاظ
الغريبة
سياق
واضح
ملحقة
بشرح
خارج
السياق
الحوادث
أهم
تفاعل
معها
فالحوار
اللاهوتي
القائم
يلقي
الضوء
حيرة
شكوكه
تساؤلاته
الداخلية
الكون
حوله
داخلة
عمق
الأسئلة
الإنسانية
الإيمان
يأخذك
شديدة
الغنى
العمق
الفلسفة
الغريزة
التحرر
الجسد
الغيرة
الرحيل
البقاء
تغافل
التدقيق
التفاصيل
اللاهوتية
يكون
التغافل
سبيل
الخطأ
بشكل
ممتاز
بالسياق
يبدو
أسقطت
تناسب
الدرامي
مقبول
اعتبار
لاهوتية
المطلق
بحث
الإنسان
الوجودية
فإنها
اتخذت
اللاهوت
أظن
رأيي
الدقة
تكن
البديع
شرح
لوجهة
نظره
طبيعة
بدا
للاهوت
الإسلامي
لاهوت
الواقع
بالقدر
الرسمي
بالتالي
تصوره
اتحاد
شخص
يسوع
يصطدم
بمشكلة
الزمن
بسني
حياة
المبكرة
بموته
فإنه
المصاحبة
تقول
بحلول
جسد
لحظة
الموت
ينطلق
مبدأ
تنزيه
الاتحاد
بالإنسان
التبرير
يقبله
المسلم
بسهولة
يتعاطف
معه
يحاول
إيجاد
اتفق
بوجوبه
وجوده
تعبيرات
للكلمة
المتجسد
مازالت
تعتبر
اختلاف
الطوائف
أساسيات
رسائله
ضد
أدق
قراءته
بالزعامة
بالدين
بالطبع
حادثة
مقتل
لكنه
الحكم
منطلق
قياس
تصرفاته
عليها
يمثل
السلطة
الدينية
الرسمية
إجاباتها
الجاهزة
المقابل
تقديمه
الشكل
المثال
كنيسة
للهوس
الديني
الفاشية
يهدف
لتصوير
التدين
الشعبي
مفهوم
تعرف
تاريخها
جماعة
محبي
الآلام
الإشارة
إليها
مرة
جورج
ثورة
شعبية
رئاسة
دينية
مفروضة
بقوة
السياسة
ظروف
نفي
للرئاسة
الشرعية
نظرية
موت
آريوس
تعطي
علامات
استفهام
يجوز
تقديمها
مرتين
كأحد
المذكورة
الشهيد
تحول
قسطنطين
يعقد
لحرق
الأناجيل
القانونية
يمنع
تداولها
لجنة
للتفتيش
عنها
البيوت
الكنائس
يوحنا
تخلى
بالفعل
وقع
للاتحاد
الأقنوم
تفقد
متعتها
عمقها
مجملها
رائعة
لغة
متقنة
تصوير
أسئلة
شائكة
ترحل
بالقاريء
الراهب
أنطاكية
الأهم
داخل
ذاته
استوعب
بداية
وصلت
المنتصف
تقريبا
وقرأت
مكان
فطريقة
وحيث
أولا
تعود
للقرن
الميلادي
تحكي
ترجمها
حقيقة
الارآمية
العربية
ثانيا
إخباره
بالمقدمة
هوامش
عربية
أيضا
وأخيرا
نهايتها
لصور
أماكن
وشخصيات
منتقاه
الخليط
يضع
موقف
يصعب
ان
يجزم
بصدق
وواقعية
ترجم
صح
التعبير
وهذا
أسميه
إبداع
بالكتابة
تتابع
صدمات
أخرى
يستوعب
عقلي
مسلم
يتحرك
عقله
بتأليف
جمل
إلآههم
عقيدتهم
ولن
أقتبس
شيئا
شطب
تطاول
نسختي
البعض
يرى
تجسيد
ومعايشة
لشخصية
البطل
إيمانه
الشكوك
وأنا
أرى
كلمات
جالت
برأس
الشخصية
مايمكن
يفعله
حيالها
إيضاح
ليبرأ
تخلخل
فكر
بدون
وعي
فكثيرون
سبب
أكل
آدم
الشجرة
وبطريقة
كتابته
عاشوا
العصور
يرون
حواء
أغوته
وأنه
اراد
الألوهية
تتسلل
لعقول
الجهال
يصدقوها
تحري
جعلتني
عصر
المجهولة
لدي
وكم
سمعت
صراع
طبعت
بجانبه
اكبر
جسدت
الحقبة
تناقضات
خلل
فكري
وزاد
عشقي
لديني
أقرأ
طريقة
تعامل
المسيحين
الوثنين
جسدي
فعلوه
متسلحين
دينا
جئتكم
لألقي
بالأرض
سلاما
سيفا
ماجاء
السلام
وإليه
تبارك
الجلال
والاكرام
ليتهم
يعقلون
الفرق
يكفون
أباطيل
نبي
سلام
اختلافهم
أصل
دليل
الأصل
سنه
فقط
فلله
حمدا
أننا
باقون
أصول
جاء
الحبيب
محمد
وسنة
وحتى
قيام
الساعه
بإذن
أعجبني
حواره
وتصوير
للشر
والشيطان
بشخص
تتخاطب
لتلقي
حمل
خطاياها
وكرهت
التمادي
يسمن
يغني
جوع
أصبحنا
نتذوق
أدبا
بالعري
جزءا
نصف
البذائة
أساليب
شد
القراء
المؤلم
بالموضوع
قبل
المنشأ
الاسلاميه
القلم
قرات
أجنبية
يتجرأ
يخط
فعل
لأن
تغني
تحتاج
بهارات
نوع
الوعي
ورؤية
السطور
لمن
يقرأها
نصيحة
احمل
بيمينك
أسود
يليق
عالي
الخلق
همسة
وأقرا
بحياتهم
أركز
وأشوف
وين
المراة
عندهم
حظوا
دايما
كائن
وسواسي
اغواء
نحنا
الحمد
مو
ننتبه
نصير
الأدب
مقتطفات
يختار
وانما
مشيئة
السماء
تتخلل
الاشياء
والكلمات
تصلنا
خفي
تنطق
بذاتها
ينطق
اهلها
فان
تغيروا
تغيرت
يخلق
الشر
يرضى
كله
خير
ومحبة
ارواح
الناس
تخطىء
الطريق
الازمنة
القديمة
يظنون
العقل
كاف
لمعرفة
خلاص
يأتيهم
النوم
هبة
الهية
لولاها
لاجتاح
العالم
الجنون
ينام
ويصحو
وينام
الا
آثامنا
وذكرياتنا
تنم
قط
تهدأ
لطالما
احببت
تتم
داخلي
يريحني
انسج
خيالي
واحيا
تفاصيلها
الدهر
انهيها
وقتما
اشاء
طريقتي
تعصمني
ارتكاب
الخطايا
فأضل
آمنا
احزني
ابنتي
فالحزن
شأن
انساني
ظالمة
تمتد
وتلهينا
عنا
وتغيرنا
كأننا
غيرنا
الفهم
ايها
الاحبة
وان
فعلا
انه
روحي
فالحقائق
نصل
اليها
بالمنطق
وبالرياضيات
نستشعرها
بأرواحنا
فسوف
تظل
حقائق
او
نظل
قاصرين
اداركنا
رحلت
حبيبتي
كمثل
حلم
رائق
اسعد
قلب
محزون
انطوى
عنه
للأبد
للصلاة
كالسحر
للأرواح
للقلب
المحزون
وكذلك
القداسات
تغسلنا
همومنا
بان
تلقيها
كاهلنا
الى
بساط
الرحمة
الربانية
فنرتاح
يعاودنا
الحنين
مادمنا
مؤمنين
بالرب
خرجنا
حظيرة
الايمان
انفردنا
وصرنا
فريسة
تمزقها
مخالب
القلق
وانياب
الفكر
ادركت
تدبر
الآلهة
اختلافها
لاتكون
المعابد
والهياكل
والابنية
الهائلة
اونما
تحيا
قلوب
المؤمنين
ومادام
يعيشون
فآلهتهم
تعيش
فيهم
اندثر
انطمر
ينبغي
نخجل
امر
فرض
علينا
نقترفه
للمحبة
النفس
احوال
شداد
واهوال
صبر
احتمال
وكيف
لانسان
يحتمل
تقلب
القلب
اودية
الجحيم
اللاهبة
وروض
الجنات
العطرة
اي
يذوب
اذا
توالت
نسمات
الوله
الفواح
رياح
الشوق
اللافحة
اريج
الازهار
فيح
النار
ارق
الليل
وقلق
النهار
افعل
محبتي
بعدما
هب
اعصارها
فعصف
اتوقع
مشوقة
انني
وقعت
كنز
ادبي
سأعود
للتحديث
فور
انتهائي
دقيقا
ماهذا
ماهذه
تسلب
منك
روحك
وعقلك
تعيده
اليك
اجمل
لغه
شاعرية
سريالية
وتشبيهات
واستعارات
مكانية
غاية
الجمال
مثلا
انهمر
النور
جلست
ركض
خيل
بقلبي
يسيل
دوي
شيطاني
شعرها
معتقلا
تحت
الرأس
نظرت
عينيها
لقد
سال
خيط
الدم
فم
الرجل
غيض
صور
بالغة
ناحية
اما
لأعطي
تغذية
راجعه
كامله
مدججة
بالافكار
والشكوك
والهواجس
اننا
نسمع
يفكر
بصوت
مسموع
يتسائل
بالقارئ
هوه
السحيقة
يقول
مقطع
الالهه
القلوب
دور
العبادة
ومتى
مات
تموت
الاله
ابي
اعتقد
اسمه
ويتسائل
موضع
اخر
يفعل
والشياطين
الانشغال
بالانسان
تبدو
السماوية
مشابهه
للعبادات
المصرية
وتحمل
نفس
القصص
وفي
قولنا
امين
دعاء
نسبه
للاله
امون
تكلم
صديقه
الاقنوم
ماهية
اله
ام
انسان
فيقول
الشمس
الكوة
يجعل
شمسا
يقصد
تجلي
لايجعل
الها
وجدت
القول
مثالا
صالحا
اشياء
كثيرة
حياتنا
طبعا
افكار
جميلة
يحب
امرأة
سنا
لانها
سيصنع
رجلا
عظيما
وكان
وصفه
لمشاعره
اوكتافيا
ومرتا
العلم
والفلسفة
ووجهة
نظر
نحوهما
رصد
احداث
حياته
ومع
البحث
ظهر
صدق
اقواله
وصحة
سرده
للوقائع
رجل
مشكك
احس
بانه
اقترف
خطأ
رهبانيته
وحرمانه
والحياة
خطيئة
للجنس
والحب
مؤمنا
يعاني
نقص
ضاع
عمره
سدى
إثر
دعوة
كريمة
الأصدقاء
الصادرة
سنة
وهي
تأليف
الدكتور
الخبير
المخطوطات
بالجائزة
العالمية
كأفضل
لعام
قرائتها
أخاف
لأنها
تناولت
حول
ووضع
السيدة
العذراء
والاضطهاد
قام
المسيحيون
الوثنيين
المصريين
الفترات
أضحت
ديانة
الأغلبية
الدقيق
لحظات
ضعف
ثوب
حوار
صديقي
أراه
المتناقضة
قال
صاحبي
الرهبنة
التلذذ
بأوكتافيا
وبعدها
منا
يرتدي
ذئب
أتحدث
البشرية
سريعة
التقلب
والتغير
حال
لحال
منكم
خطئية
بحجر
أوقفتني
جودة
لغتها
وحسن
اختيار
وتطرقه
أسمع
كوصفه
المتاخمة
للنيل
بأنها
تنام
خده
العمل
راقية
وعميقة
حد
يحيى
الجمل
ديوسف
المختفي
الأسوار
العقائدية
والتاريخية
ونظم
التقاليد
والأعراق
السائدة
التفاهة
بحيث
حجبت
فكل
أنني
أمس
وأفهم
الجوهر
الإنساني
الجانب
كالمعرفة
باللاهوت
الحيلة
الفنية
الإيهام
الصور
فكلها
أدوات
فالغرض
الأول
اكتشاف
لإجهاضه
وقال
لتحرير
ملايين
الأقباط
يحزنني
جزء
مني
منهم
فأنا
الكتابة
تمثال
نسخة
مايكل
أنجلو
روما
وأكثر
آيات
القرآن
الكريم
سورة
مريم
البابا
عامود
بطريرك
والعشرين
فقال
اخترق
جدران
ودخل
فكتب
أزعج
تجاوز
الخطوط
الحمراء
بمصاف
القديسين
أعتبرها
تلخص
مفردات
قليلة
الكثير
سأكتب
بعضها
بسيط
والبعض
الآخر
سأكتفي
تعليق
فالفقير
عفو
ربه
أعجبتني
أنقلها
لعدم
مناسبة
حينها
غوايات
أوكتافيا
نزوة
القس
امتدح
مذاق
الطعام
طعام
مبارك
مطهو
بالمزامير
نار
الهادئة
ذكرتني
بمقولة
الشيخ
عبد
الوهاب
القمري
المساجد
يربو
العشر
سنوات
الأرز
يسبح
ويحمد
ويهلل
طبخه
وبكلامه
تفعل
وقتها
المطبخ
الصفحة
الانطباع
يسيطر
يدفع
الشيء
بأنه
قرأ
شدتني
والد
أيدي
عوام
المسيحيين
أمسكوا
تهريب
السمك
المعبد
إنها
التطرف
والإرهاب
الكبار
لدرجة
يمتنع
إجابة
يعرفها
رغم
شبابه
دفعته
للحديث
مناجاة
كتمانه
وهذه
ميزة
أحكي
حكاه
يومها
فهذا
يصح
تدوينه
أعرف
حكى
عني
إياي
أسرار
تخصني
المحال
أبوح
تمنى
شجرة
وارفة
الظلال
مثمرة
بالحجارة
وإنما
تهواها
لظلها
مأوى
للمنهكين
مطمعا
لطالبي
الثمار
بحاجة
الظل
يحتاجه
حاجتهم
توجه
لربه
يدعوه
يحقق
أمنيته
الأمنية
مثلها
النبي
يخالط
ويصبر
أذاهم
يصبر
بشيء
بأشياء
أدراك
اضطراب
قلبك
عينيك
تدمعان
إلهية
ويصحوا
تثير
كوامن
العواصف
ومكامن
الذكريات
وتهيج
فظائع
لأتناول
الغداء
يوم
الاثنين
شوال
الموافق
أكتوبر
حججه
يغلبني
لأنني
حسبما
يزعم
نحوي
الدائم
وقلقي
المزمن
أذهب
سكرة
نوم
شاب
حدود
العشرين
يتبعه
قرد
يتقافز
مشيته
وكأن
توزعت
بينهما
الأصفر
لون
ولون
الجدب
معابد
المندثرة
الخريف
والخطيئة
بالمرض
رحمها
ورضي
تفوتنا
أشياء
أفرغ
فينا
فمه
كلام
خرج
وكأنه
ألقى
عظة
الجبل
الشوارع
نظيفة
كأنها
عروس
ليلة
فتصبح
ويبيتون
أسوارها
أجيء
تجيء
تشاء
وبك
وفيك
إنني
أنبعث
تريدني
لأصوغ
حلمك
أمد
خيالك
أقلب
تدفنه
الأيام
كورقة
شجر
جافة
تلعب
الرياح
وأظنني
وأنت
ابن
ثلاثين
أهي
أظنها
ثلاثمائة
مائة
الاقتراب
أكملها
الهجر
باطن
الأرض
نرى
الدود
فهل
ماتت
ينخر
باطنها
ندري
يضمحل
ويصير
العدم
ونحن
غافلون
أمر
دمنا
وثني
بليغ
وموهوب
الرب
الوقور
لأنه
يجمع
الصفتين
قلما
تجتمعان
يضحك
لأهون
الدواعي
وحين
كفه
قريبة
الانحدار
الكائنات
تحب
النزول
يخدعه
وهمه
أحلامه
الصعود
والترقي
لابد
آخذ
نفسي
بالعزم
والحسم
وإلا
كهذا
الحمار
تدابير
الأسقف
يبدأ
حيلة
بصفات
التبجيل
يثير
حفيظة
يدعوهم
بعدها
الازدراء
ويبجلونه
لأدبه
تقلق
ولدي
بكل
يستحق
قلق
لديك
حيل
ومداخل
فليشملنا
برحمته
اللحظات
الطيبة
النادرة
قراءتها
أنصح
بقراءتها
كتلك
الواردة
فصل
إيده
تقيله
أوجع
تحذير
أنذر
يبقى
شعور
رائع
يتحول
الكتاب
يحتويني
بينما
أحمله
أغوص
يدي
تجاربى
الناجحه
يدى
روايه
استطيع
الاعتراف
بانها
روعتها
دعايه
كاذبه
وفى
وبعد
الانتهاء
اصدق
كلمه
الروايه
تكتب
للعامه
ورد
لى
واظن
لمعظم
قرا
خاصه
المسلمين
علم
لذى
بالنسبه
مفتاح
لفتره
مهمه
لكنى
اظن
ايصال
فكره
معينه
فى
الفتره
نظرا
لجهلى
الهامه
ممتعه
جانب
سواء
اللغه
تسلسل
الاحداث
الناحيه
التاريخيه
استفدت
كمسلم
مصرى
معرفتى
حقبه
تاريخيه
مصر
وتاريخ
الديانه
المسيحيه
اتمنى
صدور
مماثل
التاريخى
والجانب
القصصى
كنت
بصعوبه
عمل
بنفس
المتعه
الدمج
الخيال
والتاريخ
الماخذ
الوحيد
الجزء
الخاص
بعلاقه
باوكتافيا
احتل
دقيق
ومبالغ
للعلاقه
الجنسيه
بينهم
يضر
حذف
الوصف
موجز
وسريع
ومارتا
أقول
خطفت
عقلى
عقلا
جديدا
يستنبط
كلمة
غائبة
عنى
متوارية
خلف
ستار
أخذت
منى
أياما
عمرا
الشيطانى
انتقى
لروايته
الحائزة
الجائزة
بحق
أحداث
الخامس
ميلاد
الذى
شهد
صراعات
كنسية
كبرى
تتعلق
أغلبها
بالعقيدة
نفسها
والإختلاف
الإتجاه
البحت
فنفس
الثكلى
تغلب
أسلوب
ثكلى
عاصر
أزمات
عصفت
بقلبه
وحياته
صعيد
عندما
رأى
أبيه
الصياد
يذبح
عينيه
أيدى
مسيحيين
متشددين
وأمه
التى
تزوجت
القتلة
فهاجر
هاربا
الأليم
حبك
القدر
لقاء
عاش
ينساها
العشق
أسرعت
الحلم
سريعا
كابوسه
الحقيقى
خيانة
ألبسته
مزيدا
العذاب
ماعرف
الجديد
كابوسا
وتدور
تهب
الأحلام
وتلقى
الكوابيس
وعزازيل
ذنوبه
وخطاياه
الحاصلة
تستمد
وقوتها
إسلوب
السلس
البسيط
والذى
الأولى
لشعور
الطفل
يتعلم
العوم
صغره
لأول
ووجد
يأخذ
بيده
ويسر
يدخله
البحر
العظيم
الهائل
الغامض
الكنسي
القديم
فالأمر
يفهمه
الجميع
ولكنه
أعتقد
عبقرية
النص
الأدبي
وبساطته
الشباب
وجه
الخصوص
الإطلاق
فالبطل
الموضوع
وسهولة
كلماته
والتي
بمثابة
الجسر
إستطاع
خلاله
يصل
الشائك
للجميع
فأنت
أرض
تطأها
وستعرف
معلومات
إهتمام
ستعيش
أشخاص
الصعب
المستحيل
تخيل
نفسك
مكانهم
كواليس
الديانة
العصر
مصري
يعيش
دائم
إنسانيته
وحبه
للدنيا
حبه
للدين
وكونه
أعجبت
بالأفكار
العميقة
تطرح
والخلاف
أكن
بوجودها
الأساس
إشكالية
واليقين
والتدين
والتشدد
والتعصب
وتقبل
والتصالح
الكواليس
يعبر
بعينها
وفقط
عكس
الكتابات
الحديثة
تتغزل
وجمال
مدينة
الإسكندرية
المدينة
زاوية
مخيفة
تذكرت
الميتة
البشعة
لهيباتيا
أستاذة
طرقاتها
إستمتعت
بالوصف
الرائع
لجمال
مارتا
الحبيبة
الرقائق
تذكرني
اليومية
المدونات
يغزلها
لتصنع
كعزازيل
مثيرة
للجدل
قراءتى
ترددت
تطرقنا
لموضوع
الاختلاف
الكنسى
كنه
السيد
يعنينى
يغير
معتقداتى
الاسلامية
لقصة
ابعد
بنى
ويستغفر
ويعود
يخطىء
بمذكرات
انى
اعيب
الاباحية
المفرطة
وسرد
اباحية
اهمية
اساسية
بناء
مؤكد
اننى
استمتعت
لكنها
افضل
حقا
دفنه
ظهوره
أتي
يستطيع
عاشها
للرقوق
فنحن
محظوظين
لخروجها
أجد
وأدق
الكلمات
تمتعت
بعمل
القبيل
انها
الامتع
علي
الاطلاق
الاخيرة
أجمل
الدراسة
التعمق
الجميلة
الحيرة
يعيشها
عشت
جديدة
اوراق
وحق
يموت
أباه
عينه
جري
شهواتي
وغوايات
أحببت
وتمنيت
ارمي
وناسها
الرغم
عشقت
ورأيتها
خلقها
وانا
قلبه
سمع
مضطرة
شعرت
شئ
ونقيضه
الشعور
بالحيرة
والقلق
والاكتئاب
يفارقني
رحلتي
أسمي
معانيه
الاسئلة
الالحاد
خلق
الانسان
فعله
أهل
الرائعة
نطهر
بعون
سيأتي
لكل
اعتقاده
غيره
وتزول
الشريعة
معني
الألتباس
نقيض
اكتب
استمر
كتابتك
وحيرتك
اسأل
يدور
بالك
يخاف
يتحملها
تحرر
فلن
الجنة
آمن
واجتهاد
جئت
مرحبا
ممتعة
تخوضها
فيوسف
أظهر
براعة
معهودة
خطف
آن
واحد
مفعول
سحر
يتم
إيهام
مقدمة
أحداثها
حصلت
زمن
بعيد
وتم
الان
الكشف
مخبأة
لتعيد
ومغامراته
حدثت
لخلق
مبنية
قدمها
لقرائه
بقصة
خياله
ارحمني
رحيم
فإنني
مشفق
ولكنني
مضطر
تعلم
البعيدة
يحوطني
إلحاح
عدوي
اللعين
يكف
بتدوين
رأيته
حياتي
قيمة
أدون
عرض
فما
تبدأ
حرف
يتملكك
بالرغبة
معرفة
سيحدث
أبدع
التنقل
فبدأ
روايته
منتصفها
ماضي
قفز
آخرى
ليكمل
سيجري
أستخدم
الأنا
لتتعرف
وفق
يرويه
لكتابة
جرى
بلدته
نجع
حمادى
الطب
والمعرفة
احد
قلت
مرارا
أني
آت
انبعث
اقلب
أحمل
أوزارك
وأوهامك
الحوارات
الرئيسية
والثانوية
بلغة
فصحى
الغاوي
وهيبا
المتخبط
والهائم
واشتهاء
ماهو
جميل
اواخر
المثيرة
برائي
نقاشات
حادة
طرحت
بأسلوب
مثير
عنصر
المكان
أعطى
فمع
بالزمن
التراجيدية
الانقسامات
والفتن
المثارة
مدن
عدى
انطاكية
بالعديد
المدن
والأماكن
آلة
سردها
الروائي
المتقن
أدبي
مثيل
حسستنى
بالخطر
حسيت
بقرأ
حاجات
ممنوعة
الثلاثين
رق
تعاطفت
انكشفت
كتيرة
مكنتش
عارفاها
هى
المفروض
عبارة
بيحكى
خلالهم
مشاكل
تدينه
تخالف
عقيدتي
أحس
رغبة
قويه
إلتهام
صفحاتها
صدمه
أدبيه
تعلمت
أثرها
معنى
سطر
فائدة
أحسست
رفيقي
التناقضات
اللتي
نحياها
دواخلنا
راق
ميله
رفض
تأليه
وانه
ولد
اعلم
لماذا
أؤمن
بوحدانية
أحبها
كرهتها
كرهها
وتركته
الاوقات
تجذبني
أبدأ
بروعتها
جديد
وتالمت
القتل
بإسم
الإله
تقرأها
خسرت
رؤيتي
للكتاب
عام
صبري
اندمجت
وانتهيت
ينتهي
بنهاية
مفتوحة
يعجبني
أستوعب
بالنهاية
المفتوحة
النزاع
صلب
زال
حبكة
اللغوية
رائقة
ومثرية
ينشد
زيادة
مفرداته
المفردات
كتابه
موغلة
الفصاحة
بطل
يذكر
قصص
ويتعرض
قساوسة
المتطرفة
وقتلهم
باسم
ويؤسس
لفكرة
التسامح
وتقبله
التوصيف
الجنسي
المذكور
يتحفظ
كتبه
توصيف
لأجل
الاستغناء
تأثير
بالنص
لطيفة
قرأتها
أفضل
أضع
وقتي
تسكن
تزدني
تقديري
واحترامي
الكبير
وابداعه
فكرتها
وطريقة
عظيمة
وتدل
يبهرني
أعلم
الروحانية
وحياة
وصراعاته
النفسية
يقع
أقرؤها
للمرة
وبانتظار
يحاوره
يساوره
شماعة
أخطائنا
تجمع
والتصوف
نهج
امبرتو
إيكو
وغيره
الباحثين
يثرون
الباحث
الرصين
الضخمة
الاحتفاء
يعود
أجواء
وينتقل
بسلاسة
عصور
يعرفه
كثيرون
كباحث
كبير
مجال
التراث
والوثائق
يعيد
تقديم
روائي
وأحداث
للاهتمام
مليئة
بالمعلومات
والاضاءات
تتناول
بعيدة
الصغيرة
للحياة
تسنده
متكلفة
لأبعد
اشاهد
فيلما
سينمائيا
أمامي
وبأني
أتجول
والبيوت
والأديرة
مميز
جد
إبليس
أهريمان
تستغرب
أعي
أكتب
تدل
نصفها
المستشفى
وجزء
البيت
ضوء
الجوال
مدينتي
جدة
تقطع
فجأة
والأهم
اقرأ
قرائتي
وحدها
طابع
خاص
وذكرى
مميزة
الشخص
يمكنني
وهيباتيا
نسائية
مررن
بحياة
الترتيب
منهن
ترتبط
جميعها
امممم
اجيد
أحرق
الفيلم
سأدرج
اقتباساتي
وأوضح
حسمت
بسبب
الفصل
داعي
تحرك
تضف
للقصة
وبعضها
وراءه
عدد
الغلاف
الخلفي
دجابر
عصفور
أتفق
الاقتباسات
مافي
بلاد
بالعجائب
بالمؤمنين
رحمة
الإجابات
الكثيرة
المتعددة
الأكثر
يوجد
أسمى
دفع
ألمه
صبور
بطبعه
الصبر
قضيت
عمري
الكلمة
الأدوية
القوية
تفنى
بموت
قائلها
تثور
وتهدأ
وتنتهي
لتبدأ
غيرها
ابدأ
محتواه
تعني
بأحد
اللغات
الصراع
المعتاد
الخير
بالنمط
ألفته
قابلت
أعتده
اسلوبه
لين
شيق
يجذبك
لقراءة
التشعب
الواسع
مجمله
جرئ
خاصة
لكاتب
فكما
ذكرت
فحسب
يمتد
للصراع
النفسي
يمر
إلي
الآن
اقوله
المميز
جرأة
الدخول
بتفاصيل
لسان
بطله
بحثه
للاطلاع
الصراعات
دارت
الكبري
تسلل
بقلم
رشيق
بيسر
اسس
عقيدة
موضوع
شائك
ليرسم
صورة
لمظاهر
عنف
قسوة
رقة
حب
لتلك
الزمنية
المميزة
نفذ
لحياة
تقابلها
صعوبات
دنياوية
نفسية
ذنوب
عامة
لعزازيل
التنصل
مسئوليته
كإنسان
ضعيف
يخطئ
يصيب
الفقرات
صادمة
لبعض
الأعمار
يحتوي
مشاعر
مختلطة
تمر
بالحب
الشديد
الألم
المستمر
أعوام
الخيانة
الضعف
القسوة
مجموعة
المشاعر
الانسانية
الراقية
تبرز
استسلامه
لشهواته
الاحيان
كتاب
عميق
التقدير
المزج
ثلاثة
ولكنهم
والسياسة
والجنس
بداخل
ويدفعنا
للهاوية
دفعا
احداثها
جذبتني
واستمتعت
بذكريات
بلاده
ورحلته
اعالي
العظمى
الجبروت
دهشني
لهذه
تكبر
أهلها
كانوا
معظمهم
مصريين
بطبيعة
الحال
قل
استمتاعي
بمعرفتي
العقيدة
العقائد
والكاتب
بالمناسبة
يسيء
كدين
يحكي
وقائع
ويتحدث
لديهم
بث
ونشره
أصحاب
الديانات
جميعا
ويسعى
قمت
بكثير
نقاط
وتوسعت
ومواقف
تمت
وكانت
فارقة
تغيير
أجمع
ويرجع
الفضل
الممكن
يوجها
المفترض
الأجدر
تجيب
وحسب
مختصرة
الحكاية
متدفقة
بالروح
آمنة
مطمئنة
تنقل
الإطمئنان
قرائها
فنبقى
العابث
زهر
البستان
نتلذذ
تخاطب
الروح
والعقل
وتمازج
وضايع
كدمعة
الحروف
لتعالج
قدر
ننتظر
نخرج
ميعادنا
البعيد
يقارب
يتذكر
فصول
خانت
وأباه
وبلدته
حمادي
النيل
خلى
العظيمة
يرتحل
ويدرس
وارتحل
وحادثته
ليعود
ويترك
إليه
مضى
مغامرته
ستعلم
ابتكار
حكايته
الماضي
يروي
أجزاءه
وعاد
للمنتصف
اخرى
يبتهج
وراح
يكمل
حلة
سحرتني
الفصيحة
فهمتها
ولأول
أقرأها
البسيطة
المختارة
بعناية
لتناسب
تتحول
أجزاء
نقاش
فلسفي
وخواطر
ذهنية
وحديث
أقصد
الحوار
المتواصل
والمسيح
الصلاة
واختلاف
والكنائس
وابنها
عليهما
لمدة
تغويه
ويهيم
قصر
الصقلي
تخدم
ضميره
والذنب
ارتكبه
الصارع
جعله
عذابه
ذكراها
عشرون
الأزمان
وعلمها
والرياضيات
والكيمياء
وغيرها
ولكنها
وثنية
ادى
لقتلها
الشنيعة
شهدها
وتركت
أبدية
فخرج
المرأتين
سيناء
مياه
الضحلة
اغتسل
ومنح
فكان
وإلى
القدس
أورشاليم
طريق
مارس
اشتهر
رهبان
يحج
وهناك
صومعته
احب
الاسقف
سيكون
عظيم
يخرج
يسأله
أمور
وعن
حديث
ونسطور
يبتسم
يرد
راحته
ويطمئن
بقي
عدة
سنين
فأراد
فأرسله
دير
طرف
قافلة
تريد
مدة
قضاها
الدير
سيقضي
المرتفع
مكتبته
وصومعته
كوخ
طويل
وقبل
تنتهي
اقترح
يقضي
أربعين
رقوق
الجلد
فكانت
بالمترجم
بتصرف
بترجمة
الثلاثون
صندوق
محفوظ
الإغلاق
آثار
شمال
غرب
حلب
حواشي
باللغة
الصندوق
فتحه
عربي
الهجري
لمكانه
رسالة
قصيرة
فتح
يحن
تروي
الذهني
والأسئلة
الدائمة
ديانته
يراجع
رئيس
ويناقش
الاخرين
اشتد
قولهم
يؤلف
الأشعار
والترانيم
بالإله
وكنت
تتبعت
ففي
أحدق
التمثال
كيلا
ألفت
أنظار
والوثنيين
المارين
حولي
يلتفت
اليهود
يحظون
بكراهية
الفريقين
يكرههم
الوثنيون
للرومان
ليصلبوه
أتراه
التساؤل
وترفضه
حير
واثار
اليوم
ينسف
أشعر
بحرقة
ولوعتها
بعمق
عذاباتها
دقوا
المسامير
يديك
المشبوحتين
فوق
الصليب
فراغي
موجعا
ووحدتي
أخذتني
غفوة
غلبت
تلاميذ
العشاء
الأخير
أخبرهم
بقرب
رحيله
عنهم
الآب
التقى
بالراهب
خريطون
ومعرفة
المعجزات
الاا
بالإقرار
بتجسد
وظهوره
قاله
خطبته
تولى
القسطنطينة
شرارة
مصاحبة
الأبدية
ومريم
تسمى
والدة
يقال
ثيوتوكوس
الرأي
اختلفت
الثاني
اسقف
المصريون
تجسد
بكامله
إنفصال
الالوهية
والإنسانية
إله
كامل
تام
لنخرج
التيار
الجدلي
جوهر
يتكرر
وإليكم
قطعة
هائلة
بساطتها
حالمة
الرداء
الثقل
الضحى
تماوج
الماء
أخوض
فأشعر
بأنني
أسير
أطير
أفق
مجهول
امتداد
النظر
النواحي
الأربع
وحده
الضحل
الجهات
تمتزج
والماء
بالسماء
سأبدأ
أعذب
بمثل
وتلك
أجدر
الهانئة
نصرخ
بأننا
سنبدأ
اهيم
طوال
أربعة
طيب
صادق
بأفكاره
وخيالاته
طالما
فوجدته
قريب
بمواصلة
التدوين
يجري
مجرى
يفصح
بينه
بوصف
إباحي
ناعم
جبار
أوقعه
عشق
بلغ
الأربعين
الساحر
الطفولية
الملائكية
ولما
هجره
سكنه
الشياطين
سأل
أحب
أسمائه
تحليل
لأصل
رد
عندي
والخواطر
تقوم
الإسلام
الحاشية
كتبها
قوله
اقول
بقرأتها
ومصاحبة
ظلة
شيطانة
آخرها
صفحه
تمنيت
المزيد
اعجبني
والاماكن
وكأنني
اعثر
شبيهه
اقصد
وروعة
التعليقات
السلبية
والكثير
يقولون
عادية
ومملة
وقلت
الكتب
لذلك
هولاء
القرأ
قرأو
روعه
تعجبهم
المسألة
غيري
والعكس
شهر
أبريل
شهرين
بكتابة
نقدا
ولكني
ردا
طبيعيا
نسبة
فريدة
متميزة
يدر
اللغوي
يصدق
بحساب
بالكلمة
قواعد
نجد
الاسهاب
بالكلمات
جائز
القصيرة
تعتمد
التكثيف
أمكن
طويلة
بتكثيف
وحساب
يماثل
منهجية
أقوى
موزون
محسوب
وفيه
تركيز
قرأته
نص
مكتوب
زمنية
وقضايا
نوقشت
ككل
القضايا
بإختصار
فريد
نوعه
أركض
الممر
الصغير
غرفتي
كومة
كوب
ممتلئ
ينضح
بات
تأرجح
القهوة
يرمي
أصابع
وقررت
أكمل
المشوار
وزعت
الأشياء
أحملها
هممممم
فكرت
بجمال
اللحظة
ظهري
مستند
الحائط
خلفي
معلقه
يميني
أوراق
يساري
قهوة
كثيفة
للتو
سكنت
حركتها
تقبع
إياه
مشغولة
أصابعي
المحترقة
أقتحم
لليقين
للحقيقة
أكثرنا
الناتج
نشعره
بالطريقة
العقلانية
نستطيع
نعتبر
دفينة
نتمناها
نشتهيها
وليست
كائنة
تبين
الإختلاف
المصاحب
تعصب
يجر
وبال
يمسهم
المختلف
بآخر
ويزرع
البلبلة
لايبقى
متسع
للحوار
يفتح
الأبواب
المؤصدة
والشك
تسجيل
لتاريخ
شرقي
أوجد
بينها
ربط
أورشليم
أخذ
بدفع
المتخفي
يسجل
يراه
وجد
سر
المفاجئة
بالذنوب
واقعين
امام
نداري
خجلنا
نلقي
اللوم
المحرض
الأخطاء
تدوينها
خرافي
والجمل
اللمسة
الشعرية
أستشعرتها
دروس
فنون
الكتابه
محتوى
همم
الكوني
بفارق
الاول
وضوح
وسلاسة
الروايةالمذكرات
بدأت
بإسهاب
دفعني
للملل
أعتبرتها
مهمة
تكدست
الربع
الأجمل
بنظري
رئيسي
سرد
أقتربت
أعتبر
برمته
يعنيني
يستشعر
الخوف
جراء
خلاف
حرصي
فهم
مابين
جعلني
أغفل
إعتبرتها
يهمني
أزعجني
إغفال
الياء
تزينت
ملون
أحمر
أصفر
أزرق
أسفل
المنسية
هممم
خذلتني
مسكونة
الكمال
أنشده
أحبه
مزاولته
التبحر
أسامح
توقعت
لاأعتبرها
سيئة
إنتظرت
وأقل
لهفتي
سطورها
معذرة
منحك
أعتبره
ماله
علاقه
بالكلام
أعلاه
غريب
سريع
غبي
متردد
شراء
بمرارة
ضاعت
عقاب
فهمه
والرحمة
للعزلة
البلاغة
واستخدامه
العجيب
ومحاولة
أبهرتني
حتي
الرمق
برغم
حبي
للتاريخ
شغفي
بالقراءة
فهذه
سأعيد
حساباتي
أخذني
أخر
وأقنعني
بدايات
ترجمه
بالصدفه
تعجبت
قدرة
البشري
لواقع
يروه
أجاد
زراعة
أحداثه
سطور
آراه
عاشق
بطبيب
براهب
زعمت
خلجات
نفسة
تضفي
روح
الأحيان
نراه
إلهي
يفرض
إمرأة
بحياتة
أنثوي
دخلت
ثلاث
مغلقة
بجراءة
الشريرة
جسدها
بعزازيل
شيطان
والجزء
يعاب
الشىء
غواياته
بالنساء
وصفها
التفصيل
أشكرك
لهذة
التجربة
المتميزة
اتوه
عوالم
اكن
انتبه
لوجودها
غالبا
يأتيني
يتركني
استخدم
الاقدم
لابليس
يتعبد
الملائكة
ليبرهن
حالة
يجره
بالضرورة
كثرة
تؤدي
انما
النفق
المظلم
يؤدي
لمكان
ينبعث
بالطمأنينة
يتخذ
موطنا
رائعه
المعلومات
انك
مألوف
الو
دائما
أتسائل
أنتشر
مكانة
الأسكندريه
إستطاعت
تنتشر
وتحل
الوثنيه
القديمه
واليهوديه
أعطتني
الأفكار
العقديه
اللاهوتيه
يهتم
ويجب
يظل
الخلاف
مستوى
المهتمين
وألا
حروب
وتحريض
إبعاد
رجال
السياسه
وخصوصا
الحكام
ليحصلوا
مكاسب
سياسيه
مالا
يحدث
وأعتقد
محبوكة
لأقصى
درجة
خدعتني
المقدمة
خيال
ظننت
مخطوطات
بحثت
أصولها
فلسفية
منظور
سببا
للهجوم
الأسباب
رآها
للدمار
سأعطي
فصولها
انا
عندى
شغف
قوى
تعمقت
وجدته
اقل
توقعاتى
استوقفتنى
اظنها
ابدا
مممممممممم
إنطباعي
وانت
وضع
أحببتها
بقرائتة
تستطيع
التفرقة
بوضوح
تخلق
مشاهد
وجميلة
قضايا
القضية
نطرحها
الدجاجة
البيضة
اهم
العنف
وشرح
للإنسان
وصدى
الضعيفة
والزاوية
المظلمة
الذات
ياهيبا
ماتدفنه
حامل
ومآسيك
غنى
لغيرك
شيقة
وتلقي
وحدة
وإختلاف
والناسوت
للمسيح
جهة
شخصية
والشهوات
ومحاولته
للوصول
يبرز
ينجلي
نالت
جائزة
بوكر
تحفظ
الادباء
وضمن
لسيرته
يتعرض
للاختلافات
المذهبية
مؤثرة
والثناء
واحداثها
ود
ولاكنى
تاثرت
الشنعاء
وتاثرت
اكثر
علمت
وكذالك
مررت
اثناء
لاخر
القى
بنظرة
المكتوبة
بالخط
العريض
فكنت
اتسائل
هذة
الابداع
وبعدما
انهيت
ونتناقش
ذاتة
جاز
انصح
يقراءها
فهى
يعنى
المستوى
الفنى
تداخلت
التارخية
أشعار
ومناجاته
مسحة
صوفية
لهيبا
تكشف
حقبة
ألوهية
أدى
تقبل
الأخر
وخلافات
سالت
أنهار
الدماء
أعجبتنى
يجرى
للديانة
إنتهاء
الإضطهاد
الوثنى
لأهل
ديانتنا
أياد
مسيحية
قتل
خمسين
مدينتهم
يوافق
السكندرى
وقتل
يجعله
الدنيا
ورثها
ثيوفيلوس
بعده
اخته
تخلط
ببعضها
ولدى
فهؤلاء
سلطان
إيمان
دنيوية
محبة
أحوال
وأهوال
إحتمال
لإنسان
أودية
أى
الفواحة
أريج
الأزهار
أرق
أفعل
بى
أتوقع
فرح
بحب
أننى
أخشاه
سيقولون
إننى
غررت
أنجو
بكلمة
فصار
عشقا
خبرة
بارتياد
القويم
المسكين
سبقوه
المحرومين
بولس
المطرود
تيودور
المبجل
المهرطقين
الآباء
عليهم
أتباعهم
بالجميع
تراه
يسعى
كى
يكفيه
لعبه
يستعدون
للحرب
إفسوس
يشعلها
الإكتفاء
مطلوب
وشعبه
جهرة
هامسا
كن
عاقلا
مبرر
الشرور
ألم
تزرع
الفرقة
الأساقفة
أعترف
ترانى
حاضرا
أردت
أرادوا
حاضر
دوما
لرفع
الوزر
ودفع
الإصر
وتبرئة
مدان
الإرادة
والمريد
والمراد
خادم
العباد
ومثير
مطاردة
خيوط
أوهامهم
رأيت
الكثيرين
واهتز
إيمانهم
واضطربت
قلوبهم
محزن
طريقنا
الاهوت
الدائرة
رؤوس
يثيرون
أحيانا
فليكن
وليكن
بيننا
وحيد
وبشارة
المقدسة
ودعنا
صخب
نعرف
بقلوبنا
بأقوال
شيطانه
أعاننى
فأسلم
مشاعري
اتجاهها
باحث
ولغته
لأحد
بهذه
الجزالة
مزج
بحقائق
يعرفنا
يعلمون
أنقاض
الهمجية
وأعمال
والقتل
ارتكبها
مسيحيون
يعتبر
تناقض
صارخ
الأشخاص
يدعون
دينهم
دين
تسامح
ووجدت
لمبادئ
يشكك
مستوحى
يلمح
وتأثرت
الإعتراف
يقابل
تتعرض
المليئة
بالرغبات
وتبين
النفاق
إنكار
يؤكد
ضرورة
المظاهر
يروا
ملائكة
يكونون
آثمين
كغيرهم
استفزني
تخاذل
وسلبيته
شخصيته
تقنعه
بالعجز
وإنكاره
لخوفه
ردود
وعالم
الخادمة
يجدا
الهروب
المسؤولية
تواجد
موقع
سري
مغلق
يشير
يكتمها
أثار
اهتمامي
كونه
كيان
أحزنني
والخسائر
الناتجة
حجمه
للحضارة
وديانات
مفكرين
وفلاسفة
قوة
مركزية
أفكر
ودوره
للشيطان
ومنه
ناجح
الجوائز
واكثر
الانسانيات
والدراما
القوة
بالاحداث
الاروع
التقليل
جفاف
تتناولها
الاكثر
تاثير
والرقوق
الاقوى
المشهد
بتعريف
زملائها
تدرس
لة
يريد
يذهب
نقيضها
لانة
يعتنق
وهى
تتهم
بهذة
التهمة
الاصل
حاول
يوصل
ملحدة
مؤمنة
بالعقل
والعلم
بعيدا
وربما
ايضا
الثلاثة
هلاوس
الالة
اسئلة
اروع
للخط
الفكرى
تسير
فية
اخيرا
تناولتها
التطرق
الدينى
وجة
واخد
الاديان
الاسلوب
ونفس
استحضار
النصوص
تتفق
هوى
حسب
الحاجة
تفيض
المهمة
والداعية
للتفكير
اضافة
لسحرها
اللغوى
اقرا
مذكرة
الاشخاص
رقوقة
مدفوعا
بطلب
أريدك
تعترف
تحكيه
رده
استفسار
يأتيك
وتتناول
أخميم
قاصدا
يتبحر
واللاهوت
تعرض
لإغواء
أمرأة
سكندرية
أحبته
طردته
خروجة
بشاعة
يد
الغوغاء
بتحريض
بابا
خروجه
فلسطين
للبحث
واستقراره
ولقائه
بالقس
وأرسله
هادئ
بالقرب
وشكوكه
ويصاحب
وقوعة
تدعي
وينهي
بقرار
يرحل
وأن
يتحرر
مخاوفه
يوضح
الأسود
والصراع
لتقرير
يرتكب
مجازر
زورا
وبهتانا
أتقن
إثارة
يكاد
مترجمة
مصدر
تأكيد
بأكثر
وسيلة
غيظى
أمثال
تصويرهم
الفج
للعلاقة
والمرأة
يحاولون
بثه
شكوك
تجاه
عز
وجل
وتصويره
ظالم
بالظلم
تعالى
يجدوا
غضاضة
يتسرب
النفوس
يبثها
يقصدون
الوصول
للكفر
يهتمون
بتصوير
المعقدة
تقرير
الكفر
وإثارته
ذهن
كهدف
عابر
الرد
محاولة
مؤشرا
لهدف
ونهاية
تشير
إلحاد
خصوصا
انتهت
غريبة
وللأسف
رضوى
عاشور
ثلاثية
غرناطة
فعلى
للألم
عانى
المسلمون
الأندلس
يملأ
العين
بالدمع
والقلب
بالحزن
العزة
الكاتبة
اهتمت
العلاقة
بصورة
فجة
أشارت
ثنايا
خواطر
تتضمن
وانتهت
أتمنى
إسلامية
خالصة
تصور
تمسك
بآداب
وأخلاقه
وتعاليمه
القادم
أقصى
جنوب
متأملا
استقر
أخيرا
أطلال
مبنى
لعله
الرومان
قطعا
ماض
سحيق
تكذب
عيناي
المبنى
معبدا
قديما
خبرت
بلادى
تهمس
الاحجار
المذبح
الرخامي
البناء
يمجد
أجمله
القرون
وتظل
ويظل
مذبحه
يبكيان
عظمة
أشك
العظمة
يبنوا
بنوه
البائدة
مهلا
للإله
يبيد
يفنى
القوى
بزوال
القوم
الزوال
رب
بدنه
آلت
ملكية
يوما
ويرفع
حجرا
واحدا
عباد
المؤمنون
بوجوده
بقدرته
لعلهم
لغضبه
طمعا
عطائه
يالها
مهابة
نفوسهم
أبدعوا
حاولوا
جديرا
أظنهم
سيأتى
حائر
يسائل
المهيب
عباده
يعودوا
موجودين
حزينة
وعباد
ذهبوا
موجود
الذاهلين
حضرة
ربهم
موجودا
حيا
وحينما
يموتوا
تحولت
فلم
مكانا
يحيا
فمات
بالسكتة
القلبية
بدن
ليدفن
فيكون
قبر
معبده
والكتابة
ياله
مسكين
يرثى
لحاله
الحق
عقول
الضالين
ينصر
يزول
ينمحى
ذكره
مر
ينساه
قادر
ربكم
تضع
البته
نجمات
الرواي
قبلي
الدهشة
وأقرأ
بالوقت
سريري
يبتلعها
طياته
لشدة
سأنهي
كحد
كبيرة
لوجد
الهرب
اخطائي
بتطرف
يشبه
بسببه
معصيتي
أخطائي
يضعني
وجها
وإياها
انسى
وأعاود
ارتكابها
وأكتشف
الخطيئة
ساعات
أمي
أبي
صديقتي
وبأنه
يحفظني
يصيبني
لكنني
منطقي
رسائلي
مصغرة
نفوسنا
الإطار
أكسبها
المميزات
وأضفى
درامية
توجد
التهيئة
للقارئ
باستثناء
الممانعة
العقلية
الناقدة
الرافضة
حروف
يتساقط
غبار
القدم
انتقالها
الخيالي
القرنين
والخامس
تغريب
ليؤكد
للخيال
المخدوع
متوشحة
مهترئ
إخفاء
والصلة
الوثيقة
والأسلوب
ساعد
وتخدير
تمكنت
العام
تتغلل
ويعيب
الراوي
ينتهج
المنهج
الفلسفي
بلاغة
قلمه
تسعفه
فخرجت
ثقيلة
مملة
سطحية
اللفظ
فارق
مواضع
يستطع
ورتابتها
ألفاظه
الرشيقة
العذبة
استخدمها
محاورات
مواقف
إباحية
وألفاظ
فاحشة
المعاني
إقحام
مزقت
أوصال
المواضع
ذكر
ومذهبه
بالسرد
للخلاف
مذهب
الأقرب
للحق
أقره
الشرع
رؤية
وتفسيره
أسدلت
الستار
الفساد
تدمير
للعقيدة
وطريق
للفكر
الإلحادي
الحاد
المتكرر
قمة
العبودية
الصادقة
وقمة
مراحل
الضلالات
يصلح
لتمثيل
النصرانية
تشتت
واللاهوتية
الحادة
والمقام
يسمح
لفترة
كسرد
لمجموعة
لفائف
دفنت
ضمن
خشبي
منطقة
الخرائب
الأثرية
قلعة
القديس
سمعان
العمودي
قرب
حلبسوريا
بحالة
جيدة
ونادرة
نقلها
سيرة
ذاتية
الفترة
المضطربة
أوائل
تلتها
انقسامات
خلفية
تمتاز
بلغتها
وتناولها
مطروقة
أهميتها
قرائتى
متصلة
بخلاف
عادتى
رقوقها
بتقطع
أعايشها
تذكرنى
برواية
لسلوى
بكر
أعلى
فنيا
السمات
للبطل
الرحلة
بعرض
تنتاب
بنفسه
التجديف
بعرضها
البشريةو
يزيد
أدخل
حمى
ذكى
الملحقة
أثرية
بشمال
قيل
دفن
بوابة
أعجبنى
التوغل
الجنسية
التفنن
المباشر
أجده
بتركيز
اتصال
وجهة
نظري
أصبحت
حائرا
نقولات
لمخطوطات
صياغته
حبكته
مزيج
معا
عموما
نقلا
أسميها
لشخص
بالكثير
التجارب
طموح
شهوة
وأسر
لماضي
بغيض
والديه
زهد
السمو
باخر
وأيضا
المعارك
الواقعية
المصالح
الاختلافات
العقدية
اهتمام
بالنسبة
أبدا
الخلفية
الثقافية
الجزئية
نسج
المحض
فلست
يتكلم
التساؤلات
تركت
واضحة
بظلال
يواجهها
اقترفته
اكتفى
بالذهاب
سلبيته
الطريقة
أنتهت
يهرب
النقاشات
صوت
مبادرة
انسانيته
بغطاء
بدافع
الشهوة
الاجابات
توصل
الرصيد
الضخم
المعتمدة
تصب
مصب
تزيد
ثقافة
الفرد
تعطيه
كمية
مسيطرة
يتحدث
باقي
أهواء
ناس
تنبذ
تضخ
تدعو
للسلام
تقاتل
مسألة
اعتمد
كتاباته
موثق
واقعة
أبان
هذاك
وأنني
أشترك
تشبيه
داون
براون
شيفرة
دافنشي
تقارن
أرفض
مقارنة
روايتي
بشفرة
بأوهام
ثابته
وهدف
مؤلفها
الانتشار
العالمي
وتحويلها
لفيلم
سينمائي
الأولي
تأسست
بالتراث
واقع
أضاف
الوهمي
خرائب
وتمت
ترجمتها
وبذلك
أستخلص
تتكلم
المشاكل
حكم
عمود
التعرض
أثارت
أوضح
صورته
كطاغية
يعتمد
يخالف
معتقداته
ولذلك
عزل
يديه
يعتقد
جأت
سيف
العبارة
هيجت
لقتل
إضافة
لمقتل
أبو
شكل
تجري
إختلاط
يقينه
يقومون
بقتل
إسم
فيذكر
التمحور
السائد
الإعتدال
التفكر
يطويه
دكتور
تطول
فأقرأ
المفهوم
المغلوط
يتمركز
يأتي
كمبرر
لفعل
لوجود
ألله
العياذ
حولك
مصطلحاتها
التائه
توخي
الحذر
فربما
إعتقاد
مخلوق
العالمين
أسكنها
يختم
رحل
شروق
أكملت
غادر
لمرتا
تلخيص
تمضي
قرون
ظمأى
نهلت
ماء
ظمأها
تنهل
كلماتها
النقية
تارة
الآسنة
فعندما
عصافير
أحرفها
تصدح
بالغناء
أبوابها
أصحابها
العفنة
سماء
لاعنة
الخبيثة
فالإنسان
مجبول
السوي
بالفطرة
الضلال
الدمار
تختلف
النطق
ألفاظها
وتتفق
مفرداتها
الأديان
أدم
بعثة
فإليه
والذنوب
حملت
أسمه
نعرفه
ونميز
التمييز
والصواب
الرشد
الغواية
والإبداع
الجهل
والإهمال
بحسب
مؤلف
أستاذ
والمخطوطات
يصف
يقصده
يسكن
انفكت
تلازمه
مسيرة
المضنية
يقتحم
برشاقة
لغوية
وشاعرية
ثلاثينات
للميلاد
أهمها
مجمع
أفسس
خلص
منصبه
والحكم
بالهرطقة
أقواله
جوهرين
ألهي
كانا
الركيزة
لرسم
بقية
خطوط
خلالهما
فلسفاته
ونظرياته
وآرائه
مغالطة
معادلة
الصعوبة
والأصعب
إخضاع
بوتقة
الإقناع
السردي
أخرج
معمله
بالفنون
الأدبية
آسره
نال
باستحقاق
البوكر
أردنا
نتحدث
فن
ردة
الفعل
مقدمتها
المحبوكة
المطلعين
وقعوا
يستطيعوا
الفكاك
فالرقوق
وقصصه
بلغته
خديعة
روائية
مترجمها
اختلقها
أختلق
تعد
افتراءات
تغير
وشخوصها
الإضافات
المكانية
فبيت
المقدس
للرهبنة
أعتمد
تقنية
الاسترجاع
الفلاش
باك
يسرد
حاضرة
الماضية
القصصي
الرئيسي
ويتحول
لإكمال
الأصلي
يقرر
يستهل
بيت
أجل
المشوقة
استهل
تعنيه
هامه
النصارى
ففيها
ولادة
تحدثنا
شخوص
بالإمكان
قراءه
متأنية
تتطلب
خبره
وأحداثها
تميز
الشخوص
والحقيقة
ليسقط
أرائه
جمال
الخيالية
مختلقة
بالمعنى
الكامل
خليط
حقيقين
تحدثت
سمة
الثيمة
فتارة
تجزم
الطائفية
وتارة
توضح
مآلات
تسييس
الفتاوى
لتحقيق
مصالح
سياسية
تؤكد
إشكالات
وتبقى
السمة
تسيطر
مجمل
برأيي
ومتعددة
حصرها
بسيطة
جل
الإسقاطات
الظاهرية
إسقاطات
خفية
استنتاجها
يحيرني
سعيدة
يتلذذون
يصور
السعادة
يؤمن
السؤال
أجابه
خلصت
الجمع
خيري
بملذاتها
المشروعة
والآخرة
بعبادة
انكر
زادت
ثقافتي
العامه
حصيلتي
جوها
مخطوطه
آلاف
السنين
لراهب
حياتة
علاقاته
المحرمة
العقائديه
آلامه
المخطوطة
حديثا
أعيدت
كتابتها
ذكية
مخادعة
يلامس
الوقع
تفاصيلة
بالملل
منتصف
أوله
المئه
الاخيره
يعترفون
الموسيقى
ممنوعه
تعبيرهم
بصيغة
بلاغية
حوارات
لله
أفجعنى
أبشع
تنتهى
أقسى
الزج
سياسى
رسم
الراوية
يكتشف
أفصح
نيته
مطلع
بالحديث
النبوى
امرؤ
ينفذ
لأعماق
ليجعلك
شيطانك
أمامك
الخانعة
الغير
قادرة
مواجهة
الظلم
ونصرة
المظلوم
شكه
وهواجسه
صفاء
ينقطع
للعبادة
فيدخل
يشتهر
وعندما
ترانيم
وألحان
العجب
والمظاهر
ريما
جمود
كاهن
ورفضه
أدب
جر
الويلات
أتباع
المسيحى
قبول
للآخر
لصالح
كفة
الآخرى
تخبط
والوهم
ستراه
حقيقته
وحقيقة
بأنك
ضائع
فحتى
أعمالك
الصالحة
محاصر
وعندئذ
النتيجة
الحتمية
بعمله
رسول
صلى
وسلم
ولين
العاطفة
بطلها
هرب
جور
الوطن
غربة
والألفة
مالذي
العودة
يجدها
الثمن
الباهظ
موطنه
ليبحث
وطن
يقيم
مؤامرات
مواطنيه
المتشددين
وأصوله
وظلم
والدته
ليجد
بحر
قضى
جنة
قلبت
موازين
الموعد
اللقاءات
موعد
خطط
العمر
حصل
تطغى
الرابط
حواراته
أقام
محور
مسرح
سكنته
تغادره
قادته
لوطن
الوجع
الأبدي
مؤلمة
ناظريه
وقلبه
محطات
لرحلة
الطامع
بالإيمان
المتمردة
الحرب
وضعت
أوزارها
أرضها
كوطن
شفاءه
يحتاج
للقس
للعالم
جدارة
جميله
وهادفه
تستعرض
تحيط
ببعض
والمسيحين
بحثهم
اصل
طياتها
الفاضح
عقائدهم
وعدم
قناعتهم
ماورد
سابقيهم
يتعلق
بالتوحيد
كاتب
والرهبان
ومايحصل
باسلوب
ممتع
استعرض
الجوانب
الإيجابية
إيجابي
والسلبية
كماهي
وعزز
عابره
تميزت
بروعة
تخرج
الحين
والآخر
الرتم
اتخذه
خط
حديثه
القساوسة
وتبعد
قارئ
الجو
يشعر
نزهه
تشعرك
بواقعيتها
الأسماء
ويرغم
يفوق
القاري
لايملك
ينهيها
الإسم
لعاصي
الإلهي
أعبد
يدعو
الجن
وعند
استنكاره
بالسجود
بمعني
السكون
الإدراك
وحركة
معدومة
ولهذا
سمي
تمكن
دمج
الصوفية
بالرومانسية
بالتوثيق
الصحيح
البساطة
بالشيء
الغريب
محتاج
بال
للقراءة
إنتظار
القادمة
أعبر
الأعجوبة
بالشتات
والتخبط
نتيجة
تأثري
وزمانه
المتقلب
وذاته
المتغيرة
جعلنا
نعيش
وكأننا
نتنفس
ذرات
الهواء
تخيلية
أظهرها
بقالب
وأنتهى
ثاني
أعمق
أسرارها
وتاريخها
وتفاصيلها
النعمة
يهوى
أنصحه
بقرائتها
بكمية
التفصيلات
والأسماء
قليل
الصياغة
تطرق
الطبيب
فلنقل
تنازعته
الصفات
هوية
تتغلب
لنقل
احتاجت
للتدخل
ناقش
المشكلات
أدت
كثيرين
نعيشه
التكفير
النوع
المشوق
السنوات
الإنتاجات
حضيت
باهتمام
ملفت
للنظر
النقاد
المنحى
أواخر
حازت
لمؤلفها
البروفسور
مدير
مركز
بمكتبة
عالمية
رسميا
البريطانية
وزيدان
ستة
روائيين
القائمة
النهائية
تمنح
للسنة
وقيمتها
دولار
والروائيون
الستة
كانو
البساطي
فواز
حداد
الخائن
السالمي
روائح
ماري
كلير
جي
الحفيدة
الأمريكية
إبراهيم
نصر
الخيول
البيضاء
حرجة
انشقاق
كنيستي
أنطاكيا
والإسكندرية
وعقد
وتتألف
ولكل
عنوان
والرق
قانون
الأرثوذكسية
والخلافات
تدين
بالمسيحية
بصعيد
ذروة
والمسيحية
لدخول
يقتل
والده
عين
تتزوج
قتلة
طفولة
قاسية
ويتعلم
فيرى
اضطهاد
بالمدينة
لليهود
يشهد
مصرع
فيلسوفة
عالمة
أنذاك
استوعبت
اليونانية
وفلسفة
خطيبة
بشعة
عجل
بقراره
اتجاه
بحثا
بالأحرى
سكينة
يلتقي
تتشكل
الرجلين
علاقة
دية
تظهر
المطولة
الطرفين
المطاف
بالبطل
الواقعة
مشارف
سيرته
تحث
ضغط
إغراء
يشرع
مقفول
السريالية
مدى
تقنيات
اتساع
أفقه
الثقافي
المعرفي
فالحبكة
الدرامية
فكلما
رقا
فصلا
تتشوق
بالرق
يليه
تصل
جدلا
الاوساط
للمواضيع
تطرقت
الضجة
تنسى
بالجنس
العما
دراسة
بالذكر
اتهام
البيان
سكرتير
المجمع
الأنبا
بيشوي
يتهم
ومهاجمة
رموزها
بتدمير
رفع
لمنع
تداول
للمسيحية
الجميل
مجنون
أتى
اشتريت
السمينة
اللون
الداكن
أنام
محاضرة
عدنان
نقرأ
بدفعة
تجعلك
تستوعب
أكبر
المتقطعة
فقطعت
ليلاء
وفعلت
يحتدم
متسائل
طالب
علوم
الأصول
الوجود
فائدته
الأنوار
أنك
تمشي
تأخذك
جاد
وكأنك
تستمتع
حولنا
وأوكتافيا
ويبقى
المحور
الأوحد
ورحلة
دافئة
قررنا
نكون
باحثين
الرغبة
الأرضية
وأنصح
مزاج
يحلق
مالم
يضف
اقتبست
وأضيفه
والصراعات
والتناقضات
رغباته
الدنيوية
وواجباته
كراهب
وعلاقته
اول
اقرآها
وصراعاتها
اجاد
وصراعه
ممتدة
يدفعك
اكمالها
جلسة
جمالية
واحترافية
تجبرك
الانتقال
لعيش
وشخصيتها
لفتني
راقي
لابعد
الحدود
زمان
ومكان
ابشع
صوره
لينشر
المتطرف
يستخدمه
الظلام
يعتنقونها
واي
شي
لارتباطهما
بالأسرار
اسابيع
أتركها
وأعود
أحاول
السر
جذب
سئمت
وتركتها
انغمس
شخوصها
إطلاقا
سمر
أرجعتني
بحماس
تسقط
وجوهرها
تحديدا
ولدت
تجلى
مدهش
كبار
يختلف
المذاهب
لكنهم
والشر
الشرير
يتمثل
الشهوات
رتم
تتغير
وتصبح
جاذبة
منجز
هائل
طبعتها
بقراءته
الترابط
يعيب
تخلو
الحدث
ولعل
وتطرقت
للخلافات
المتردد
والايمان
تسميته
بهيبا
الأجزاء
لموقف
السكندرية
والحوارات
انفسكم
الآثام
الهموم
المؤرخين
يكتبون
نظرهم
ومهما
المؤرخ
إبرازه
وإغفاله
أهمية
نظرته
وخلفيته
يزن
معظمها
معروف
تناولها
ستكون
مغايرة
رواها
أخذنا
بعين
الاعتبار
العقدي
والتاريخي
وبالطبع
موضوعية
حقه
لأحداث
غرضه
بالأساس
تبيان
موفقا
الجهتين
فزيادة
قدم
عملا
أدبيا
التنويه
وجدنا
صنع
بدلا
جامدة
نجدها
وأتحدث
بالخصوص
الصحف
متحدثة
أفكاره
مذهبا
اعتنقته
طائفة
والحيلة
الكثيرون
بخصوص
صحائف
عثر
موفقة
أسلوبه
خضتها
وفلسفي
خلت
المشاهد
أسرع
قرئتها
ببلاغة
نادرة
اعترافاته
الضياع
كنائس
مجنونة
لفت
المتفوقة
الترجمة
أشبه
المنثور
للقلوب
بالإضافة
للكم
الحقائق
معاني
ونور
الوجدان
الصداقة
وقوة
الغرام
بالآلام
بالسفر
والترحال
بالسحر
والجمال
أعطها
كاملة
الأحوال
تكرار
ضخم
أوامر
ينتظر
الموازين
صحيح
كهذه
تفتح
المجال
بالأمر
لمحة
موجوده
وتظهر
متوقع
اعرف
اصفها
ابداع
طيات
عشقتها
السهل
فب
البدء
التعود
نمط
تبث
تغوص
اعماق
رأي
آرائه
معتقدات
التذبذب
الموجود
شكرا
فدائما
يبهرنا
بأسلوبه
الجذاب
وروح
رواياته
تجعلنا
أبطالها
فنتألم
لأوجاع
ونحمل
همومه
ومعاناته
فتحكي
الجنوب
ودخول
فسمع
تحمله
فأعجب
بعلمها
وود
وقتئذ
تتسم
بالتشدد
والعنف
العقائدي
فترفض
دونها
فجعلت
كافرة
اشد
فرفض
سمى
بشطر
لاقته
فترك
وبدأ
تجول
وحقيقتها
وانهمك
واعتزل
قليلا
يشك
مقابلة
الاعظم
اقوى
زوجة
بشر
والدين
تسمع
ثرثراته
وبحثه
سلامه
الداخلي
مايدور
تكتشف
وليد
افكارنا
نحضره
مللنا
حقيقه
ألتهم
الورق
ايام
يرفع
سقف
التحدي
الروائيين
تكرم
فازت
بالبوكر
العربيه
اسمع
اراء
اخواننا
الرق
التاسع
والعشرون
أصابني
بشدة
يشبهني
تتوقع
عتك
انتهيت
المقاييس
واقصد
فكاننى
أدخلتنى
أجرؤ
دخوله
والقضاء
مهملة
وحقبقة
لايجرؤ
التكلم
عتها
عثرت
مرات
عديدة
ولكنى
فانا
والتى
جذبتنى
الاولى
فاللغة
وتوصيف
الاماكن
والمشاعر
اقابله
اى
فالكاتب
تروى
وتكتب
وعقائده
الأنسان
أصدق
ففى
رأيى
المتواضع
وأهم
ذكاء
يقوم
بدعاية
لنصه
بقرية
قبالة
سوريا
بالديانة
يعتبرها
مرادفا
لسلطة
الطنيسة
تعكس
سطوة
يصادر
بشيفرة
يمكننى
أنهيه
سريعاو
لكننى
تمهلت
قراءتهلأن
عزازيلى
أفاق
معهو
أرد
يعصف
انهيته
سريعاأشفقت
التقديمو
حفريةوجدت
بدير
يقرب
حلبو
أوصى
تنشر
وفاتهالمفارقة
نشرت
حياتهو
المفارقة
اعتبروها
أميل
الفرض
مفارقة
خطها
ثلاثون
بعدد
أها
باب
المصادفة
وتيرة
تجلس
مشدوها
لتصل
للنهاية
يساعدك
يجعلك
تتمثل
سياحية
بامتياز
بالأسفار
والمغامرات
والحكايا
والأشخاص
وتختلط
والحزن
والإعجاب
والتعجب
والقهر
والألم
والصور
فتمكن
ملامسة
آلمني
وشدتني
بوصفها
وجرأتها
واستوقفتني
الشاعر
الحكيم
الحازم
ناقشت
موضوعا
مواضيع
والتخلص
شوائب
والحرية
الحرية
نرنو
معنوية
اقتحم
الخاتمة
يثبت
ينفك
تحاول
الخطاياالخير
والتناقض
خلطة
عجيبة
مايرى
وعنف
فيهيم
سياقها
وشكوك
وخطايا
وحيرة
الجدل
تناصر
آخرون
تضيف
والشيقة
التعاطي
خلالها
الإ
رايتها
تنقلني
الحقب
الهامة
عمر
مهدها
طفولتها
تصفها
بالبراءة
برع
الأحاسيس
تحكمت
تصرفات
قرارات
أفعال
أبطال
متميز
مبدع
اخراجه
يميزه
المناطق
الحوارية
المنولوج
ضمير
استطع
تحديد
وشخصية
فرط
طبيب
تمتع
الأديب
والمدقق
منقح
ابسط
عبارات
واكثرها
سهولة
وبديهية
أيهما
أهو
الاديب
المدقق
اشعر
بخشونة
والحقائق
الموازي
وخواطره
امتازت
الثرية
بالعبارات
المعبرة
تكلف
وأجملها
المناجاة
وربه
وكانها
صوفيه
لزمانها
استرسال
استحضرت
مشهد
قتلها
الطفوله
منيت
اوجاع
يعتل
بصدرك
ويثبت
عقلك
طفولتك
يسبب
اهتزاز
مشاعرك
الكبر
ذكرياتك
السيئه
اهوال
مرت
تريح
صدرك
وحيره
تائها
الاوهام
والحلام
القصه
خيانه
امه
ومقتل
ابيه
نزوحه
الحقيقه
مشواره
الراحه
المنشوده
اطلال
تجذبك
كأنه
صوفي
بديع
يتخلل
القطعه
الفنيه
عرضه
لاحداث
ابناء
الواحده
للتطرف
لاتستطيع
تدرك
حياه
الداخل
اليهم
الحياه
المصريه
اضافته
وجعلته
راسخا
والجهلاء
طلاب
السلطان
حولهم
ظن
طريقه
كالخط
المستقيم
بدل
تعرج
دوائر
رصينه
ادب
رفيع
مده
طويله
ظهرت
النبطي
النهايه
نهايه
الترحال
اين
جديده
الامه
كاتبنا
تصويره
اخترت
مشاركتي
نادي
كتاتيب
بادئ
بدئ
ترقني
والراهب
سيلقي
لائمته
والعلاقات
ووصف
ولأني
مصاب
بالقرف
سأختصر
أذكر
وثلاثة
تحسين
اليهودية
التحدث
رموز
ورموز
اليونان
القدماء
ورأي
التعريف
بالشخصيات
ذكرها
يبرره
مهتما
تفكر
شدني
يومياتهم
يحملك
صاحبها
بالإلتباس
وجميعنا
نتشابهء
التوق
التخاذلوالتفلسف
وخلق
ايجاد
الحلول
سأنسى
المرة
والأخيرة
بالكتاب
وحدث
هممممممممممم
مش
عارفة
منييييييين
بجد
خليني
خلينا
نقول
عجبني
اويييي
قدرته
يترجم
حاجة
تانية
ويقدر
يطلعها
بالابداع
ده
فيكان
بنسبالي
لغز
بحاول
احله
مستغربه
ابداعه
كتابت
دي
واثق
هتلاقيها
وانها
الفكرة
شغل
دماغي
ورا
وصل
لإجابة
معينة
اللي
يقرا
بعديه
انتهى
ويوصل
لنفس
مايمر
حس
بيرمي
طوبة
ظاهر
يعني
ودي
اتخنق
كااان
يحس
أكتر
عجبتني
قريتها
وحسيت
اتعلمت
افاق
أسلووب
حلو
لعرض
المذهبي
خايفة
بقرأها
حبيت
اتعرف
تفكير
تاني
ويكون
متدين
أشوف
بيفكر
إزاي
حاجتين
والوحده
بحسه
بيركز
بيروح
معين
بيخاف
بيكتب
متأمل
جدااااا
بصري
كام
واللي
صعب
اتخيل
اغلب
بيوصفها
بيوصف
باحساسه
تجاههم
عنيه
طيبه
وشه
مريح
الخ
حسيته
لنفسها
غلط
وبيدور
ظنه
بيعرف
يجذب
ليه
جمله
مسيطره
عليا
لآخرها
الحمدلله
نعمة
برده
لحاجة
راح
زي
بيعمل
بظبط
المجمل
احداثه
مشوقه
غريبه
اوقات
مثال
المستمتع
بقربه
ينقلب
فجاه
اغراء
مبادءه
للحب
منهزم
التمسك
ياخذ
يعطى
اسوا
شىء
بسهوله
تعاسه
مميزاته
نظرى
مختلفه
فتره
وحياه
ونقل
ابعاد
ايامها
والمسيحيه
وايضا
ونقلت
الافكار
السائده
عيوبه
تكاد
ضروره
وحكى
بتفصيل
حكايه
يسهب
غى
يشبهه
حذفه
الاقل
الاختصار
ليضر
وجهه
نجمتين
بسم
الرحمن
الرحيم
العرب
جول
فيرن
فيكتور
هوجو
وغيرهم
رواد
العالمى
اشادة
بيها
قصتها
ومتميزة
يشوبها
السخط
الأخرين
تماما
ولأنى
ابداها
فصلين
ملل
رهيب
يشوب
كونى
قارئا
أدركت
الأراء
تسطير
زاد
فضولى
لأكمالها
استطاع
استمتاع
ابتداء
السادس
الثالث
المعتقدات
أدخلتني
المقربة
لأعرف
يتزعزع
ايماني
بتاتا
أنهى
فصولا
القران
صلواتهم
قررت
أسأل
الأفتاء
الأجابة
سهلة
أعيد
الأسطر
الثقافات
الجديدة
فبالتأكيد
اثراء
معرفيا
ينبع
أثارته
ذهنى
ومازلت
أنتظر
الثامن
يتعدى
والحديث
المعانى
والأفكار
ابحار
أهوائها
إيمانها
خيرها
وشرها
اتزان
سلبية
مستسلم
للأحداث
صريح
جاهدا
للتأكد
نفيها
وعمه
سبق
وألفاظه
جزلة
وحملت
وابداع
أحببته
تساؤلاتى
المحتجب
سرادق
حكمته
الخفية
أحوالنا
وذواتنا
سخطى
كتابات
يزعجني
عربى
أطال
الفصلين
أقرأهم
أصلا
لمعرفتي
بالفكرة
منهما
أقرأهما
سخطي
أنزعجت
مبالغا
بعدنا
مفهومة
وكده
الريفيو
مقدمته
يدعى
شجعني
حفزني
يتناول
فترات
صياغة
الفئات
حاربت
السلامو
قسم
متخصص
بصرف
تحفظاتي
بحثي
مصادر
نقدية
يصر
مرجعية
إمكانية
الاستناد
تكوين
اعتقاد
دعمه
فالنص
وإما
مترجم
بأمانة
وقوف
رمادية
استفد
مراجعة
أعرفها
ترقى
لجعله
التزام
بفنون
أساليبها
مغزى
قاريء
ضعيفة
هارب
لأخرى
لآخر
نفسهو
يمكنه
تسمية
التسمية
لشد
انتباه
تصنيفه
أثر
لازال
أكد
خدعة
لحما
سألني
بالشارع
العاشرة
فأجبت
عشرة
مستوي
الحدوتة
سحل
هروب
أعشق
المثقفين
تمتعك
تثريك
تعلمك
مبالغة
ديانات
تسود
تندثر
أناس
بالأمس
أقلية
أصبحوا
أغلبية
غدا
يعودون
الاضطهاد
الغلبة
التأمل
الاحترام
أجادها
لفظا
تذوب
فترد
راهبا
طفلا
كورال
الترتيل
أرتني
أستغربه
مخايل
لصورتها
ذهني
عاصمة
الملح
فغالبا
تتزاحم
الخواطر
رؤوسنا
أبدو
مبهورة
انبهار
أراجع
فأجدني
لحالة
والحق
وصراعات
المتأرجحة
تتطرق
لمسائل
عقائدية
للوهلة
سينظر
سيدرك
المسائل
الشائكة
التفكير
إجابات
تملأ
يستعرض
رؤى
المتمثل
الآلهي
يمنحه
فرص
والدفاع
متمثل
تعيشه
سيطرة
العقول
والسلوك
وتناقش
المساحة
عندها
وكبيرة
والشخصيات
عناصر
شخصياتها
يراهم
أمامه
بنسق
هاديء
ومناسب
وكامل
وإطلاع
بجانب
إسلوبه
بغض
اسلوب
تفصيل
وصغيرة
تساعد
الواحد
التخيل
لمعايير
الادب
وكانه
شايف
بيحصل
ديه
هقوله
دلوقتي
احنا
افلام
خالد
وافلام
شاهين
السينما
يتطلبه
الامر
لتوصيل
تتعدي
تتجاوز
العشرة
دقائق
فيلم
ساعتين
ونيجي
بيصور
بالذات
اطول
الفصول
قبله
يبقي
نفسنا
رايي
للخطيئة
حني
ممل
معتقدش
ذاكر
عايزين
الحرق
وزمان
لايعرف
وراويها
الشرقية
والشام
الميلادى
اثارة
الرؤية
التقليدية
القارىء
المصرى
وباقى
ومهارة
تقليدية
التكرار
المتكررة
الشخصى
تأثيرا
الطبيعى
مجتمع
يكره
تعددية
فكرى
وشوفينية
تعانى
اسمها
ادرك
فاذا
ار
ينتابني
لرجل
اربع
شتى
انواعه
راعني
والتمعن
حجر
حصى
تعترض
محاولا
تأسرني
ضعفه
مشاعره
الجياشة
يعتريه
يزل
اسيرا
لماضيه
التعيس
وطفولته
المؤلمةالتي
طعم
ايلام
انتباهي
الروايةاكتشفت
امورا
قائما
تعاليم
دينه
تعبده
الضعيف
ليقتل
شبيه
اعظم
تفكيرهم
الاديرة
للمرأة
روعته
تعجب
عشقه
وايمانه
ببراءة
وعفة
متشبثا
اعترف
أموت
القابعة
داخلك
تنته
كرواية
حائزة
أرفع
تخيب
ظني
تأسر
الألباب
بحبكتها
القصصية
المتقنة
يتعمد
مخطوطة
اكتشافها
نواحي
قس
السحيق
الدهاء
فيشير
تصدق
يدمج
قصته
الإمبراطور
غيرهم
احتكت
بالشخصية
الرئيسة
للمدن
الصحاري
التلال
لكأنك
تشاهدها
نسائم
الحدائق
حرارة
الصحراء
الكهوف
دقة
صغيرا
طلب
تقلبت
الفضيلة
الرهبنه
شاهد
السحل
العذوبة
إسمها
اقراه
عشان
اخلص
اللى
بسمعه
واقفة
صديقين
بيقول
تحفة
فظيع
جاااامد
وواحدة
بتقول
يشوفه
ايدى
بدلوه
عجبنى
الراقى
والجهد
الفظيع
بذله
يظهر
بالشكل
تقدم
اضايق
المفصل
اعتراف
يكفر
خطاياه
يحمل
ويطلقها
فضاء
ورقة
بيضاء
البعد
ونستخدم
كنوع
عشتها
الاربعون
عاما
زعم
احلامه
طبيبا
تقيا
ويبرر
مذنبا
اكد
الملاك
الورع
ممكن
ويصبح
عبدا
صديقى
الطيب
انت
مسجون
تنقصك
الشجاعة
الاربعة
ادرى
صرت
حرا
طليقا
عاودت
لاداء
الضحية
جيد
عالمها
فتعيش
جواه
بتاعه
الاخطاء
الذنوب
بتخلي
الذنب
الخطيئه
بنشوف
بيروي
لينا
بيعرض
جوانب
كتير
نفسيه
اخلاقيه
دينيه
كثره
للتفاصيل
الصغيره
بتحس
عايش
جوه
يخليك
عايز
تسيب
ايدك
لحد
تخلصها
تلاقي
صعبه
شويه
بتعرض
بتصور
هتدخل
اكتر
هتبقي
مستمع
لان
ابدع
تهز
لاسباب
ألخصها
التالي
يفسد
ينقلك
واصفا
الكبرى
وتعايش
وواقع
لباس
المرأة
ودورها
الفقر
استغلال
لمصالح
وسلس
مليء
بالمجاز
والمحسنات
البديعية
بالساعات
تعذيبها
حرقها
لتترك
جثة
هامدة
وكاتب
وترى
بأعين
الصادق
وقصة
حبهما
تنساب
وجمالا
مرض
وحواره
الفكري
أصابه
ضربا
انفصام
بالسهلة
المألوفة
القارء
يدرك
معانيها
مرتبة
متسلسلة
زمنيا
ليسرد
يدع
مجالا
امضيت
يومين
احاور
اقنعته
بأمور
مترددا
يختتم
سعدت
لتؤكد
احساسي
وأظن
هدف
أنكر
أكره
الأوقات
والمواقف
ألحظ
تحمل
غضب
ضيق
بالعكس
وجدتها
الفكاهة
العكس
مونولوجات
يحاور
ويدعي
بالرحمة
والهداية
اخفي
بالراوية
اعتقدت
مواصلة
عدت
مساءلة
مذكرات
والصدق
يكتشفها
الخدعة
صنعت
لتكون
أسافر
أتلمس
الحجارة
الكئيبة
وكدت
بالهواء
المضطرب
يحوم
رأس
تستطع
الرهبانية
تجريده
غرائزه
إجابته
شكلت
المحمومة
كواحد
الممثلين
إغريقي
الميلاد
ينتشي
بالموت
المسرحية
لينهي
بمصرع
ترضيه
بدء
والفكر
يقرأ
الظن
أتمناه
وصار
مناظرات
أديان
حيادية
تهدف
إساءة
المهم
لأنتقل
هواجس
صحة
بالغرابة
والغربة
تحكمه
القشعريرة
وأتمنى
حضور
ندوة
يترأسها
وقت
جربت
الأصيلة
تشبه
دهشة
الأطفال
بالعالم
بزخم
يتناقض
رشاقة
تشويش
بلبلة
وخفة
معالجة
العيار
الثقيل
والتطرق
محاور
فكرية
وثقافية
ودينية
الالتباس
وأقتبس
سامي
خشبة
وخطير
يحتويه
مناطق
حوارية
انسانية
بحساسية
مرهفة
بالمتعة
يتضمن
نشأة
وتطور
المشرق
يتميز
المبدع
وموهبة
وكثيرا
تتداخل
ابداعي
يتجاوز
الخاصة
ويتجاوز
معرفي
استثنائي
بالمقارنة
تفرزه
والدراسات
تؤسس
ابداعية
تخوم
والمثيولوجيا
تردد
المعرفة
والفن
وجهان
لرواية
ترفع
وتجعل
وبقدر
موسوعة
معرفية
منتصرا
لقيمه
الجمالية
بالدرجة
التقرير
ينتصر
ينحاز
قضية
فالرواية
تسائل
والمدنس
وتطرح
كونية
الأمكنة
مقدسة
القداسة
البركة
يفيض
وصلنا
توق
وشوق
المهابة
أسوار
القيامة
مردها
شعوري
مرد
والرواية
تنتصر
لانسانية
الأموات
بأيدي
وتعذيبه
وتعليقه
بالمسامير
تسنى
يعمد
تسلط
بمهارة
المسافة
الموجعة
تفصل
بمعنى
خروج
وحقيقته
يتأمل
فداحة
المعلق
ملابس
بالية
ممزقة
صدره
ومعظم
أعضائه
وملابس
محلاة
بخيوط
ذهبية
تغطيه
وبالكاد
فارغة
حطام
دنيانا
صولجان
أظنه
شدة
بريقه
الذهب
الخالص
أشواك
تاج
الذهبي
البراق
الرقة
والفصاحة
باسمك
المتعالي
الرسم
والقيد
والوسم
أخلي
ذاتي
لذاتك
يشرق
الأزلي
مرآتك
وتتجلى
نورك
ثانية
رحم
قدرتك
مؤيدا
برحمتك
يناجيه
تمام
وقلة
حيلته
تقيده
جريح
ولكننا
المقطع
مرآة
للبهاء
الالهي
المرآة
الالهية
وهنا
للانسان
تمثل
فينة
وأخرى
اشارة
التعاليم
اطار
الأربعة
بذهاب
الميت
الأسينيين
للتعرف
بعنوان
يوحي
الخفي
للعمل
وللعمل
الانساني
عرشه
وصفته
للظلام
وسيد
السفلي
يطل
بصفته
الطيف
المخايل
تراني
الاصر
الادارة
الصوت
النبرات
صارت
ملامح
أبين
وأظهر
صوتي
محبوس
بداخلي
فعزازيل
يجيء
التخلص
اسكت
وعد
فالشيطان
العذر
أوجده
السوء
ويخلي
مسؤوليته
رافع
ودافع
يخيل
لوهلة
تنسب
شرور
قلنا
تحجيم
وتأثيره
والتأكيد
ومحدودية
ضحية
لأفكاره
صاحب
ارادة
واختيار
مستقلا
عنك
أكون
باختصار
للدهشة
الاثم
حزني
الابدي
ليلي
الطويل
الاسكندريه
القسوه
والملح
اصابع
العار
جبهتي
وعلي
الجرح
لجنون
صبح
اصيل
الحنون
امامي
الحقير
بلون
الفضيل
تنادي
تستنجد
تمد
اليد
ولست
ارد
قلبي
سلبتني
الشرف
وتركتني
ذليل
جرحي
يهدأ
إمرأه
جنيه
خطيئه
اغنيه
تأخذني
يراودني
تركتني
قلبا
كالماء
ظلموك
قتلو
بإسمك
خطاياهم
وجهك
اتهموه
بالكفر
وامي
ارتمت
عهر
وفجر
القتيل
تعرفني
وتسمع
اختلفوا
واتبعت
تميل
اميل
نسبية
الصواب
والخطأ
اهوائه
يعد
الدقه
هجوم
الغباء
المبني
كتابا
تاريخيا
احدهم
الآية
معكوسة
عقل
مسلمة
ستقول
بمنتهى
الصراحه
الدرجه
الموضوعية
تنازعني
لأكتب
يجعلني
ملحوظة
هامة
استخدام
لإسم
استقى
المعلومة
للتدليل
حبكها
قوي
جزل
المختلط
صدى
أخطر
الأزمنة
أتعاطف
تعاطفي
علاقته
جسدية
التصاعد
غالبية
ضمت
تحتوي
تغزل
تشابك
افتعال
للمواقف
يشرح
يفسرها
يفهمها
المواقع
جاهل
رجع
التفسير
للآيات
المنقولة
يستدعي
دهشتي
الضخامة
التوثيق
رأينا
المراجع
لغير
مازال
مرقس
الرسول
الشهيرة
الأسد
فالحق
مشاهده
معجزة
شهيرة
أسد
رسمت
جمعه
كلمتي
الحرومات
اللعنات
بإعتبارهما
يؤديان
المغزى
التأريخ
التأني
لأني
شخوصه
الأحايين
لاغنى
عزازيله
أسرتني
سفر
حزن
الذئاب
لاتملك
واستاذه
عبق
الاراء
جهه
للاشياء
السطحيه
محصن
ينقاد
شهواته
اعتبرها
جمعت
الثقافة
والعاطفة
تقرئها
تملك
تصدقها
بطلة
أعد
أستغرب
الطبعة
ال
القصاصة
القطة
أمهات
بقرآئتها
بصراحة
قرآتها
استغرب
معرفتي
بالدهشة
يتقن
استغربت
باسمه
والآن
الملحوظات
جانبي
معقول
مذهلة
كلغة
غنية
ورائعة
الحجة
مضيعة
للوقت
إستغلال
الفائدة
أدخلنا
تفكيره
تشكيكه
مشاكله
وذكرياته
ههه
لكثرة
أتأمل
يسلم
لآنني
الإسلآم
ظريف
آل
لازلت
تدخلنا
أعتدنا
تفهم
الآخرون
ديانتهم
والأجمل
عنما
لآ
تعاني
حمدت
كعادة
يحلو
تشعرني
بالإشمئزاز
بأسوء
مروري
بالغ
تندم
النخاع
آثرت
اطيل
لآنها
التركيز
أفتقدته
بيتنا
تفوتوا
اثار
الادبية
ولفت
الانظار
اليه
حصول
واخيرا
متواضعة
اجد
متكامل
ومتقن
اضافت
وخبرته
بمجال
استخدامها
موفق
للزمن
والاحداث
ولطريقة
وطرحها
نجحت
قائم
وبانه
وكتب
ايدينا
اتحامل
القراة
الجدلية
اثيرت
تبقى
والفلسفية
يشدد
عمله
باتت
لاي
يحلم
يصنع
اسما
صعبا
الناحية
جدااا
الي
الولد
عجبنب
موقفه
بساطته
الحيااه
كمان
لانه
ببساطة
معقد
يعالج
يمارس
مهنة
لوجه
اتعلم
مجاني
كده
كاان
محبوب
اتكلم
بشوف
إرتكب
تغتفر
الطبيعي
دا
فدا
رإيي
بيرجع
جوا
هيبة
إحساسه
بالذنب
أخطائه
مكنش
باين
انوا
حاسس
حااجة
بقى
بيكون
عشها
اقولها
جداااا
اقنعه
بشخصيته
أكيد
غرض
إقناع
بدءا
أربكني
إدعاء
ماهي
المستطاع
الغربي
لمدينة
السورية
إنزعاجي
حيرتي
الإدعاء
نقله
للحواشي
والتعليقات
بزعمه
وتوقفه
الأصح
اندماج
بالجو
وأدعى
الطعم
أقدر
لعدد
أيقنت
محض
مخيلته
وعدت
للإنتباه
توازن
طغت
والجغرافيا
أكان
وكثرة
يدهش
الجلي
لضعف
والشخصية
يغلب
النكهة
التاريخة
الأنحاء
خطية
وصعب
إتمام
بحقيقة
للإهتمام
لكلمة
سريانية
محبطة
الأمراض
أنصار
العدو
أثرى
وحوارت
وأحبطتني
موجزة
خلافات
أسره
لظروف
قهرية
حيرته
حزنه
قلقه
مناجاته
مرضه
صراعه
حزنت
لنهايتها
فلقد
وددت
فسيظل
وبينه
ومرة
ننتصر
السبيل
للانتصار
اتباع
الابتداع
تصوف
مذهبية
انحراف
جنسية
والسادس
ألوم
الخوض
الدقيقة
الإثراء
الفني
سيعود
سؤال
لمضمون
العناصر
المنحرفة
الأعمال
والفنية
وتناول
انحرافاتهم
الملأ
يساعد
نشر
ذوي
وادخال
فبطل
انحرافات
خطيرة
وانحرافات
أخلاقية
ونفسية
مهنته
أريد
للصراعات
أختم
السورة
الصمد
يلد
يولد
أدركها
الاسلام
وكفى
برتابة
تعجبني
الباردة
يكفي
سيل
والافكار
تطرحها
واتباع
وكافة
والاختلافات
الاخري
معارك
اسهاب
الوصفية
للاشخاص
الفضول
تتملكني
اعود
قرن
للوراء
لأري
تملكتني
تملكت
وحد
وتحدث
مرضيا
لتستمتع
بأحداثها
للدراسة
المقام
أعطيتها
لشئ
غرناظة
الانصاف
يميز
وخاصه
هيئه
ارسم
لبطل
اتمكن
واضحه
هيئته
مره
بدايه
خوفا
لابيه
خاصا
انتهاء
ايامه
ذهابه
اجتمعات
اكتشفت
بذاته
فعلي
وتمني
واهتم
اداره
بمنتهي
البراعه
مدح
حاله
وحاول
اسكاته
صمم
صوته
دعاه
لوضع
يده
ارجل
اوهمني
بمحاوله
انهائها
والتدقيق
المحيطه
والاشياء
والاشخاص
والجبال
مفسر
وضعني
انهم
للروائح
والالوان
متنقل
نرا
ونفكر
الرويات
تعاد
اخره
وحزنت
اشكر
الممتع
يمل
يشعرني
هقدر
الحالة
عيشتني
وتساؤلاته
اني
معرفتش
منسوجة
ومحبوكة
متشابكة
بيحكي
والأكثر
أبهرني
لطريقة
برضه
ممتازة
وماشية
يوميات
لاني
شايفة
بإيمان
بدليل
قدام
إنهار
لتأنيب
الضمير
والدليل
الأكبر
أعاد
وبدون
احترام
للدير
الفرصة
لكان
كرر
خلتني
أديها
خمسة
صغير
وسط
المتعلقة
برحلة
بسرد
مفصل
مفيدة
حشو
مالوش
لازمة
محتاجة
فاهم
بأس
عارف
الصح
الغلط
يتأثر
وعشان
يعمل
هبوط
سيدنا
أحسن
وتستحق
ورواية
أشدد
يضعها
ويسوقها
عادات
وطرق
ومذاهب
ومنها
اغنية
وتعجبنى
اسمعها
تانى
عادى
اتفرج
واحب
يخلص
افتحه
واشوفه
اشوف
لقطات
افرأ
اخلصه
مستبعد
العبقرى
يطيق
القواعد
اولها
متحمس
لانهائها
خشيت
وانهى
متعتى
الازلية
تعايشتها
وعزازيله
وصراحته
ورجاحة
واعجبنى
اتخاذه
العجيبة
ظهورها
كمصباح
مشع
تهشيم
جدرانه
نوره
وتوتره
وضعف
الواضح
واشفقت
اتقبل
والاهم
فهمت
اخترقه
المجتمع
الروائية
الغامضة
اخفى
ببراعة
يشعرنى
احسست
حقيقى
ويتكلم
ويحلم
اسطورته
قائمة
اخيرة
عبقرى
وعلمه
وحكاياته
خلقت
اسطورة
كيانى
طويلا
أدبية
كثر
اللغط
استغلت
الزراعي
الضغط
للتخلص
نفيه
خالفها
الاعتقاد
بأهل
بوصفهم
مهرطقين
اتبعها
بمواقف
ليشد
قادم
يستطرد
سلس
الغرامية
سرعان
بواقعة
مدوية
صعوبه
الترجمه
وابدع
ارى
تشوبها
السلبيه
ذبت
الشخصيه
بتفاصيلها
تجسدت
امامى
بأنوثتها
بعظمتها
ومحبوبته
بجمالها
وثيابها
المنمقه
العلاقه
الراقيه
العزازيل
نجده
يعكس
وبجداره
يعيشه
الوهية
يمثله
انسانا
امرأه
فالروايه
ساحر
جمع
يجعلها
واحده
وبكل
القراءه
بملل
عاطفي
وجداني
بيني
لطبيعة
تحمست
تعلقي
كأنني
عانيت
عاناه
واضطراب
عقائدي
تعدد
بإسلوب
سهل
مبسط
يعطي
بالتعرف
أسس
تأثرت
المهينة
سنحت
سأقرأ
لأتعرف
حياتها
دروسها
الرياضيات
كوني
أتأثر
بدراسة
ووصفها
يقعوا
منحدرات
شديد
الندم
هجري
أعدت
الأسبوع
تعلقت
وأنهيتها
قصير
نسبيا
يسود
الملل
اجتياز
وينكشف
قديمة
ضالته
فراح
والمعقدة
والحزينة
إطار
فلسفة
ووقائع
وتمتعك
يتخللها
مفاجآت
ولسبب
ختم
مخيبة
لآمالي
كقاريء
اللفائف
ويمضي
قدما
ممتازه
لهفه
شديده
لكى
بدايتها
استشعرت
صعوبتها
لاحقا
حقيقيه
وسرعان
شخصيه
الحائره
ورقه
مهب
الريح
يدري
ضائعا
مسيحيا
الضعيفه
يضعف
مغريات
عجبت
وحاولت
افهمه
الاعذار
ارهقنى
براعه
هيه
عيسي
نادرا
واعيب
الاستطاله
اعتقادى
النتيجه
الاجزاء
اقرؤها
ادري
وفهمت
شكرااا
الدرجة
وتحوي
المتعاقبة
وكفاحه
أزعجتني
بخوضها
مزعجة
بذاك
وبخاصة
محاورة
ومحاول
اقناع
بعدة
امور
فقدانه
لوالده
بتواطئ
الرجال
بأبيه
بلده
التقائه
حسرة
وروحه
جرت
أقنعه
فين
اولا
بسؤال
يدفن
يعلم
اظنه
يكتبه
يبعد
امسك
الاكيد
استطاعته
بالرغم
يعاقب
خلقه
لشيء
وبشيء
ويفكر
بعينه
واعتقد
نبع
انتمائه
وبشكل
راااااائع
يتحكم
ويأتي
ابهرني
فأصبحت
اقتنع
بيه
كشاعر
وطبيب
اكتسب
الفلسفه
وتعلمها
والشعر
بالروايه
متعبه
نفسيا
ارهقتني
لجمالها
خفت
البدايه
فضول
وماذا
يعلنه
عبر
رااااااااااااااائعه
عادة
بتقل
للتمعن
والسردية
دخولك
حواجز
تتعرف
حياتهم
ومنطق
ضايقني
التضخيم
بشأن
سياسة
وأبناء
غوص
أبناء
وسياسة
التطهير
القسرية
التنصير
اتبعتها
ورغم
يطنب
تزال
يسردها
والأمر
متروك
شاء
ينقص
وبهرجتها
تنقلك
روية
مآخذ
اعمل
ريفيو
دى
ازاى
بفكر
موضوعه
كاتبه
وكمان
بقارن
بكتب
متعبة
اوى
اقدر
اقيمها
موضوعها
بقراه
النبطى
حلوة
بدرجة
وتطويل
مسكت
متطلعش
قولت
هتبقى
وبصراحة
خيبت
ظنى
وطلعت
احلى
واحلى
بكتير
ميمنعش
عيوب
زى
ادبى
اوفر
شويتين
بقراها
نفسى
غبية
بيتناول
ميزته
خلانى
ادور
جوجل
اعرفها
واسماء
المحافظات
اسماء
ربنا
يحفظنا
خوفت
محال
لانى
خالص
لازم
انواع
رديئة
جايز
بيقولوا
والأذواق
لبارت
السلع
نافذة
مشرعة
متمهلة
متأملة
للتعلم
العظة
المطول
الحادي
لخص
القناعة
التالية
التهرب
كلامه
بحائط
الرفض
يعزز
يقويها
يلاحقها
صفاته
استدراج
ضعاف
صغار
الالتصاق
الحنق
يوسوس
نور
الحكمة
نقاء
السريرة
محمود
عقلاني
فلو
أحدنا
كفعل
محاورته
بالحجة
مقابل
حجة
تتضح
تجلو
النتائج
الهدوء
بالحوار
أمتعتني
أفادتني
مؤلفاتك
الواحدة
لذك
التنويرية
لمست
وفهم
والمؤرخ
داخلها
ونشرها
وأين
تكمن
يثيرها
وبشدة
العاشق
لأوكتافيا
حبا
مستعجلا
السابقة
لكتابه
ماوراء
وبعض
تدويني
البدايات
متداخلة
ومحتشدة
برأسي
أستاذي
سوريانوس
أوهام
نعتقدها
فالبداية
والنهاية
تكونان
الخط
مستقيمة
أوهامنا
الوريقات
نسطر
نتوهمه
شيئ
دائري
ويتداخل
اتصل
فليس
التوالي
الاتصال
ينفصم
التداخل
التفريع
التفريغ
يتوالى
اتصاله
فتتسع
دائرته
لتتداخل
وتتفرع
عنهما
دائرة
بدورها
الدوائر
فتمتلئ
تكتمل
دائرتها
فتفرغ
انتهائها
لنعود
لحيرتي
أكتبه
توقفها
أحلامي
ذكرى
ذكريات
فتلك
لفواتها
تذهلنا
طقس
يطهرنا
خطايانا
ويغسل
قلوبنا
بماء
السارية
لايموت
إلها
رؤاه
وأحلامه
لايمكن
بحال
غبيا
غباء
حمارا
ياولدي
مافيه
لايستحق
تحفه
بحزن
قالب
أسماها
وذكرياتها
الحرجة
طفولته
زواج
لهذين
رغبته
ثالثة
جعلته
الأستاذة
شوارع
وحرقها
المرقسية
فبعد
وانتقل
أذهلني
تتبع
عيسى
يتبعون
يكمن
ألقاها
يدينون
هرطقات
ومشاهد
علاقات
والقصة
وحزينة
وفيها
وبغض
والتصاوير
البديعة
واقعنا
كبشر
متعة
يحوي
سوا
مملكة
والرسول
وبداية
نصراني
هيئة
وفاته
ويذكر
نزعات
روحه
وتعلقها
مأساوية
المحيط
يناقش
ومشاعر
كالحب
والسماحة
والكراهية
والرهبنة
والتعلق
سماوية
تتجسد
خالق
المنظور
نزاعات
طائفية
أنهيته
جلستين
ضعت
تفاصيله
أفكاري
الكل
أعماق
تخبطه
تعصف
ويقينه
القاسية
ذكرتنى
بقوله
ورهبانية
ابتدعوها
كتبناها
ابتغاء
رضوان
رعوها
رعايتها
صاغها
بابداع
البذاءة
تحتويها
معان
ارتقى
اكتشافه
لذاته
فنتعلم
ممتعا
المتني
ذل
الأنوثة
قابل
للنسيان
عباره
وقرات
وطول
وحدثت
الاخر
الموجات
موجه
عاليه
تليها
منخفضة
تأخذنا
وهوا
وجو
وفترة
نعلم
خطان
المسحيين
بعضهم
كينونة
والسيدة
مانع
الإطلاع
عقائد
وتقلباتها
واحداث
ورسمه
وادي
الميه
اهه
مهم
هيفرق
نقطه
مسيحيه
نغسه
جهل
ولله
قرأتي
تشويهه
اشلائه
أحرقت
الاحتفاظ
باي
اعمال
المعروف
فلكية
نابغة
مشهورة
بدراستها
الرياضية
اكتشف
الارض
عمرى
ماكنت
أتخيل
الحاجات
بيحس
متعمق
فظيعة
خيالية
كإنه
إنك
كتيييير
تخليك
مليانة
بالمعانى
التشبيهات
علشان
أخدت
قرايتها
لإنى
مستمتع
متشوق
إنى
مسيحى
ماحسيتش
بأى
مؤمن
يقاس
متأكد
إعجابى
كتييير
متناقضة
التباس
جداااااا
يقراها
أعظم
مميزات
وسليمة
الفاظ
فخمة
امضاء
سلسة
وتنتقل
للتاني
تنبع
معرفتنا
هنقرا
سابق
هتقدر
تستمر
وخاصة
جداا
اضطررت
لتوضيح
النقاط
خيالى
الايهام
اساسا
خرافية
حيوية
فتحت
عينى
معلوماتية
ايقنت
مثالى
اجدادنا
كلهم
قديسين
خاطىء
اخطاء
القمع
ماكان
منتشر
الوسطى
قبلها
انتقادى
مردود
اجابات
يتطرق
عزله
الاتجاه
الانحياز
لطريق
ايمانى
يتطلب
الآثم
الطائفة
حياتى
تجنى
لمؤلف
حيرتني
ألحق
صفحاته
وكلماته
عمد
ينته
يومنا
تطورت
وسبب
شعرنا
حل
التعنت
مسائل
والعقيدة
الأنيقة
فتنساب
شعرية
قادمة
إدراكه
بالترحال
مدنها
والتعرف
والحنين
بوجود
مكانه
تأملات
منعطف
الغرائز
وجودية
أساسية
قلم
فنان
المنطق
الكائن
المتهم
بحمل
وزر
ذنوبنا
بحمد
وكرمه
الرابعة
اثارته
للعديد
الاسباب
بالاسلوب
الادبي
الاشكاليات
والملاحظات
تعرضت
وسأحاول
الامكان
التلخيص
المساس
بنقاط
حوالى
القطع
مقسمة
بجدية
ستقبل
اطلب
لعقلك
اصلا
لإعادة
محايدة
ونظرة
ناقدة
صلاح
الأيوبي
وابحث
الانترنت
ارائه
سيدهشك
ستجده
يستغل
للوثائق
اقناعك
اطلع
للمقدمة
اسباب
تحاصر
متعمدا
لافتعال
اهداء
ابنته
اية
قائلا
آية
ابنتى
للعالمين
يتبعها
للرسول
أعانني
رواه
البخاري
بلفظ
أورد
حكرا
وحدهم
جدل
زجت
المشاكس
معسكر
السلفيين
ومعسكر
القوميين
الإخوان
يحارب
الجبهات
أدع
يؤثر
سردي
لتلخيص
وجذبت
شخصيا
أحبذ
مقدمات
التراجم
تحرق
المواثيق
الاغلال
طيلة
قراءتك
تنخدع
اعتقده
احداثا
استند
ليروي
تتأثر
بتضارب
المصادر
بالخرائب
الشمال
الغربى
وصلتنا
النصف
خشبى
أودع
مقصود
لوقائع
زمانه
سبتمبر
ميلاديا
يمهد
اركان
صومعة
بحلب
بالتركيز
المطلوب
ذهنه
اسوان
ليدرس
مسقط
ويحدث
الاردن
السفر
سامية
تؤثر
وتفكير
بحرفية
الشائعة
مسميات
ليظهر
براعته
النبش
عامرة
بالأحداث
والمفردات
والأساليب
زسدان
قبلا
مدخلا
جيدا
لعالمه
الاضظهاد
المخالفين
بمقتل
هيباتا
المفكرة
الحادثة
الأثر
ويعيش
الوضوح
بحبه
لفتاة
المأخذ
الاستطراد
العلاقات
توظيف
الجنس
ضروري
لكتابها
باستخدامه
والغلو
أحايين
تفاجئت
فاجئنى
بانتهائها
يمزج
الروائى
دفعتنى
الاوراق
بقوه
لتكمله
والقت
قنبله
والمتعه
قصه
وجعل
هامش
يجعلنا
وكاننا
نقرا
ونسال
فقدت
كسل
وملل
سره
كثيره
اماكن
الاثاره
والشوق
سلبيه
مبالغ
شى
تاخذه
لقائه
وتركه
مقابلته
واعجابه
تمنعه
ينقذها
تقتل
يتحمل
نتيجه
مستقبل
يعلمه
وجعله
خوفه
فراق
لنسطور
المرض
واحضار
يفيق
ماحدث
فضل
مريض
نائم
لمده
يواجه
تلاحقه
اجابه
سئل
وظل
ايمانه
اجله
سلبى
متعلق
يهديه
يجاهد
تملكه
جاهده
ارتكب
الخطا
حدوثه
ومره
مصير
نسجت
انصحك
أتساءل
أغلقت
وأضيع
كا
ويكتب
يصارع
يتوجس
ماهيته
المدهشة
الخالصة
اقتنص
ليكون
عابد
زاهد
ينسلخ
ينجرف
تلو
بحمى
أصابته
كشفت
حجب
أوردته
سيدي
المتجلية
الأستار
أسألته
استفهاماته
تشي
امتلأ
بالشك
والإيمان
يقدس
تناقضاته
يتبرأ
ينكر
العوام
تمردت
جنح
الظلمة
قبيل
الفجر
أحتضن
الثقيلة
يسرقها
صدقني
مؤلفة
أصلية
تلفزيونية
رأيتها
احدى
القنوات
أختلف
المشكلة
مخطوط
وترك
توضيح
مخلوط
لذا
نصيحتي
للقراء
التعامل
المنطلق
مشكلة
منطقها
المتحدث
وكلامه
المنطقى
أخفي
بانني
استمتاعه
بالخطيئة
عادي
نزواته
مقبولا
خيالات
يتعارض
ولأن
فمهما
فأنه
جاهلا
وبالأخص
وهكذا
تسترعى
بالاحرى
مرفوض
الجوهرية
لجأ
ليستريح
القصيد
سلوكية
ملتزمة
تساؤلا
متاعبها
ومصاعبها
قانعا
ومزق
لعصر
وقسوته
هوائه
وشربت
مائه
همت
كلماتك
وأفكارك
عقلها
غادرت
واقف
مكبل
اليدين
والقدمين
عاجز
أشارك
الدفاع
شاقة
إياها
يشاركني
أستشعر
يخاطب
بمفرده
القيل
والميل
السحر
والروحانيات
الفكرية
والظروف
أهنئ
وأنحني
وأقدم
كلماتي
المبعثرة
وا
بوصفه
المفارق
الاقتناء
والقراءة
قص
الطريقه
الفظيعه
جنسيه
للاسف
لدرجه
صدقت
فلسفى
قارئه
تردده
معاناته
اخطائه
الارهاب
مبالغته
تحليله
جعلنى
العيوب
جعلتنى
ممله
الشئ
الملائكه
مشغولا
بخلق
خاطئه
ادم
الافضل
المقدمه
الصحيحه
فاني
بت
اهديها
ولازال
آسرة
وأسلوب
للمؤلف
عرضها
ونقلها
يكتبها
ميزها
للطوائف
انتشارها
وحروب
للتحريف
مفاهيم
العنيف
وآثار
أرواحنا
وأفكارنا
وخياراتنا
والاشتياق
المنال
ابتعدت
المحيطة
وبدا
يختمها
التسرع
العاطفية
الإيحاء
سيؤدي
الغرض
قربا
للإبداع
منتصفه
جديرة
أعزم
شراءه
العراك
لاتخلو
الاوصاف
الحميمية
تشكك
معتقدهم
فني
وختامها
يترك
الباب
والقساوسة
ومصالحهم
اصبحت
لاتخفى
عاقل
تناوله
تأريخ
نشأتها
كيفية
تحريفها
رعاية
معالم
الاصلية
المحاولات
اعجنى
اتسأل
واجه
قدسية
تعلقه
اختلف
معك
الزائد
مبدأى
عذا
فكيف
اتناولها
محبذ
اهانة
أضافت
الشيقة
جذاب
تحفظي
استرساله
الصريح
لعلاقات
المبالغ
المقتضب
إحدى
قريت
ومقدرتش
اقرء
واكتملت
احلام
هيبيا
ومناقشة
وعشقه
الاخير
الفينالة
بتاعت
تتلخص
بكلمتين
تحلو
الفحوى
عود
لنهوض
تغصبت
إنهائها
كدواء
مرير
يبشر
ساحق
رتابة
تفلت
أصابعك
يعنيها
الاستحواذ
انتباهك
طرحها
خيبة
امتزج
والحكايات
بناءها
فقرة
والخيال
تشبيهات
كثيرو
تعجبنى
قناعاتى
بإن
الآنسان
وواضح
الوراية
أبحر
وصعد
أبرزت
الدائر
بالقلب
والروح
لزمن
وحلقت
الترانيم
ومشيت
المتدينين
الأوائل
يهود
والطبيب
والشاعر
وصوت
وصوته
لنستمع
اشك
ملخص
ينازعه
الطرق
روائى
محترف
وسلسة
بدت
صعبة
للاماكن
الفلسفية
متوقعة
مرور
زالت
ماثلة
قبلهما
يسبق
لمثلي
سمح
أطوف
أرجاء
أشده
ممتزجة
بالخيال
وشيق
أيما
إجادة
واستطاع
وسرده
المتميز
يسلب
إعجابي
وتقديري
الثناء
نظرة
ففيه
راجع
لشخصي
لايختلف
والتشويق
ومما
لاشك
الوصوف
فذ
حاكت
بالرجل
والفقر
الاجتماعي
وعقيدته
نهايتة
صقلت
المتدينة
وجودة
ابليس
الرذائل
ماقرأت
مفعمه
بالمفردات
الجباره
ترسم
النزعة
المحافظة
المتحررة
بمختلف
مضامينه
بروعته
الجامح
يتناسى
مكانته
تحتل
المرتبة
أنتهى
تراودنى
مئات
وكأنى
بالكتابه
أضعفت
تعلمته
مل
صفح
سأعطى
تقيم
وبالرغم
نعود
التقوى
يسرح
لتنقلب
وتكون
للناس
يجيئ
أسم
لحوار
لدوره
الامور
وتحويله
لمسار
تبرا
عالمه
والشهوه
والوصول
للأحلام
وتيه
وهروب
هربت
دعاها
للهروب
فسرته
مت
تسليمها
الأبله
انتظرته
سنتين
أحترمها
موتها
خوف
وبطش
الساسه
الأب
نحته
رمز
للخير
والوقار
والعطاء
مثله
أخطاء
والظالم
داخلنا
متهم
تاب
للشهوه
يأتيه
راه
وهروبه
التيه
الوسيله
تتبدد
المخاوف
وتتجسد
ونصحو
أختصارا
بناقد
كتبته
بتقيم
شخصى
لحياه
وسوف
أفتقدها
وتجارب
وغيرت
الفائده
أبدعت
أرهقتنى
تحياتى
ملعوبة
نسجها
يمين
بتعمل
ينفع
لمقاس
ويبهر
قعدت
خلاني
أعيش
أطول
لربنا
ويفضل
وأهواءه
بيمشي
حاجه
عايزها
لأ
والطب
بيفكرني
بنفسي
معجبتنيش
وحسيته
جبان
ويمكن
سببه
حادث
وجواز
قتلوا
أبوه
خلاه
مهزوزة
تاخد
قرار
جه
ياخد
تضفير
الكهنة
والقسوس
لبسها
توب
والخوض
زود
الصدق
ومش
خلانا
وبس
ادانا
مكناش
عرفناها
ندور
قدمت
وجبة
الهضم
العبقري
لشوارع
والمدن
بيدل
متبحر
أوي
جغرافية
بيخلص
لدماغه
التسلسل
مباشر
والربط
والتداخل
حكي
وأربط
والحدث
بيخلي
يشغل
دماغه
بيقرأ
وده
عامل
كنا
مادام
صياغتها
العابرة
المؤثرة
بتجيلك
تسيبك
تفضل
مأثرة
شخصيتها
وحسيتها
صاحبة
شوية
بشك
كلامها
المراوغ
واتضايقت
وفرحت
راحت
اتضايقت
متخاذل
لإنها
بتحب
فضلت
الكوخ
الحمي
سنها
بتدور
والمتعة
سابت
الرسالة
طبيعي
أمرها
محير
رسالتها
أمل
شفاء
فليه
استنيته
راضي
حاسسها
بتتسلي
المراهق
يتقال
أكتفي
بده
ايه
ورائع
تحيااتي
للرائع
وخبير
ضليع
الكبيرة
عادتي
الضجيج
وحبكة
وخط
انكسار
مامن
الاستفادة
دان
الروايةوالتي
استفادت
تراثية
واللغة
الشاعرية
عزفت
اللتى
مستفزة
تقنعني
طرحه
أوافق
ينجح
صالونه
يستفزني
أتعلم
أتوقعه
يناجي
بالأسكندرية
مادي
روحاني
الأواخر
سخفت
قورنت
أقرأه
مااجمل
يدك
حروفك
أنيقة
سحره
جميلا
والوثنية
وبحث
استغرقت
يومي
نهايتك
آمنت
تنتظر
علامتين
ليأتي
فارسها
سيحبها
ولولا
وثنيه
طردت
أحبتته
السابع
حفظت
المني
اتملل
أتخيلها
الاعراف
تعودنا
بوحي
اعني
مؤكدة
الحالتين
تاخذنا
ابوابا
صراعاتنا
الحالى
الاصول
محورا
الهوية
الدنسة
مطلعا
زودتني
بمزيد
الروعة
حياكة
رهيبة
طرقة
مبهرة
تدفع
الاستمرار
للإرهاب
مورس
تاريخه
عتبي
فاضلة
خدش
الحياء
مؤذية
المقدمات
للروايات
وأملها
سطره
ذهاب
للاسكندرية
القلائل
عصرنا
القدرة
لأي
احترم
لربما
أفرط
اباحي
اعادت
أخفته
الضغوط
الدراسية
طولها
نصحني
بقرآتها
وتترك
مفتوحا
هلي
اصطنعه
لتفسير
عدوه
انتابني
مجموعه
الجيدا
والاسلوب
وبسيط
قراتها
والدينية
غابرة
التخبط
ويرتقي
بالتفكير
لاعلى
المراتب
والتمتع
دفتي
آآخ
كالتي
بداخله
المؤمن
قوانين
أبى
يقتنع
خبايا
ليكتشف
المخبوء
دهاليز
أمنياته
الكامنة
أندهش
التململ
الحماسة
أفهمه
اعترافات
أنساها
اطلعت
اتمالك
غلاف
الإستمرار
لاتزال
اصداء
تتردد
وامواج
صرخات
والفلك
الحسناء
الرومانية
المقتولة
غدرا
وظلما
بوحشية
متناهية
تتلاطم
كالموج
الهادر
دمي
جلس
مجلسه
كربونية
طبق
الافعى
الغادر
مغامرات
لازالت
عيني
وكأني
اراها
اقتنائها
وقرائتها
بتمعن
تاه
الوثنيات
نشأ
الوحدانية
فيروي
احتار
أحبار
مخالف
يشكل
تطور
ونظرتهم
للعلم
وحقبة
حكمهم
اعجبتنى
اكثرمما
تفسير
الجميله
يفسدها
احسد
السعيد
للثالوث
شاعر
احيانا
ملكه
الجارف
النقاء
محظوظ
بمروره
حياتهن
هدم
اريوس
الم
يكونا
المدرسه
اقرب
لبعضهما
مرحلة
بد
مفكر
وانعدام
الاطمئنان
متمثلان
وثلاثين
يقوده
ويشجعه
وتفسير
لطبيعته
فهمها
الضائع
جرأتها
وواقعيتها
للمشاعر
الحواس
والرغبات
ونهايتها
الابتسامة
بالحياة
ولربما
تدلهم
يعلموا
ورائها
الأصعدة
يمنحك
التوحد
يزرع
الخالق
الإنسانى
صورها
بعدا
التوحيد
فتظل
لفهم
ممارسته
القليلة
حسا
ميثولوجيا
صوفيا
شهواتها
ضعفها
قوتها
مخطىء
أحدائها
تنطبق
تتميز
عالما
مجهولا
يتناوله
أدواته
باقتدار
ولي
ملاحظة
إسراف
المشهدين
تقسيمها
لفصول
نهايات
وبدايات
بحوالي
مائتي
صيغة
اقدم
إنجيل
توما
مكون
والجوهر
النسطورية
ومجمع
المعارض
المذهب
الثالوث
قرر
يدون
جليلة
ومؤثرات
أمواج
والوقوف
شفا
مزابل
أفكارة
القرين
تتزايد
نبرته
وينجلي
حضوره
ويتعايش
ويتحاور
بالصدق
المجرد
إنتصار
دافينشي
راسخة
وفكر
تنتقد
لإنه
العثور
ومخطوطات
كهوف
بسوريا
أقدم
نسخ
معترف
فشكرا
المحبة
باح
بمعناه
الحرفي
الوارد
رمزا
لدواخلنا
التصديق
الإعجاب
الصعيد
تقدمه
لمزيد
والتفكير
حائط
اللوحات
تشكلها
كتبي
التأثير
الشعوري
والسلاسة
نقد
الممتازة
استغربته
ارتفع
العاشر
أنشغل
وأتركها
عودتي
مفارقتها
أنهيتها
حكمها
حوالي
الترقيم
السطر
لوصف
الشوك
والصحيح
المنجد
وخز
وحي
راحة
بلقاء
تؤرقه
سبحانه
وتعالى
ارتباط
الراحة
يدلنا
دوام
والتفكر
المتدينون
لغايات
أنفسهم
عذبا
صافيا
تشوبه
شائبة
ملأه
بالحبر
محكمة
الدوام
الأبد
لألا
تتركه
طبيعته
يحرر
المحكم
يتلوث
وتتغير
يعيدها
حالها
تحيي
تميت
عشته
المجامع
أكثره
يحكموا
بالنظر
عذابات
فيكفي
بصلة
لعلاقة
بربه
تأتي
هراء
بحاله
يأبى
يتحدى
يخوض
وكفي
كأني
أنادي
أعوذ
الرجيم
وأعوذ
اهرب
المحتوى
وكاشفة
نقط
معروفة
لكثيرين
الوافدة
الفرعونية
والديانة
الإغريقية
لبحثه
منبع
وسخطه
شابها
وتعصبهم
واستغلالهم
إنسانية
الطراز
بيمر
ينتمى
بأخرى
تظلمها
شهرتها
تظلم
الأذواق
لولاه
ترضي
وها
الروابة
هام
مديحا
يشبع
نهمي
كقارئة
اكملت
بشق
الأنفس
مستمره
للمل
الأدبيه
والوصف
إملالا
أدخلها
إيجابيات
أخري
الحقبه
الجيد
تشرع
ذاتك
الاختفاء
الحائرة
تؤرق
بالأجواء
ببصيص
تلقيه
تحظى
لدينا
الاهتمام
الأعمق
بشرية
للحيرة
أغوار
كبح
تأملي
ابتلاء
بعثت
اتخذها
ذريعة
لممارسة
صنوف
الجريمة
اخوانهم
مبرراتهم
اللافت
المراجعات
لتعريف
الحلال
الحرام
المقبول
الممنوع
نعيد
طرح
تتركك
اقتربت
انسانيتك
بحلوها
مرها
الكونية
الذاتية
تسطر
روايتك
وحدك
شككت
أرغب
التعليق
يفيدك
ويوفر
وقتا
وجهدا
تبدأها
ستصل
لرقوق
بإبداع
أبلغ
وأجمل
ستستمتع
يرويها
وف
سيمتعك
بالنوع
الحكايات
بطولة
أنثوية
ستتذكر
وتعيش
معاها
رحلتك
سترى
فيهن
حياتك
أحلامك
أنهيت
أقرأة
عابرة
قرءته
تليق
أرويه
نهايته
اهتزت
ثقتى
بالكامل
تسرع
سيصبح
شكوكك
شغفك
تبحث
النهايات
الواضحه
غابر
إقرأها
بداخلها
تبهرني
أستمتع
تغطي
وردت
يرتفع
تقييمي
أشير
الشروع
أسقط
الفخ
بترجمتها
صرفة
توقعاتي
مرتفعا
النجوم
مقتله
دخل
اضطرارا
تهورا
عقيدته
الرسوخ
العميق
يبحث
دخلها
بمحض
صدفة
تهم
تنازع
أساقفة
بالثالوث
ينادي
يبهر
يجهلون
عددهم
ضئيل
أتعلق
أندمج
أسماه
درجات
عالية
ينهار
تقابله
فتنة
للشخص
المجاهد
فقدم
زلت
المرتين
يقاوم
البتة
مستعدا
للتخلي
رهبنته
طواعية
تأخير
المزعوم
يرافقه
غياب
تراوده
يهيم
أجلها
مرتبطة
بأشخاص
آخرين
دافع
مبادئه
رمق
لذكريات
عشرين
وقوعها
يعقل
يتفنن
الاضطراب
خلوته
تحسب
عذر
إيراد
الطويلة
الفتنة
سقط
التلميح
الإيجاز
احتراما
لذائقة
لعجبي
لبنية
المذكرات
يستحيل
يتذكرها
لتحدث
ضجة
العنوان
مناسب
جزئيا
يضل
بسيطا
جميلان
بمستوى
بشأنها
يشفع
حصولها
بارع
يرسم
تظنها
تاريخا
بكامل
قواك
وتغرق
وافقت
بعضا
متكاملا
بزمانه
ومكانه
بتفسيره
يتيح
لبسط
العديد
مختلفا
حرفك
محاكاة
مصطلحاتهم
وأسمائهم
قادني
لمثل
مغامرة
أترقب
بشخصية
المترددة
وعذابات
تبتلع
وتقلبات
والتعبيرات
الأولىفي
أكاد
القليل
وزادت
والتطرف
والعنصرية
والقسوة
رافقت
واستبدالها
البلاد
الممنوحة
وتأثيرها
سير
نفوس
والباطل
والخير
الباطلة
تزخر
تحريف
تلمس
مقياسا
بالحكمة
والتساؤلات
المخلة
تنقص
تقييم
تستثنى
وبلغة
كفيل
بجذبك
نحوها
وشاعر
دورها
اللا
تأثر
إسمه
جريئة
مخجل
المفضلة
معاناتها
زوجها
إكماله
أغلق
بمجرد
الوحش
القذر
أفتحه
المتدين
العاقل
تدوين
رحيل
فخم
الإتصال
الملئ
مثلما
صحوى
تحتشد
متتالية
ومتداخلة
أستسلم
وأحكيها
بقلمي
اسمي
والناس
بلادي
ياليتني
أولد
ليتني
طفولتي
آثام
أضمن
ورحمتك
أنهكني
الجسم
والسماوات
وحيرني
ارتحال
الخطو
ناشئة
تنويع
أكلهم
زيت
الزيتون
خبز
المصنوع
الأسمر
وجبن
الماعز
الغرفة
فسيحة
وسطها
حصير
بالماء
بروح
الريحان
جوانبها
يجلس
نفعل
خطايا
تقل
عصيان
الأكل
لأننا
ورثنا
النزوع
درست
درسته
أصله
أسيوط
باسمي
أخوة
ألتفت
ملامحه
لكلينا
مشروب
النعنع
الجبلي
الدافيء
البلح
يسمونه
خنوم
يعتقدون
طين
الصلصال
ينفخ
آمون
سأحنو
وسيكون
أمنحها
سأكون
سأنتظر
الشتاء
سقوط
مطر
محبتك
للكون
وأستنشق
صباح
قطرات
الندى
يهبني
اياها
برد
يشغلني
تسبيح
السماوي
يصحو
نموت
إدراك
إدراكنا
الأحبة
ستظل
أفلاطون
مدرسته
أثينا
الأكاديمية
درس
الهندسة
نوراني
ينحت
الأجسام
صلصال
طاهر
نحتها
عطر
سماوي
سأعترف
انهمكوا
لقيمات
الخبز
الخشن
والجبن
المالح
والسمك
امتلأت
الخيمة
برائحة
البصل
تمددت
نومكم
فأحبوا
وأولادكم
نؤمن
ونفهم
إيماننا
أراح
أزاح
يؤرقه
والإدراك
وحل
المتناقضات
أعرفني
المولود
زوال
يندثر
تعبت
وآن
السماوات
نقلة
للمستوى
بسببها
الذكر
تصارع
يريده
بالمثاليات
حياد
يلوث
معنا
جميعنا
يقودنا
نريده
لكننا
نجرؤ
الخطير
إلينا
الرقاقات
تبعث
أتابع
بشغف
أبحث
يدعوني
للكتابة
طفح
بالتفاصيل
المؤلمة
خرافات
ترهقه
شافية
الصعداء
مولود
نسجد
لطفل
شهور
المجوس
ربانية
ليجعله
بشارة
الخلاص
علامة
العهد
للإنسانية
بدايتى
تشجعنى
أعماله
نصحنى
فقررت
معى
القرار
بجميع
طرأ
حيرتى
متشابهين
التعذيب
المفرط
تفوق
أعنى
المعتقل
تعذيب
محددة
تصديق
بعدذلك
اللاحقة
معذبة
تائهة
دروب
يذنب
يتوب
إحساس
تسليمه
للقدر
إغواءات
متمثلة
تتوحد
فتراه
تطل
مئة
تعميده
ملتقى
والسماء
تركته
المكانة
يراها
ألقت
المسرح
ويوم
مقتلها
المروع
مرأة
تكفينى
للتعبير
تعبيره
الفائق
يعجبنى
الإفراط
زوج
تفيدنى
التقزز
اعتلت
وجهى
ملحة
خوضها
رصيد
الأمل
أصابتنى
الثلاث
لأنى
مستمتعة
وملامح
بظل
تحتها
قيظ
تتخيل
الفريسى
يتدحرج
يمشى
تريك
جانبا
لتتعاطف
دعتنى
للتعاطف
بحتة
وحيرتهم
وضعفهم
وضعفنا
كطبيب
إنسانى
كرهته
يفضى
يقين
يقلب
عالمك
شيىء
مطلقا
خدمه
احتمل
أوردها
داع
أكدت
الافتتان
واللمسة
الإسلامية
المقتبسة
كوصف
مبتذلة
لاستدرار
عطف
يعجب
سبحان
الصحو
مللت
تطالع
عناوين
المتراصة
مكتبتي
الأعمى
بورخيس
شعره
يتخيل
مكتبة
سأدخل
ركاب
هريرة
فقير
يغلبه
الجوع
غلبة
أخشى
بيدي
لكوني
مخبوء
غياهب
غضبى
طيبة
أملها
أولادها
الشارب
الكث
المقابلة
أجيده
وأجبت
بأني
أجيد
أثق
متاهات
والعياذ
أخجل
أبكي
تبكي
الصعيدية
مخزون
ذاكرتي
ياما
بكيت
بكى
مراثي
الفلاحين
تعلمناه
تعمدت
الصمت
بالكاد
قضاء
حاجتي
بأريحية
معدتي
أظل
أعاني
أوجاع
رن
جرس
الهاتف
لأجيب
معي
المتصل
تعريف
أسمعني
الفاخر
أشد
حالات
التعجب
يكلف
عناء
يضيع
نقوده
استماعي
السباب
فاحش
أصبر
يظن
طبيعتي
انفجر
يختلط
غضبي
ووابل
طالعني
أخي
بالعمل
الأنسب
عذاباته
لمطالعة
آلام
كفى
أهداها
الثلاثمائة
ركوبي
المترو
ذهابي
عملي
نيران
ندمت
يستفيده
المرء
والقصص
قليلات
بنشوة
تسري
أطيق
دقات
بابي
صحت
بضيق
وضعها
البارحة
أجبته
الحزن
حزين
لكونه
أدخلني
المدارس
لأتعلم
أنثر
عطش
عطشي
خرجت
الصغرى
ومعها
ضيفة
نسيت
بشأنه
لغرفتي
شارد
الذهن
أنظر
بحسرة
لصفوف
الملقاة
الغبار
اعتلى
متناول
مقامات
عائض
القرني
لعائض
الدوار
أنتبه
بطني
الليلة
مؤلفات
بأسئلة
تحصل
يمكنك
تعتبرها
مسلية
ويمكنك
تنطلق
وصراع
والسياسية
المفاهيم
جاذبية
الدراسات
للدكتور
وأشمل
المتخصصين
للفلسفة
التعصب
وإقصاء
تحريض
الجهلاء
الفتك
والهرطقة
التفرغ
لإقصاء
المختلفين
واتهامهم
والزندقة
تكفير
المخالف
الفرعية
أراها
ببابا
رآني
أتيت
للإسكندرية
للتبحر
فرد
أفهم
معناه
اليوناني
الشهير
تراك
أبت
تقصد
جاءوا
بعدهما
الأطباء
درسوا
بالإسكندرية
جالينوس
خاطئة
فالذين
وثنيون
يبرئ
المجذوم
يحيي
بلمسة
الغبطة
فتعلم
والشهداء
سكت
برهة
المناسب
فالشعب
تكاثر
بالعلوم
نفع
احترت
واتتني
الجرأة
الحمق
وسألته
وماهي
العلوم
وأحرص
الابتعاد
خزعبلات
وأوهام
المشتغلين
والسحر
فاعرف
وابتعد
لتقترب
سبل
التوراة
وسفر
الملوك
الأنبياء
المزامير
الفلك
والقانون
والأخلاق
فإليك
المجيد
قم
لتلحق
بالصلاة
لعلك
عناية
الحي
قصد
الإسقاط
الحالي
الشيوخ
المشهورين
شمولية
المفيد
الشرعي
وأرى
أصدقائي
يقرأون
والأدب
ألفها
شيوخ
متخصصون
وعلوم
تضاهي
المتخصصون
نطاق
بالطب
النبوي
يسير
سلطة
مجالات
إعلان
إنهم
يخلقون
للإسلام
ويكررون
الدموية
المريرة
ساعتها
أصير
بيس
ظلي
الشجر
أنقى
وإعجابه
وانتقائه
للأحرف
وتعلقه
مغنية
الملائكي
وشغفه
ورحلاته
وحضور
والنزاع
الأبرياء
والكهنة
والتراتيل
الروحية
وعظات
وقدسية
ومعتقد
التثليث
دفاتر
البال
آلهة
مستيقظ
والخلود
يعوم
بصورتها
ويضعها
نصابها
بتغطية
تؤرخ
معيار
وحصيلة
ثقافية
لتتذوق
طريقته
تجعل
تفاعلت
معتقداتي
افكر
نتائج
الطبيعية
اري
خطاء
اراه
يعتز
يري
المرسوم
قدره
سلبي
مساندته
استسلم
نهش
ذكاؤه
للمشاكل
للامور
التهمتها
يستهان
باذن
وضعتها
رف
اسرتني
بعالمها
العبارات
الساحرة
اسبح
ملكوت
تخيلت
بأننى
اعيش
دلال
لغوى
متشابك
بشىء
يعجز
الباقون
تمس
صورا
عواصف
جارفة
صاغ
قصصه
بريشة
شخصا
احتدمت
بداخلى
ملحمة
بهيباتيا
اعجبت
السيناريو
اعجز
اخذ
للروح
النقاش
بداخلنا
نرتكبه
افعال
شريرة
مبررا
لأفعالنا
تجاوزات
سفكت
الدعوة
الكينونة
تطيح
تؤمن
بدين
تألمنا
همنا
أكرهها
توصلت
لحل
وسطي
سأعجب
كعمل
مظلم
قتلت
المتعصبين
دفعه
ليدون
مذكراته
ووساوسه
يتحاور
لايمكنني
تجاهل
الشعري
وكأنها
تقع
ازداد
فخري
بديني
فالإسلام
الصافي
الخالي
كرم
ورفعها
سلعة
أداة
بالعلم
وحث
طلبه
ورفع
منزلة
العلماء
فالحمد
الكفاية
للغتها
تفتقد
للحبكة
الفريد
سحيقة
باعثة
الضجر
وتغوص
يداوي
الأجساد
الأرواح
والبحث
أترك
النجمة
الشعب
نظيف
راوية
استحقت
بجدارة
بالغبطة
ربطة
نظرتي
ملئ
بالتناقضات
قولك
نستطع
القيام
فالباحث
يرتاح
التراجع
تلم
باستطاعتك
تلقي
تصر
يأكلك
معدلة
لتقول
فالشك
كالبحر
حاولت
الخروج
يجتذبك
تترك
نجوت
فهنيئا
فكم
قبلك
ماتوا
تحكى
أسوان
يقتلوه
عمه
ليقيم
ينصحه
بتعلم
إخميم
الذهاب
بحور
يتعرف
يقضى
تطرده
يتجه
يأتى
يتجمع
خطبة
تحريضية
كيرولوس
يتجهوا
يقتلوها
بدم
بارد
دفاعها
ينزع
مهد
نائبة
فيرفض
فيعرض
الاقامة
بالهدوء
السكينة
يحبه
تأتى
ربيعا
تنشأ
الزواج
فيتردد
ذاهبة
يجتمع
يتخلى
منافسه
ينتهى
سأصبح
تركه
تقييمى
التدريس
لتعليم
الطلبة
صدام
وخيمة
ورسمت
وعناية
وحزين
سأفتقد
ومشوق
بيشرح
مذاهبها
والاسكندرية
وشكل
وطبيعتها
والمذاهب
القي
اورشليم
وحلب
انجاز
فيا
وجملها
منتهي
تري
استفدتها
أشرح
معجزات
اللهفة
غرام
قرائه
للأسف
أظنني
عقلية
مؤرخ
التميز
تلمسها
لروائيين
محترفين
أوزان
نجيب
علاء
الأسواني
مكتمل
مغرق
الشهوه
سمها
سماها
تمثيلا
للمبدأ
الراسخ
يستغرق
العدد
أيكون
عندئذ
مصدره
عشاق
التشويق
يستخدم
مزيجا
الحالات
يبني
مهولة
المختلقة
بالتأكيد
موثقة
فتبحث
لتجد
الصحة
مطلق
يفتقد
للكثير
مقومات
بنائه
تحويل
للمنطقة
الرمادية
مسخا
ضمه
الجانبين
لاستخدام
لعنوان
الانتباه
قرابة
يجرد
يستخرج
إمتاعا
السطحية
نقدي
عذرا
الإطالة
خدت
وتعبت
ورجعت
كملتها
تحس
لحدود
متكونش
تدخلها
بيعشق
بالضبط
يبقا
لمرحلة
هوائي
بسرعة
ويكره
بسرعه
الاتنين
عجباني
بتخيل
ومريت
مفيش
بتبقا
والاعتراف
للنفس
الفايدة
جدال
أبعد
عنده
مناقشة
التشدد
الاهمية
مشكلات
بيعيشها
انحاء
شهيدة
مرعب
والمرعب
الموقف
نزوات
لابس
شهواني
يغلفها
البراءة
بالمتناقضات
بريئة
بره
معندهاش
تتحايل
تمنحه
نابع
تركيباتها
معقدة
محنا
معقدين
بنكره
عمرنا
اصحاب
مبادئ
قصاد
فرصة
هعيد
واتنين
وتلاته
تحياتي
تقييمها
وقسم
بالاضافة
صديقة
سألتها
رأيها
قالت
فايدة
تعجبها
حماسي
واصول
وعجبني
والديانات
واحكم
أكملتها
سأجد
كاملآ
وقرأته
الحبك
ابوه
الطفولة
تحدد
رئيسية
الأفراد
هدوئه
تفانيه
إخلاصه
وحدته
وترفعه
بصمت
الشعر
تعرفه
وطنه
زارها
ترحاله
امرأتين
أولهما
صوتها
خانعة
فصارت
وجهها
القبح
يقابله
وأصابني
أصفه
استقرار
رأيه
وثبات
بكونه
وفاتي
محفوظة
سواه
للآن
بالقصة
قابلني
لفظية
محسوسة
أعيشه
سأفعل
قيمته
بالصورة
حياله
أعجبوا
أنهي
حديثي
وحقائق
نوى
أحاديث
السرية
بمنطقة
وكتبها
بأمر
انقسام
ويعطي
مصطلحات
بالكنيسة
تدير
بيديك
اولى
الفذ
تغلق
تأكد
يسعني
التقط
ايصاله
فلأقل
بديعا
اجلس
اتابع
فاضح
أشم
استشعر
رطوبة
مبهرا
فنية
الما
رعبا
لقضية
الينا
اكتفي
بالقول
انكاره
يستحقها
النظيف
اختصاره
سأختم
بقولي
لسعة
افق
قرائته
مليئ
اصابني
الصداع
الذهول
الهلع
داخله
لأمارة
بالسوء
ربي
العلي
البشريه
صراعها
الخارجي
الفسق
تصويرا
وثق
علمني
استمديت
قوتي
الموازنه
التوسط
بحت
بشفافية
لأكون
يالله
العناء
نحتفظ
الجوى
نسيل
حبرا
ورق
مخاطرة
نأمن
الجواب
ذكرياتنا
مكامن
تهيج
يغسل
تهرم
غاب
الاهل
نريد
الإبحار
تعميق
ايماننا
وجودنا
وخيانة
رحلاته
عرف
ورأى
يخدم
للوثنيين
هروبه
ومقابلته
للأسقف
وتغير
لقائهم
واستقر
فؤاده
المشوب
بالشكوك
وانتصر
بافكاره
الباحثون
للتدوين
اشتقت
إبداعية
والأعراف
حصدت
وأثارت
ولاقت
الاعتراضات
ونشرت
وقراءات
متعددة
لتناولها
شهدتها
الاسكندرانية
أقيمت
بواحدة
التابوهات
التحرش
طبعات
صدورها
يمض
لانتشار
اعتماد
قيصر
للدولة
لقرون
وقاد
يسمى
بالعصور
عصره
تجربته
ويبدأ
توت
القبطي
أيلول
للشهداء
ويحكي
طرد
الفيلسوف
الأفلاطوني
وهدم
معبد
بالجزء
وشهد
وحفظه
رقوقه
جاءها
وتعرفه
لشمال
ليستقر
ويقوم
اعتمدها
الطرف
الجنوبي
جزيرة
الصدئة
لبوابة
ليعلنوا
الفرح
بنصرهم
طعنها
طرقات
أتوا
معصمها
راحوا
معلقة
ليتابع
كتلة
لحم
لتحرق
اللحم
الأحمر
المهترئ
قطع
الخشب
أشعلوا
اللهب
الشرر
تعامله
كمادة
أولية
مواد
ليتم
ليعيد
اجتمعا
وقام
فرغم
المحركة
أوقات
متفرقة
وأكمل
فبناء
غيابه
وشعرت
بالفراغ
يلفني
توسدت
ونمت
نومي
وبالمقابل
اهتم
بالجانب
الروحي
بثلاث
نساء
خادمة
التاجر
تتراوح
والرغبة
صبت
مصلحة
والمفارقات
صادفت
ووصفه
لمشاهد
أغنت
البنية
السردية
ومنحت
خوض
المسلمات
الحالية
المنطقة
وجسدها
بالصراع
لبحث
ضفاف
ولقاؤه
بالمخاطر
اتهامه
بتشويه
تزييف
فالتاريخ
زيفه
المطران
ورسم
ناقشه
بروايته
أركان
التسعة
الخلافية
والجدلية
والأخير
يؤيده
ويباركه
ينفيه
للجدال
فنقرأ
أيتها
القديسة
لأنك
فأتى
وخلص
المجد
فخر
الرسل
إكليل
الشهداء
وتهليل
الصديقين
ثبات
غافر
ندعو
ارحم
آمين
لقدسية
المستقل
المرجعة
والأيديولوجيا
للاتفاق
قدمه
التوثيقية
بحرفة
واطلاع
وتفترق
وتفسح
المتن
المنولوجات
الإثارة
اعتمدت
وجاءت
مقدمه
ليضفي
وتوحي
بصدد
الحقيقية
والموجودة
أشار
ليكشف
خدعته
مبطنة
التكوين
حساب
شفرة
لدان
شبهها
التشبيه
فحين
ينشغل
حقنا
إصدار
الفتوى
صدرت
كانون
المتوسط
غيث
جريدة
القنديل
حزيران
غواية
والأشد
الفوز
للعام
جعلها
وكاتبها
الطرح
وللغته
وسحر
وتبدأ
كبناء
التجريب
القراءات
جماليات
والتهمت
تأريخية
توظيفها
نابغ
يخص
والكنيسة
سأرفع
لجهود
والإلمام
بمعلومات
وتصاعد
غوره
وأوهامها
نساؤها
المحركات
المعترف
ذاكرة
بذهنه
ليصدق
بعضهن
باعتقادي
خصبة
كأرض
ماطرة
وعطف
حنين
ورحمة
ومقابل
رقتها
نظيره
العطف
يرزح
وابل
واحتياجاته
فطر
ذنب
يجهله
ويحارب
يظنه
زاهدا
تتسرب
لاحقة
آناء
وأطراف
بصلاة
الثالثة
التاسعة
التراتيل
مؤدية
للنتيجة
لعبت
نفق
فنجد
يرفض
بشكلها
الثنائي
والرجل
يقاومها
بغبائه
المنغمس
حربه
داهمه
ويشكر
النعم
يتقوقع
حرب
داخلية
بانتصار
صيامه
الزهد
متاع
الفانية
الحروب
والنفسية
نراها
والردود
والأفعال
يقدر
اختبر
ونشأ
مفرط
شهدنا
تنكيل
ووحشية
يخالفهم
نمت
دواخله
إيلام
التقشف
والحرمان
ويعاين
فطرته
وطبيعته
مناص
يتنفس
الساكن
والرزين
للعمر
تتعطل
الرغبات
والغرائز
غريزة
تخبو
للمراهقين
والرجال
الأشكال
تجاربه
تثبت
يغلبها
مقيتة
ويعلو
النبل
المفطورة
اغتيال
بالزواج
ناظره
ذاكرته
تشف
أخرجت
جنته
وسوست
حضن
التقطته
بشرتها
تنكر
بزي
تناسى
يخفيه
أكاذيبه
الكريمة
لأيام
شبع
ثمارها
يبادلها
أية
ووراء
سخونة
أخبرته
نزف
قلبها
بفقدان
أحبتها
يصدقها
تقولين
يقتلون
يفعلون
المهووس
الأشد
المحاورة
المتصاعدة
اشتعال
التصادم
وغليان
دمه
فار
انتهي
واستغلاله
رجعة
يلتقيها
تمحى
حماية
سيجيء
لأعلى
والإجلال
للدرجة
ساورته
يهجر
خلفه
ليظل
يخدمها
علومها
لأسرار
وجدها
العالي
لبناء
والهلاوس
الباحثة
يحثهم
الإمساك
خلاصهم
والنتائج
يتوصل
توجهات
المخدرة
للعقول
لخدمتها
متخاذلا
مواقفه
يمليه
ستقع
اجتمع
القداس
صبيحة
الآحاد
رداؤه
والعوام
المهرطقة
لتنتهي
تراجيدي
ومفجع
يدها
تستغيث
سكتت
نحيبها
عنان
والملائكة
يشاهدون
البكاء
الشابة
فاتنة
وعذبة
الغناء
وخالتها
المأوى
للإقامة
تكريما
لذكرى
تأسره
اللقاء
وتقع
وتفيض
وجنونا
الأربعيني
القاحلة
تعيد
وكتابة
وتتفنن
انتباهه
بإبراز
المحظور
السقف
تدعوه
للزواج
والهرب
رأسه
ليعيشا
هانئين
يتردد
ترجوه
ضمنها
فيصحو
ليجدها
الجاهل
بقيمتها
المتجاهل
لإشارات
دعوتها
والبعيد
يشتركون
جميعهم
الحافل
لإحداث
عنيفة
تحركه
الوهم
عاشه
ويدخل
بالتأمل
زاخرة
المحرك
للذهن
يحمله
بلايين
وتساؤلات
أزلية
الأوهام
المتوارثة
فخ
متقدة
القيود
والخوف
اسلوبة
يستاهل
ثري
فياضة
للواقع
تتصور
دة
تعارض
كدة
مقتنع
للأسباب
السابق
اكتفيت
بالأسباب
الباقي
ذوقي
ماينفعش
السلبيات
الآتي
اقرأه
مشدود
كقصة
كمعلومات
الاحساس
أرجو
اخطأت
لمجرد
ياعزازيل
للانتباه
اختياري
شهرته
ماتوقعت
بتكون
كذآ
متحمسة
بالمره
بديت
اقراها
المن
خلصتها
وللا
أتكلم
باتكلم
الوجداني
وبطل
روايتنا
واو
وفريدة
نوعها
صافية
ات
صريحة
فلسفتها
يتعذر
ليدمر
لهاذا
الإتهام
مذهل
يشاء
ويلوم
وينسى
أبدآ
مااحبه
أأجل
لانو
افكاري
بكذآ
أحلى
وعجبتني
يسمي
محرك
والتفاصيل
الهجوم
الروايةربما
متطرفي
وعزلته
تسئ
ادعى
أوردت
مظاهر
والطيبة
يخطر
ببالي
أقتني
للكتب
والاجتماعية
تحدثها
قامت
بالتشكيك
اقتناء
ابتدأت
مصاغة
التوقف
أتعرض
ملفتة
أنتقل
محركات
لأبحث
رصيدي
والأدبي
التشابه
أعلمه
اختصاص
والتراث
ثقة
بمحتوى
يأمره
مدونتي
شهرة
ورواياته
يتضح
إطلاعي
روايتين
وبالفعل
لاقت
لاذعا
ندخل
المبهرة
مستغرقا
الفنون
ووظفها
توظيفا
رائعا
فالرجل
للماجستير
والدكتوراه
تتفهم
بتركيب
صوفيته
وحصل
جوائز
وكلها
ويظهر
طرق
العلاج
المنتشرة
الأعشاب
والأدوية
باع
أرشفة
وتحقيق
بذكاء
خلاب
مدفون
بكتابتها
واستغنى
مخطوطته
نأتي
للمهم
إيصاله
أحدثت
الوسط
والدم
فقام
بتشكيل
بربطها
بدهاء
للعنف
متناقضاتها
تتصارع
رغبات
والعيش
منطقية
وعقله
نيقية
الامبراطور
وعقيدة
يحل
وستجد
يطرحها
وذكره
لمصير
السيطرة
محاولات
تحارب
حربا
بدعوى
الهرقطة
يكتفي
خضم
مصيره
الدولة
للسياسة
نصرة
خلابة
سيكتب
فيتضح
يوظفها
يبتعد
تصوفه
ومعلوماته
تكرارها
فعلها
أرحل
انهى
اجبر
استرسل
إطالة
توالي
استنبط
احبته
لمحاولة
انقاذها
يمنعها
وحشية
يطربني
سماع
صغري
بالاسكندرية
تحلت
اشتهرت
لكبار
معاهم
للاطفال
ابتسامتها
ملائكية
عفتها
تقديسها
رفضت
تعتنق
شكليات
آدمية
ترتكب
لاقل
المجني
لتعلم
كتاباتها
اسرفت
اسرت
يتغير
اصول
تشككت
عانت
صغرها
برائتها
ملائكيتها
مريضة
تهجره
شر
احبت
احبها
الاضطرار
محنته
اصيب
بالحمى
تتألم
البلدة
سيهلك
ينجو
الحمى
اجابة
كشفه
هويته
صرح
اصله
الشيطاني
يخطئون
دوافع
يلصقون
المسبب
للخطايا
باختلاف
لرغباته
ستنتهي
سيبقى
معلق
مماته
ملزم
بوضعها
فيتعلق
بصفه
عامه
حصوله
جائزه
الكلمه
رقع
قديمه
للغايه
بلغه
التاريخه
تحكيها
بصفة
العالمه
لاادري
تخيلتها
واحببتها
الانتماء
لدين
لايعني
بالضروره
مايقوله
مرفوضا
وكفرا
دينكم
حز
العقيده
الدينيه
ادت
مصالحهم
ورايه
وتاثر
بالعادات
يتبعونها
يفقدون
قدرا
انسانيتهم
كراهيتهم
للمراه
لأنهي
الالم
عاشته
يقيني
لينقذ
حافظوا
انسانيه
أتذكر
الرف
شرفات
واسعة
الأوراق
والنساء
مسالة
الهام
والحقبة
الحساسة
فصيحة
القصائد
والأغاني
حضي
استقراره
خلافه
برفقة
وهرب
آمل
صحبة
بالمزج
راقني
مفعمة
سئ
مصيب
مخطئ
صالح
فاسد
تأثره
بطفولته
لقاه
مركبة
تعقيد
الخانق
يفضي
ليقين
مؤقتا
يلفت
نظرك
قاعدة
ومشوقة
ليؤرخ
لحقبة
الوهلة
لمتابعة
وصراعها
اودت
الجهد
المبذول
تجميع
الجدير
يؤرخ
يعثر
والمبادئ
الراجح
تناقش
الإفكار
التخاذل
والضعف
والآراء
يقارن
المتخاذل
سيغير
يمتلئ
واكتشف
فاز
بجائزة
يسلط
بفوره
بؤرة
المأزق
وسواس
يسميه
وتدوينه
برحلته
اختلال
النظري
إراقة
والوحشية
تركة
الهشة
ويوقعه
بئر
يتربص
يتسع
أقامت
وكون
التوتر
مؤخرا
والمسلمين
المتوقع
وانتقاد
بالحقيقة
يوفر
انتقاد
عنفا
سابقا
وبناء
ناقد
إسقاط
الطائفي
إنعكاس
وشرب
وفضلا
انتقال
تطوير
ثان
المترجمة
عارضت
وحاربت
العداء
متحدث
النظرية
مجالسه
طوائف
الثوابت
نعتقد
عارض
يؤمنون
بتكفير
مخاطبة
نغضب
عقيدتنا
وروحها
وشهواته
معتاد
لغته
ومفرداته
غامضا
إفساد
المفاجأة
يخبرك
لحدث
يتركك
تتفاجأ
المقصود
أحكم
ظروفه
أسوأ
حطمت
أليس
الهدف
مقاومة
الظروف
المفروضه
الفتن
تتحكم
يملكه
وبلبلة
لمحتواها
حبس
ليكتب
تغرق
احساسك
لرحلاته
قابلهم
وثلاث
أكتف
جمالها
لمحبي
وبالنسبة
يستهويه
العزيزات
اكتوبر
الإحدى
أغسطس
وركنتها
ليلتين
وبدأت
لأنام
أقضي
هادئة
النجمات
لأسلوب
والكم
المعلوماتي
لخيبة
فحواها
جوهرها
لعلي
وأراد
نمطي
المفضل
استرسلت
رتمها
وإيقاعها
إين
لاأستطيع
الأذكياء
قناعاتي
ويثيرون
شكوكي
ومقدمة
بصحة
إنتهائي
بكونها
ببطء
خطى
الهادئ
توحي
الشيطنة
بطبعي
أكرهه
محبب
للغة
وأسلوبها
بالمرة
سلاسته
الشديدة
تتعدى
أسطر
تزيدني
أتطلع
فقيرة
الحجم
المضمون
والمعنى
تعجبي
استيائي
طيف
خفيف
مسالم
حافز
تأتينا
والشهوة
الحالمة
النهدين
راودته
يستجيب
بالمسيح
يجتز
جذور
جذوره
عبث
وأي
أوقف
يشاهد
ويكتفي
رمزان
يكنها
ورغبة
ودون
غريزية
الوحيدة
كدت
أتحسس
ملامحها
بظن
المفكر
المتعلق
وقناعات
موروثة
أعلن
مهتم
أمره
لإله
برغبتك
ودعاء
صمت
تحيرت
شخصها
والصوت
الروحاني
عاهرة
عاشقة
أحبت
واثقة
وأنها
أعادت
يندم
نتعلم
بكنز
مواهب
شدية
تحية
ذكاءه
وسلاسته
التناول
وحسه
والمعلومات
الوفيرة
يبخل
الأخضر
واليابس
القصور
وأشكر
وبقي
سأتوقف
حددت
موقفي
سنتها
الرتيب
توتر
وتطورها
القاص
فشلا
برتم
مشوق
للمتابعة
حافل
أشكال
فوزها
ستحتاج
لتقرأ
المدرجة
التنافس
برأي
موضوعي
فوز
مؤشر
مقلق
محقق
ومؤرخ
تشهد
مؤلفاته
وتشهد
سيء
تسرد
المدون
المفقود
فالسرد
ومحور
عقدتها
برأسها
أثارتها
بتطرقها
والرفض
أسهم
الخيار
الأمثل
لتجربة
باهرة
والفلسفي
والمحاورات
المباشرة
والجميلة
الرتابة
التطويل
موضوعات
ظننتها
لاحق
كالوصف
التفصيلي
لأيامه
ليالي
وليلة
والإمتاع
الأعنف
أخبرها
حقير
صدمني
بخلدي
تبغض
الحد
ماصور
الجليد
فألقاه
مغلي
توهاني
يمنعني
الاستمتاع
تمنعني
اسطرها
راودت
الهامس
المؤمنة
ظلت
هدوءها
التأقلم
العذابات
أصيبت
بمس
وولد
الحائز
وذكيه
وشيقه
رسمه
للشخوص
التمطيط
اختفى
رشحت
والإهتمام
وكشف
التنوير
المتلقي
بإمكانه
إسقاطها
لتعرية
وسياسية
المتشدد
بحرقها
حية
مخالفة
للشرائع
المنصوص
للشبه
السلفيون
آنذاك
وقليل
الروائع
العرضية
أعطت
النشاز
وينقل
يسافر
بشخصيات
المغاير
تشويق
ودهشة
مسبوقة
مالك
المزدوجة
يلهو
يوقع
المعاصي
نزع
رداء
استمع
وساوس
الإثم
يبين
لايقدر
حرمان
حرم
اجل
أنس
بن
رضي
رهط
بيوت
أزواج
يسألون
عبادة
فلما
كأنهم
فقالوا
غفر
ذنبه
تأخر
فإني
أصلي
أصوم
أفطر
أعتزل
فجاء
إليهم
قلتم
وكذا
وأصلي
رغب
سنتي
أصابتني
بصداع
نقطتان
والثانية
تداخل
مشتتة
بفراغ
وأصحو
للخسارة
نتمنى
وقدم
مجتمعاتها
مأخوذ
بعالم
الغرائب
فجاجة
العرض
بمعزل
الاستعارات
المبالغات
والعبارات
اشتريتها
شباط
ديوان
بالقاهرة
وقرأتها
ببغداد
العراق
صديقان
وقرأها
لصديق
اخذت
السير
المعرفه
تذكرك
بمسيرة
سلمان
الفارسي
اعتراض
عزتك
أبانا
أشرق
بخيط
ينير
وحشتي
أفض
العزاء
فكلنا
وأحزاننا
موجعة
فناء
احدي
لاذ
ركن
دنياه
وشهوات
رسمة
معتادة
جسام
بالشرق
شخصيتان
مدار
عاني
وقف
يصفها
مراح
أسفاره
اهمها
الاحوال
والاعمال
الكاملة
لفاروق
جويدة
منتهى
ولحظات
ماالمنى
مافعلته
خفيفة
كبحث
وهمي
نختلف
جماليته
مأخوذة
أجهلها
بالاطلاع
يرافقك
الأجواء
لطيف
نادر
غمرة
الأحزان
والأيام
بنفسك
بالحاجة
للكلام
تقدر
يعكرها
ترتمي
أبحرت
دعك
والأديان
ونشر
والفهم
جالسة
وحدي
والإفاقة
فقر
الغيب
وأجلى
أشيائي
خوفي
الموروث
وبليغة
ومثيرة
تأخرت
بروحه
الضائعة
الإجابة
المرافق
بلاغي
وأبدأ
وأغوص
وتساؤلاتي
رافقني
موسيقى
الثلاثي
جبران
والاستمتاع
أستمعت
وأستمتعت
أيامك
والثلاثين
نعجب
سمعنا
شذوذ
يفعلونه
لكثير
الفواحش
والزلات
ديانتك
فاعلون
الأسلام
المحير
اوصى
ضحى
مازلت
وشيطانه
وينتصر
نكن
نستشف
بمرتا
روائع
أتمني
والمزيد
شوقتني
الممتاز
اللسان
نتمسك
بالأشياء
بريقها
نظن
شغفنا
وبدايته
وبذلنا
الغالي
والقدر
يغيره
لإسكندرية
أندب
والمدينة
أدني
السابقون
ملاحظاتى
كالاتى
الشأن
صحتها
مبتكرة
اثرية
بالبراعة
التحية
مملين
وموت
جنس
لاوكتافيا
للملذات
يتمناها
الخلاصة
قابله
اعجبنى
العقلى
مشكوك
اضغط
النقط
المملة
للرب
وسوسة
وطغيان
الحج
ومقاومته
يدخلنا
ونسمعه
بمواضيعها
معتادين
الإقرار
بأهميتها
إثارتها
فلديه
جعبته
بتفاصيله
صولاته
وجولاته
وهمومها
الكنيسه
الماديين
جمهور
اعتقاداتهم
مأساة
المرأه
بدعة
والفطرة
يموج
والمادة
حينئذ
أنصف
وجمع
متوازن
اقوم
بكتابه
تعليقي
قادره
جعلك
تتلهف
ختى
تدركها
تفهمها
تاره
فيكتوريا
بمتعه
هواه
فشعور
رغبه
تدفعك
أسهب
سأقوله
مغرية
وتفاصيل
يأخذنا
لأماكن
وأزمنة
اشتق
استاذة
نحتار
حبكتها
ودقة
مأساته
يحكمون
فالدين
يصبح
كاهل
يعتنقونه
تلبية
سداد
تعشق
وتخاف
وتكره
وتغيب
وتعود
وتعلم
وتجهل
نحيا
يقص
ليسرع
تصح
ببداية
يلوم
جانبه
يلبث
ليعترف
المسئول
أفعاله
مترابطة
بالإطالة
ثرية
يجهلها
موظفة
لخدمة
استعراض
عضلات
رويات
ولها
اعمق
المستوي
ومجرد
ذكورية
للقاء
عيان
ساعة
مقبولة
وتحترم
وبنفس
المرجوة
متوسطة
ضخمة
اهمال
والمعلومة
غوغاء
متطرفين
للشخصيات
والتعاطف
مقنعة
المبالغة
النقيض
السريع
والحوار
محترم
تاتي
يحصل
فتغرق
كنائسها
ماشدني
مسلمه
الاطلاع
توحدت
بالخوف
بالتخبط
لفترات
بآلامها
ومعاناتها
وتعجبت
صفات
والزمان
ويشعر
لأقل
تفرح
موطن
تحزن
سيكولوجية
المتشكك
يفقده
سلوكه
يشدك
لتكملها
تنهيها
محيرة
تدعوك
لتظن
الاحتمالات
تتأكد
الفاضحة
السخيفة
ضيعت
تذوق
ترتقي
للحفاظ
والرقي
يلفظ
رقيب
عتيد
غاصت
المبدعه
وعذوبه
الفاظها
يحادث
خطير
ثناياها
والمعارضات
وغلط
وسوء
التفسيرات
ارتأى
قلبى
للقلق
والاضطراب
وجموح
الطبيعه
تتوق
العيش
ترف
وملذاتها
ومايعتريها
البهيميه
النزوات
يصنف
ككتاب
مسلما
أصر
ينشر
موته
معرفته
يتحاشى
يثيره
الاغرب
يضعه
عله
زاويه
اقناعي
ببرائته
يقفز
اولئك
تفنن
الفكره
الرئيسيه
تساؤلاتها
تلاحقني
بطرس
قاتل
السلم
يحدثنى
البنات
قاسم
راااائعة
الايمانيه
مخلص
الزمنيه
بالعرض
المحمدية
وحتما
شخصيتك
المثالية
مدلول
اسماءه
التفريق
الراويه
فعليه
لكتابات
وخيال
اجزاء
محدده
الالفاظ
الحكى
اعطانى
الجديده
صدمنى
وسقوطه
الزنا
اتفهم
الرزيله
يروق
الاشاره
داعى
لشرح
اوجز
يفرد
للشرح
جنسى
اجمالا
اعتراضات
بع
كويسة
والجدل
اثير
لمسرحية
اخراج
احمد
واكمل
للاخر
اكمل
اتقفلت
كرهي
لتفاصيلها
انهزامية
تقوى
اتخاذ
حاسم
بحجة
اذيال
خيبته
ويرتحل
اليقين
بحشو
ملهوش
يختصر
تلت
بتكلم
ورتيبة
والفاظ
الاصالة
بتقرا
واسلوب
اعجابي
انهيتها
كمسلمه
المبنيه
اعجبتني
والحاضر
الرهبة
للشهوات
للتحرر
والإرتقاء
بالنفس
ألهمني
البليغ
يلي
شئون
والغرام
أحسسته
يخاطبني
نخاطب
انفسنا
وتسليط
الدقةان
مسبقا
ادراك
اتقانها
اضفت
مخيلتك
بواقعنا
المرير
فتجد
قطاع
عريض
فاقد
والامل
واقعه
لمجهول
بأقل
مرارة
بائسة
لايجاد
المسلوبة
وارضاء
طموحه
نجزم
متأصل
الازل
وغريب
مايعيب
بتخلينى
متلخبط
واوقات
تانيه
زهقت
ومليت
وعلشان
والاكتر
تاريخى
وجدانية
يخليها
لسه
قريتهاله
ودى
جالى
احساس
لوحة
متكاملة
الاركان
بتفكر
ونفسها
والوجود
تشوف
بعينك
التطور
البشرى
والتطور
بربنا
جوانا
بيحاول
والحجج
ويبعد
فاهمه
وميزتها
عيبها
الأساسي
يصبني
بعتبرها
ناقصة
اوي
هوا
وبرضو
يستند
وابطال
وهميين
الإشكاليات
والعقائدية
السياسية
تعرقل
لفتت
التقنية
تدخل
السلوكية
والفكرية
هواها
خر
فيهما
ركبتيها
ونقض
ويقين
ويبتعد
وطموحاته
حارت
وشافية
يجاوب
رااائعة
احسن
توثيق
صحيحة
بعيون
ابتكره
بالمراجع
الهامش
الاجوبة
والنصائح
المفيدة
الصدور
ابحث
واتسائل
اصنفه
دينى
اجتماعى
ثقافى
اسميه
الحاله
عزلته
فريده
تعترضه
شاءت
النقطه
ولكم
الجايه
بشخصياتها
المثيره
بالأخص
بصراع
وقلب
لعالم
ومختلف
اخذتنا
المتمثلة
للايمان
والتأمل
والتخيلات
والوساوس
طباع
يرصد
دارسي
بغته
متوارثة
تعلقهم
بفكرة
عمليا
جوهره
ابتداع
دونا
لأب
وأم
اهل
ونصحه
باتباع
ودراسة
بريء
فاته
مواطن
الساقط
المجردة
القاسي
كتابنا
نشرها
تتصف
الحساسية
الانقسام
الهمجي
للعلاقات
الكهنوتية
توفيق
الاعمال
المعاصرة
أثرت
معرفش
سلبا
جاوبتلى
يناقض
الاجابة
مكن
التناقض
لسيرة
متعاطفة
معاه
بحيرته
اخطاؤه
عذرته
اخطأ
اسكندرية
غلطته
التانية
تضحك
بنت
فاهمة
مشى
مستني
واخر
مبقاش
ظلمت
وتحفة
وكلام
اتقال
كويس
والاخر
وجهات
اتعرض
فلوس
اقرأها
اتعمله
دعاية
محستش
ومضات
اثرت
ورحيل
مستفدتش
عصيبة
وموضوع
ملهاش
لزمة
بتعجبني
كعمر
وممكن
معايا
قرائتك
وتحليلك
يودي
داهية
ماقرات
مافيها
وعشقت
المتنى
لبى
يحرق
قيمه
يدافع
ويؤمن
اعطتنى
الشقاء
عايشه
وبشاعه
لاى
دمجت
اسهب
الرسائل
مم
حر
لديها
مدلولات
الحلوة
دلني
هواة
وعشاق
وأكد
سينال
رآئع
والاوهام
واساسها
اهو
يعزم
والانصياع
لملذات
الزائلة
هموم
ومصائب
الايام
خائنة
واب
مظلوم
وحبيبة
مقتولة
وهوية
مجهولة
يندر
ماجرى
وشككت
نوايا
وولاء
رجالاتها
وحيرت
والاتباع
تفرقوا
وسالت
الانتصار
وجعلت
فرقة
تظن
صاحبت
التصوير
والمجنونة
تصنعه
وتساؤلاتها
ورغباتها
ومشاعرها
مشدودة
إصرار
ورأيي
تتخبط
الظلمات
فعليك
غزيرة
درامي
أصيل
مذهله
عميقه
كالحلم
غموض
ومتعة
يدرس
إلغاء
بأسم
وكيفية
إجرام
فضلا
اثارت
وامتع
ببساطتها
ودقتها
وصولا
المسميات
احاسيس
بصدقها
الدائمه
ومراقبته
نرتكب
التشكيك
اعارض
رااااائعه
مولدي
أتراني
ليته
فالصمت
مايقال
مضطربة
اضطر
شخصي
ألزم
وإثارة
الزمني
والمكاني
الأربعون
أتاحت
بكيف
والنزاعات
خلافهم
يتفق
يستمع
بأدب
ويحاول
مناقشته
وأحبب
وصدقه
جبنه
وضعفه
وأحببت
ضاقت
بهمومها
ويلقى
الصفاء
بمدى
وجمالها
تراب
الماس
يرافقها
يعانيها
غيرت
اهتماماتي
وكلمة
والالتباس
غابت
وبساطة
وعمقه
غنائها
أقرا
والاحساس
الحرمان
اضاف
للرغبة
طهارة
وصدق
لأصدق
اخذتني
لفرط
احتضان
وهوي
وانقى
وموجع
وتشويه
نعيشها
ونسألها
ومهمة
وسحرتني
قرائاتي
سوري
ودراسه
والمشاكل
وتعكس
إضطراب
الإلهيه
إبان
الرومانى
والتكفير
للسلطه
والحفاظ
وتوضح
الدوله
دراسه
مفيده
ومواعظ
نستفيد
والتوترات
وتحولاتها
هالة
اعلامية
مقبل
رابط
المفكرين
حيره
الحائر
الحقيقيه
نفى
وناقل
الحيره
وأوجاع
أزلى
يدوم
مادامت
الحياهمن
أنصاف
حقيقتنا
عاشقين
الصفة
ونقيضها
جسم
ضرر
إختلاق
أثاره
كشف
مقدسات
الإختيار
سمو
روحى
عالى
وطبيعة
جائت
الدنو
الروحى
لحق
وانتهى
الحقة
تنسحب
إعتدال
ورهافة
فصتها
كثيرآ
واجد
أدبى
دسم
ثمين
تحفظى
الخارجة
أزعم
لكانت
أرقى
وأفضل
تملكني
فرضتها
تأخذ
بعقلك
أساسه
لاقاها
ومازال
يلاقيها
يختلج
أحاسيس
تدفعه
للجنون
تجلت
ومناجاة
يتمحور
لب
الصوفي
أشكاله
ودوافعه
ينتج
نظام
وزهده
معاناة
ناتجة
نبذ
مقدار
القضاء
أحدهما
طهر
وقداسة
للجمال
البدائية
مبهره
قي
طبقات
تستمع
الشيق
والبديع
القاء
مترجمه
الواقعيه
الماضى
اربكنى
استسلام
شكلها
نخطأ
رايى
الاكبر
ادركتها
تخليد
قصصى
عجب
تسميه
مميزه
تتكرر
لأسلوبها
والعميق
أعطي
ورأيت
بيوتها
شوارعها
وأعجبت
ولمست
وسافرت
سينا
وعشت
كاملا
ورجع
الحاضر
أكشن
تعالج
خطيرا
قليلون
اختراق
يكسر
الاعتيادية
اختلافي
إلخ
باسلوبه
الابداعات
للكبير
تستشعره
يعطيك
لاكمال
بالجمود
ستتغير
سيتبع
تتوقف
لتتأمل
يعرضه
مغاير
ابداااااااااع
قرأتى
المعجبين
الغزير
اختلافى
معة
الوحشى
جسدة
بكلماتة
كلة
نهوض
الاصنام
الالهة
اذكر
بقايا
يسكنها
تجذب
فائقة
للتأمل
والنظر
تعب
كنهه
بحرية
بركاكة
تصف
مسلي
مصدق
تخلص
الصومعة
بتاعته
سهول
وجدية
يخصص
استمعت
بديعة
يستخدمها
نوعية
حدثنا
اكتشفته
نكرر
سبقونا
ومازلنا
مستمرين
فلماذا
معلومة
ثالثا
لآراءه
وتعشقه
لجماله
إختيار
سلاسة
منسى
تضارب
الأخبار
الخيوط
لنبحث
أقرت
متناسق
للأخيرة
وكعادته
واسلوبه
اثري
يتمتع
لغوي
ومبسط
قليللا
دونت
وسردت
وممتع
القرأة
تتجلى
وتبسيطه
للمعانى
وأحد
الواسعه
بالجغرافيا
الميزة
الثانيه
الاهميه
وأنك
وصفهم
بالعذابات
حزنها
الأهل
والوطن
فلاسفة
فتبقى
فالإيمان
المواجع
تزول
بموتنا
وحبكتها
أقر
مقتبسة
بينت
أصح
يلعبون
اشتهى
الإلهية
بعذر
شروحاته
ناهيك
بعدم
تفتقر
تماديه
وتجاوزاته
الأخلاقية
تنتج
العاري
أزعجنى
إفراطه
والبشر
والأشياء
آلمنى
المرضى
ودراما
ماهيتها
استمدت
واستطاعت
أحضان
ماضى
بقصص
استطعت
أنعم
بلحظات
بخيالى
الهوة
رسمها
الفنان
بريشته
وأنى
أنتمى
لشعورى
إلمام
مفردة
ستجد
تمتلك
بالقليلة
عمومها
وتحتاج
لقاريء
تحيتي
نداء
المملوء
تبقي
يبوح
استمتع
احتوى
والمنطق
بحس
مرهف
وتخيلات
استحق
اختلط
أستمع
لحن
سمعه
الشهيره
اللحن
يسحر
أطفالا
رجاله
جماله
بألفاظه
الآسره
احلي
بيشدك
تكملها
زهقان
تعبان
مأخذ
ورغباته
واجبة
البيع
أقرائها
وضح
كذالك
وضحت
الفحش
درة
تقنياتها
والتوثيق
وبراعة
المجالات
استاذا
تتعلم
بطيء
تقترب
بعبقرية
وجريئا
تسحرك
وتشدك
معلوماتها
المتشابكة
حقبات
اسئلتي
ونفسي
سؤالا
جواب
المتوغلة
ملامستها
العمى
يدعم
حرية
يحبذ
طيبته
تمسكها
تتركها
الجاذبية
واختياره
والفترة
يأخذني
عالمي
لينقلني
المخلوطة
استقبالك
للمعلومات
أسهل
علني
بفائدة
فجعت
تمثيلية
متدنية
محاورها
إقحاما
أفسدها
قصتين
الممزوجة
المخلوقات
مستمرة
أزمان
وصرت
الصفوف
الحاضرين
لدروس
البث
لقرائتها
القارئة
البدائي
أقيم
التحفة
حبيسة
فواجع
وأحلق
فراقه
عرفته
أفرد
دفاتري
وأحاسيس
خلفتها
شجعتني
لأقتني
وسأبدأ
امتعتني
نجاح
المتناول
فيطغى
أولها
فينتصر
مارسه
عرضة
للمعتقدات
النزاعات
الداخليه
الصلبة
عالقة
ارض
هواده
ملأت
نبينا
انحناءة
لروح
اثر
اخاف
خليق
ايلاما
الكلمتين
ماتحس
وماتقدر
والحمد
خيب
مشكلتي
الوحيده
وصعوبتها
تشابهت
المتأنية
قرأة
عائش
بعقليه
الامس
بكلمات
ودعوة
بفكرها
يقراء
يتعجب
يزال
ملهمة
بخيال
الخصب
يحرف
نعرفها
إلتباس
احبه
شعر
بفضل
اجهلها
دفعتني
سعة
لتدرك
دورا
سمات
الضعفاء
بحدود
متفاوتة
اقرءها
كناقد
محلل
ديني
أدرك
خبر
متسارعة
يبدع
مفرطة
كالعادة
بذكائه
وتقديم
بأروع
ازاي
مقريتش
لغاية
تستاهل
معمولة
مميزا
سوي
نتشابه
فالآن
بروان
تتفوق
صراحة
وأربع
اجعلها
أعلي
أقوي
تحفته
لباقي
ترغب
تنهيه
فالكتاب
بجداره
إعترافات
يدم
تسرده
دارات
ومعرفتي
تلميذ
مضمون
انتقصت
لاجل
والاطالة
اعتقادي
بروايات
الاخرى
فانها
بينهن
للاحداث
دمجها
التعاطف
السهولة
باقى
لفهمه
تقرؤه
عيوبها
واهمها
للهوى
نطل
غابة
المغلف
بالأنثى
عجزه
الأخرق
خسر
القرارات
الحاسمة
فظيعا
ليوضح
لبس
إكراه
بشرا
وافق
النبوءة
صعوده
خالقه
النفسى
سلط
تشككي
الجذب
مدخل
البردي
تشتم
رائحتها
تعرفت
شايفه
بالخلق
والخالق
وتعرض
للقوة
الحاكمة
مقيت
العباسى
حكايات
قصصية
مضنى
للعقل
كارثة
الأنتهاء
ستستمر
صنعتها
مصحوبة
نتخذ
عبرة
المنتمين
تعاليمه
تقاليده
القشور
متنقلة
وحكم
مفقود
الحلوه
متأكدا
اعلى
والاجتماعي
يقرأه
إقرأ
ومرتين
بالممل
والخيميائي
المفاجآت
والمحورية
وتبدو
نوعا
للإيمان
والتقوى
قرأها
وأدرك
للنفوس
ومقنع
بالأرواح
وبقلم
الناجحة
اباحيه
مالهاش
لزمه
الميزه
مصمم
مين
ومين
رحله
ويحب
ورغى
جذابة
الغنية
يبعث
والسرد
يسوف
ارتاح
تضمنه
ونص
رائعين
ادبية
موضوعة
بتمكن
تصدير
بنات
وصلني
خبراء
تقليد
الوردة
للروائي
الايطالي
ايكو
يتسنى
الحصول
للتاكد
كنف
والتقدير
اصبح
احتفاظي
بالاحترام
متواضع
انشائها
تحويرها
عبارته
احضر
الرياضه
ودروس
تتذكر
اعطت
الجرأه
جرأه
حديثك
تحبها
سهله
المصطلحات
واقعيتها
بمقدمة
للقراءه
جالس
الصخرة
بجوار
قصصي
ثرائها
مست
تعاملنا
وصادقون
وتكشف
تحريفات
وفساد
التحفظات
لتفاصيل
ادهشنى
لروائى
ومشكلات
مؤتمر
منشور
مجلة
يتداخل
بالحاضر
وسأظل
الجارية
تمل
ترجمته
فصليها
نوادر
تحتوية
لبشرية
يسكنه
شرير
بقراتها
المعاشة
تعقيدها
بالأسئلة
والأمور
ينقلها
غرامية
إيمانية
بالبداية
التعرف
واصبح
اشبه
بالصديق
انتابتني
رعشة
إجلال
أدرى
سببها
ماتحمله
مايحمل
توقعه
الرزائل
ومحاولاته
والتغلب
يشدني
لاتمام
الصخب
بمعرفتها
جميييييلة
ولابد
المواضيع
تحاكيها
مجاهدتها
تجسيدها
أراهم
أحياء
يحبون
ونصحتني
بقرآءته
لمحته
رفوف
المكتبة
لمعرفته
مترددة
اكماله
وجدتني
اندمج
حجم
الفطرة
السليمة
تقود
غض
فطرة
بإجابات
تلبث
مأخذي
التلميحات
رآئعة
زيد
يسمع
وتعاطفت
وناقشت
يكبر
يفترض
موقفا
مضادا
مظاهره
وجيزة
تسبق
باني
اقيم
طبيعية
بتأكد
ويوسف
بكدا
الزيادة
الاطراف
فجاة
يفاجئنا
كونهآ
اجواء
اسطورية
انتشار
ونقطة
منسية
انهارا
الرأى
ولمجرد
بسط
النفوذ
غنيه
والكتاب
عصيبه
الشرقأوسطي
الحدوته
جذابه
غايه
الإحساس
لمستوي
لكتاب
عرب
العالميه
المشهورة
بشعور
بذاءة
يتبع
ونصوصها
أجبرني
بالتوازي
وأصول
تلاتة
شايفها
رااااائع
افسد
الكم
للادب
اخذني
ممتعين
الابعاد
الشرق
واليوم
مرورا
تنسيق
والزج
الحساس
نوقش
وباحث
إسلامي
المعظم
اشجع
جاهر
لنفسة
واحيانا
كغيرة
ويخطئ
اقوي
برواز
تسبح
التخيلات
تهيم
يرتكبها
بوجه
عامو
فساد
بطيئة
أشهر
اللجوء
أقترح
تخدش
المضي
لذيذ
اه
وممتعه
القبطيه
المهمه
اغلبنا
ميعرفش
لدراسة
والاهوت
وانتقاله
مأسي
هتكون
هادئه
وانتهي
مفتوحه
اعلن
راحل
للحكايه
مابعد
وفاة
تعجز
والخيط
الدرامى
إيدك
ابداعات
نصا
ولغة
عزبة
تائه
بالي
وأكملتها
مود
اشفق
وانني
تكملة
وهادئة
يعشق
ويتعلق
بامور
محرمة
الأفعي
ماذكر
قصوى
جذبي
آسفة
اتمامي
غرة
أملك
المحتار
تتقلب
أبرز
صياغ
فائق
والجذب
لادق
التيارات
نستيقظ
بامانة
جيلنا
وصفية
ياه
الخمسة
الذهبية
سقطت
أغلبه
بإستثناء
الإستطراد
فمثلا
كفاية
تعابير
بظاهر
أراني
الغوص
باطني
الملتبسة
تلتهم
التهاما
تتساءل
جذبنى
وتأريخ
وللغة
لأقرأها
بذات
البلاغية
والمسيحي
اكثرها
يتغلب
الطهارة
شهوات
الشقية
ويتخذ
الأتقياء
ورئيس
تعايشت
الإختلاء
تساؤل
أخير
اتجه
وتناسى
كتاااااب
جاااااااامد
معتقدين
يمتزج
للتأريخ
وله
القرائ
يذكرنا
عايشة
دنيا
بالنسبالى
شغلت
تفكيرى
نبقى
فاكرين
بيغلطوا
لعوالم
الانتقام
لاتمت
بصله
احاسيسه
الرقيقه
منعته
يكبح
النسج
المتكامل
لاحداثها
يقهر
الناسك
الملذات
منبهره
عاشت
السحيقه
ووصلت
والآلام
للحياه
كافيه
الكره
العجز
الاخلاص
لشرب
أسلوبها
وخدت
حسيتها
ومرتبطة
ومعلومات
ليا
بيجمع
ويتبعها
ويصدق
محافظ
يشوف
حقيقتها
كلنا
محتاجين
نعمل
ورقائق
مجاهدة
أستطاع
يتجنبه
الأختلاف
لمعتقدات
والزهد
وعذابه
الغربية
الصبغه
كافة
أحلي
عاملة
ضرب
يارب
مسرحا
المستويين
استوقفني
تزاوج
يقتصر
حاسه
تكمله
دماغى
بتقولى
رؤيتى
للموضوع
والمكان
لتتحول
أحسنت
مؤلفي
دقيقة
ماتعة
اعد
قادرا
المفعم
بالروعة
كتابي
والراقي
الاحاسيس
تأمله
روايةرائعة
يملك
يتنقل
ويمزج
وحنكة
الثلاثه
الاسفار
الحس
ايمانا
انصياع
مرسوم
اجتاحته
سعى
امراة
طوعا
مخفيا
اجلها
يقف
المضحي
الدافع
للظلم
يشعرنا
تخيلنا
لاخترعناه
اختراع
لتبرير
الامارة
يجرؤ
خطواته
المتعثرة
والمجون
والشجون
لليوم
رأيا
سرقتني
بذهني
يسفك
وألمح
بطرف
تعلق
براءة
وسعيدة
أسرق
لأتابع
وانام
الدور
نملك
كافية
يستمتع
الإسهاب
يشوبه
فجأه
انتظر
رااااااااااااائعه
أحلا
يعفو
وصلب
مهين
مجيد
وقيامة
احدد
الضبط
علاقتى
اقراء
وانى
واعترف
المثاليه
الشوائب
ساره
حبيتها
لسة
يقدمها
دفعت
جنية
لحمي
دورت
النت
انصدمت
بالنتائج
القبعة
لارتكاب
أغواه
لتوضع
لتبين
حبت
مليت
قرايته
وأسلوبه
محتاجه
أقراه
ألاقي
حبته
استجمع
الخارجية
وأعماق
فالبرغم
متحفظ
المغرية
انفرادي
عزلة
للروعة
وحالة
التصوف
والانسانية
فوجد
ينس
قدراته
متعوب
ينقصها
ستستطيع
فيمكنك
يتسلل
راوى
أختفى
ويتأكد
لتقبل
ورفض
بيبحث
وأصل
اقتناعه
وقته
ويعتبر
شيخوخته
يزيدها
رتيبة
مشوش
تختلط
ندمانة
والمجهود
بالترجمة
ولكنك
تضعها
باسرع
البحار
ابحرت
يوصف
بابلغ
للماضي
يضعك
يبلغ
مدي
الحرفية
شعورية
تدافع
ينصرف
الرذيلة
مدافعا
منتظرا
للطريق
بالمواقف
الدروس
العظات
العصف
رؤي
المنافقين
طوله
مدمنه
ينصح
يقرؤه
وعبق
تقرأه
اشتغاله
اسرار
هتغير
تفكيرك
الموروثات
بلورة
وتشعر
تشاهد
المشاهدين
مبدعة
لاتوصف
بنشأة
مية
بالمية
اعتراضي
إحساسي
بالغيظ
معجب
بالغوص
واكتر
تأكل
للنهايه
ترجع
لتقرأها
اخري
بتروى
لقدرة
للوصف
الارثوذوكسية
الرقيق
اوصفها
بانى
خايف
هقراه
هيكون
بجوده
عامله
جاى
والثقافية
تستهوي
بإدمان
تتمنى
ناله
الرحله
الغربه
إستعداد
يفوت
حان
بإستمتاع
الأفعى
ايحائات
تنفر
كانتش
رهيبه
معانى
اخدت
قرأه
الصفحه
افتح
واقرأها
مالى
اقشعر
لحتى
هالرواية
لأنو
اسلوبها
افتخر
رأسي
زادتني
الاي
لايكون
إيمانا
مان
لاينبغي
أهيم
بقلمه
ابتسمت
وبكيت
لمعلوماتي
احرق
لعلها
فاجأتني
المفضلين
القاه
ببضعة
يساعدني
دزيدان
العرى
اختصارهم
حذفهم
هيأثر
اتشرف
بدعوة
حضراتكم
لزيارة
فيسبوك
لبيع
بسعر
الجملة
والتوصيل
وربط
والتسلسل
يدعوا
الاتفاق
نعاج
العبد
واجمل
داحمد
الممتنع
وحيرته
والدنيوي
والغاء
واتقان
تساءلت
ندم
وصيته
مايجري
ولطالما
وتوقفت
ومليئه
الكثيره
تساءل
وتشويق
مستمر
ولماذا
اتخذ
مثري
يلوموني
أؤجل
بتاريخ
نوفمبر
يشد
لأسئلة
جواك
ارتحلت
اكملتها
ثلاثه
والحماس
والفنون
هحاول
تكامل
عناصرها
هواء
بحرها
دلوقتى
بتوهه
ينقلنا
ملىء
تورعه
تشبهني
العادية
والمميزة
والمليئة
العبر
العميقه
نفهمها
ندركها
اقراءة
تحبس
انفاسك
ومعنى
ينتابك
بالتضاؤل
ومعرفته
بحريه
سلك
المقبوله
التحصل
املك
اغلقت
اليوسف
اختياره
للنخبة
الذواقة
للأدب
العربيو
وفاق
سنعاود
عرفتنى
المثار
وياما
مغمضة
اسبوع
اشبعت
العالية
الحكي
صراعاتها
دول
التجليات
الأعالي
يهبط
مراتو
للان
تغيرك
نظرتك
تكثر
المدونة
محب
واقرأ
أذهلتني
بالسلاسة
وحلاوة
والتعبير
وبهائها
بقريب
نقلت
وترجمت
تحتوى
وتقلباته
حكاياته
وعجائب
وحكايات
المتعصبة
المصدقة
ونقاشات
المحتوية
ومعاني
فأقل
للروايه
محاط
استبداد
بالفكر
مفهمتش
خبيرة
اعتبرته
كمرجع
العقائدى
معقولة
لذاك
تحسنت
والاكتشاف
سفري
ونعم
الاستسلام
اريد
لنعرف
وتعالي
تتجلي
الثقه
يقبع
خائفا
نظرات
كانسان
منعنى
والألفاظ
عكرت
صفو
استمتاعى
لمعاناة
ورحلتهم
التشكك
وقلم
ابكوا
ينسى
اعترضت
صدوره
الاعلامية
وبكامل
ارادته
يمس
داء
والتشبث
يطمس
ويتدخل
ليحل
قداستها
وإلحاد
المفارقات
يعلي
فيصبح
تنهش
متع
وحلم
وغاية
مستحيلة
نبوغه
لتسمية
أعطيها
للترجمة
أستاذى
الثانى
يتفاوت
ازدحام
بكثرة
يطرب
لهآ
الماهر
أري
أتمتع
أروعه
وتاريخية
صادقة
قياسي
والحكائي
زيدات
الخيط
الفاصل
رصين
لمسة
واعية
وعمق
النسخة
الطابع
البوليسي
لاسم
يشابه
غموضه
حار
توظيفه
فتركه
الغموض
غزارة
والجغرافية
كلفت
للفكرة
بجديد
صميم
النقد
تضمنها
أثارها
أضف
تعبيراته
المثير
مناقشتها
ولعلي
أجعلها
خمسا
روحية
جملها
ترن
بأذني
ونهايه
انفك
الديان
والاختلاف
وتبيان
والعداء
والمسيحيين
وعشقتها
افتكرتها
التسعينيات
فرواية
عقد
الألفين
الربط
أوصاف
بالأحاسيس
تكره
منتظم
الروائين
جمة
يشتتك
بالاشخاص
للمستقبل
امكانية
كالعاده
مناسبه
التوهان
بعيشها
خدعت
اذ
التسائلات
ستتساءل
الإنتهاء
الروعه
بشئ
أسألها
وأسرح
بخيالي
مفترق
أكثرها
المريب
التصويرات
شوهت
أوووى
وبياخدك
بيحكيلك
افهم
بوجهة
تعقد
يبسط
وفتحت
قدامى
وباسلوب
تسحبني
يسحب
بالألغام
مشابها
الرومانسية
بالفلسفة
بالتشويق
بالرعب
الرهيب
إلية
الاستاذ
المثلث
الحسي
موثوق
الازلي
والذات
اقتباس
الفطري
إسلوبها
صراحه
الطهر
عيبه
الجبن
الهوس
حاليا
العيب
كمصريين
لتامل
وبالذات
خلاصة
معرفتة
والادبية
ستمر
الكرام
ولوحات
الرقى
القيم
المرجعية
الرومنسية
أتعب
شبك
كعامل
مقنع
وأساسي
شرا
واختلافات
وازاى
نتخيله
بيبقى
بيصرخ
غفران
شوفته
متشوقة
ويحصل
مناقشات
وأثرها
محصلش
كدا
بنقص
الاغواء
كتيير
ومؤثرة
ثقافتنا
يكسب
معلوماته
وقدرته
نقلك
لمعايشة
فأرى
فقرات
منسجمة
حذفت
ويبدو
الساخنة
المقحمة
انتهائك
بنية
تتعجب
الإقحام
الطفولي
زلات
أهتم
بتدوينها
تعطى
ايحاء
المحتوي
ترتكز
عابها
للتصريح
عوضا
إظهار
بالعربيه
كأول
سترتفع
أمنيات
ماقبل
بالأدب
سنمائي
النوعية
اتعجب
احذر
مضمونا
وأحداثا
عده
هية
عاجبة
بيا
ثانوية
تأثيرها
اتقنت
فأبدعت
فاستحقت
تجده
تقربك
سميت
رهبانية
متأنيه
حقها
نقلتني
ضاق
لصفحاتها
قراته
وتاريخا
وأدب
البليغة
التركيبات
كثيرمن
كروايه
لفافة
حشيش
جالي
إكتئاب
كادت
لتخطي
حياء
والعواصف
أعشقها
الفؤاد
وتزيد
فشلت
ماسك
مستخدما
كأنى
الخلاب
فساتينها
الحلو
الاعجب
بيبقي
فاضي
بيدور
اسعدتنى
وتثير
تود
شيقا
يستسلم
وينفذ
أوامره
حجمها
أقصي
محبتهوش
اصحابي
الملحمه
فتحمل
كتر
وتبعث
وحقيقية
أريدها
واهم
فائده
دلوقت
بالاموات
ثقيل
تسمو
وتفكر
للتحليق
منتجي
هوليود
فنشاهد
مسلسل
النجاح
سلسه
بواسطة
يستوعبها
متصوره
عجيبه
بجو
للأهتمام
ومشاهداته
عاصرت
عهد
ومصيرها
يتلبسني
والهذيان
أوصي
تخصص
واسلوبها
والكتب
لأعيد
المعقد
والمضمون
الموجودة
يلمس
ومفاهيمه
للصواب
والتجربة
مكتوبه
بدقه
الجلبة
تناقضه
أغلبنا
ونتعايش
يوميا
اهتمامى
اسوء
واعظم
عظييم
وأقوى
تتخيلها
تعيشها
تختص
فيمكن
اسقاط
وتفكيرنا
تعبير
والتأرجح
طب
مثرية
وزمانك
لتعيش
توصف
اتأخرت
قراية
التركيب
حيات
حدثة
مصائب
قرية
اضطره
للرحيل
مدينه
المدينه
امراء
وتحبه
مافعله
المراء
ذالك
فيضطر
ليعيش
الابدية
فتات
يغرم
يرجع
جيده
مادفعني
اكمال
فنجده
يومان
وقرر
سيدات
اخرين
استعداد
للتنازل
ناجحا
وكاهن
يتصنع
لايوجد
امن
أرهقتني
المناخ
بنبض
صدمته
هينة
إنشائيا
جداااااااا
شيقه
توالى
وترتيبها
أبهرتنى
الإطاله
بيطول
زياده
رديئتان
الكراهية
بذكر
فأعاد
مفهومنا
لسنوات
المؤقت
ابديا
ويعلن
واراد
اوهام
السقوط
مفاجئة
ولغتها
يشعرك
وبلاغة
بتقييمي
قلبة
عقلة
جرئة
ومليئة
وعرض
يقتنى
ويقرأ
لأكثر
جاني
وخلاني
ونعمته
وياخذك
لاجواء
وخبايا
المتوارث
الإغراق
أضعف
ودافعة
يعارض
بالتاكيد
والتنازل
المبادئ
جبانة
صعيف
البطلة
اعاني
لاكمل
ويوجد
سطوره
سيرحل
سيذهب
وعيش
رحيلا
الالام
عاناها
ودفنها
أغفلته
ولعي
بانهاء
والإلتباس
ختامها
مسك
عامي
غامض
ومليء
عج
ومثيره
وتعطي
لمعظمنا
اقتصر
وثقافة
تشك
الصيت
والضجة
بفتحها
اخوض
اتشوق
المقبلة
سأقوم
شكر
اراني
وارى
ذهبت
اتت
منعني
منحها
إباحيتها
وتعديها
يترنح
وإلحاده
ألفين
بالحقائق
المغلوطة
يجسد
وكانني
انتقل
راودني
الاسرار
حلها
وفكري
تستفز
التساؤولات
أقرها
بأسلوبها
والممل
أجابت
بايدى
تعذيبه
النجمتين
للفترة
افكاره
لحقيقة
تصبح
رقيا
الافراط
البشع
ابداعيه
جرعه
مضاعفه
السعاده
مراجعتي
ذكرني
وكلنا
صادف
ترحال
يقدمه
فلسفه
نعمه
والوضوح
تعاليمنا
معبره
والحيره
خطه
أخفيكم
وخياله
متيقن
ترشيح
شخصين
تلوكها
وأنين
والغيرة
غصة
لنظرية
شوفت
مسرحية
المأخوذة
انبهرت
بالأداء
المتفردة
عرفتها
بتنوع
وتقلب
واضحكتني
ردوده
بالنقاشات
المفهومة
لزيدان
نقبل
نثور
أبسط
هولا
يطلب
مصريه
مجهدة
اشتهاء
للأستاذ
وروحية
ولمحات
والإيحاء
إبداعات
ظنا
بواقعية
الواقعى
معجبنيش
السخيف
الأثنين
ويجيب
خلط
صف
تضليل
ابتدت
وفقدت
تشويقها
بأختصار
خاطر
الراجل
هيحصله
وعايزة
ودايما
تعليقا
وبرضه
واقولها
فعلااا
احببتها
واحببت
واوكتافيا
احببته
امتنع
استكمالها
اردها
سقوطه
الوقوف
وموضوعية
مقتطف
بإحترافية
أجهل
جسدتها
الادوية
قدير
ويحاوره
اعتقادنا
بالسيد
والمقارنات
يعتبره
تظنوا
لافرق
لابن
الابنة
امها
اللحظه
المؤلمه
جامده
فشخ
وداعا
شعرى
راقى
بذنب
لقرأتها
الذاكرة
مظلمة
مألوفة
العربى
للسرد
بالأضافة
والتأملات
المشبعة
جذلة
توصيل
اعطيته
وافكر
بالرجوع
نجماته
امنيتي
التقي
واتحدث
باله
كمال
هيكل
وسلاستها
أؤيد
استنفار
فطرتي
الخضوع
ضياع
تمثيل
ارضاء
والمجتمع
تؤدى
بالأمور
التنظيمية
تسافر
وعبر
وتعصف
بافكارك
اقتناعا
باطلة
ادتها
غاضبة
اعادة
التقييم
المقارنة
والطمع
استفزتني
وافتكرت
وفكرة
مفردا
مملا
بأفضل
نندمج
نشعر
المنافسة
التصنيف
والباحث
تسحبك
فتغوص
تتخد
وأرجو
أمطرت
حرام
مقارنته
التضارب
شخصيتي
فكلاهما
يجادل
يتعمق
خنوع
يتجنب
المواجهة
مستعد
للمواجهة
ننسى
حكمه
الخفايا
أمتلك
يمكني
أهرب
امتلك
الجراءة
اعتراضا
الفرن
والمجازر
الملحدين
هيلينا
الغرب
وامة
واتهام
أصفها
أصنفها
البغض
الفجور
الركون
الثورة
الإيثار
تعقيداته
بثروة
واجتماعية
وعاطفية
وأسراره
وساحر
تأسرك
وقيمة
بأعماقنا
بإيماننا
بحبنا
نمر
تقلبات
حرفيه
امتع
اعيد
والعصر
تناولته
جميلين
جامد
اوصل
وبجد
صدمتي
وفريد
افهمها
استيعابها
ترق
الأروع
بمكان
تداركه
تشبيهاته
لوحاته
رقي
سعادة
ترديدها
سام
تغلغله
الموجوده
نشأه
مينفعش
لاساليب
بليغه
شرحه
وتعمقه
بضعفها
اوصف
هديله
اللذي
عاصرها
واكره
واحزن
وافرح
غرقه
وقوته
رجوعه
وجلد
بالطبيعة
ماضيه
مستقبله
وقرار
تحرره
ملاكا
شيطانا
للصفحة
مفكرا
لتدوين
بالاضطرابات
تعتري
والأهل
باختيار
والبيئة
وأحداثه
ابهرنى
تمزج
الاحسيس
بالوقائع
بالتكفير
والتدبر
للأحاسيس
إتخاذ
وتعدد
وبإذن
فكرتي
اساوب
وبه
بليغة
ولقد
والمراة
قابلها
ومرحلة
وشوقي
آمالي
محاطة
وموضوعها
تشدنى
داخليه
بصوره
فضولي
للمؤلفين
الأجانب
النقاب
اخشى
خطوطه
وثائقى
تندمج
هتحس
قراش
كمسلمين
نسعى
جاهدين
تجنب
المعذب
دسمة
حملتني
أتطرق
بخير
دامت
المتسلطة
والرب
غرابة
وبتفاصيلها
بة
اضطرابات
الروايا
قضيتين
فلسفيتين
اخطر
اكيد
تنصح
بالقرأة
ختام
أقراها
تخوض
يخضها
احدثته
الآلاف
والالاف
غامضة
الانكشاف
بتتعرض
للأمور
باحداث
عاصفة
المشاركين
مجسدة
تجربه
أتوقف
أغير
المعاملة
مدرجة
واسع
تسجيلية
وتروي
معانة
للراوي
الويل
وتريد
وتحياتي
قصاصات
للقصص
بضع
وابهة
تعجلت
ومللت
بثلاثة
والتعمق
والممكن
كسرت
لتخرج
يدل
أرجعتنا
وجعلتنا
أتته
عقدة
وسكتت
وتتوالى
ويتم
الاستنتاج
مايا
الفيل
الازرق
هيفهمها
تعليقى
لانك
تتوهم
وحى
فارى
يراودنى
اينما
بالهينة
الايحاءات
الممل
انكار
ومعتقدات
ودا
استفادة
الالمام
بباقي
يرصدها
الأدباء
تأكدت
صلة
تلذذ
مشروع
بأكبر
حيوانية
انتصفت
تركتها
لأجلس
أهلي
أتأكد
عصري
ودفعني
انجذب
اشتاق
بحقيقتها
وخلافاتها
لبطلها
ورصد
تبحر
سأنصح
أثرتني
تشدني
انهي
اتحمس
للصفحات
زبالة
يلم
تقدير
وكتاب
يفي
بالغرض
وأخذتني
قبعتي
إحتراما
نقع
المختلفه
مهيئة
الناصح
معندوش
مبداء
بيحبها
سأقول
وودت
واذا
لزمان
مجانا
انعكاس
للماضى
استوقفنى
الظالمة
بالاجمال
لاتنتهي
أضفى
تساؤلاتي
أحداثا
بأسرع
لمشهد
الزائدة
يتأتى
مقدرته
عصف
بالرومانسيه
متمثلا
والكره
الكفاح
الباطل
وتعابير
قدميك
مثلك
صليب
الفقدان
مدخلتش
السايت
ونسيت
ومصدر
بمتعة
تارخ
فعشان
وليتها
الممتلئة
بالروحانية
ممزوجة
بأدق
التعابير
تتصدر
سيد
والواقع
والحقوق
لنفهم
واود
تتدخل
متخيل
دموية
ضحايا
تحوم
راااااااااائع
ماتحمل
وقدرة
أدهشتني
للبكاء
قتلهم
بمولد
أفضلها
تتحفظ
تقلبها
واقعي
يخاطبك
وستكتشف
وتندمج
متعه
لانني
اجدها
استمتعتش
بحاجه
المحبه
عديده
تصلح
وتصلح
فلسفيه
مليئه
قلبية
يكفى
الأن
الراواية
راى
راااائع
وعجبنى
اوووى
وخلانى
بصراحه
التحف
تاخدك
الدقيقه
لدنيا
عمرك
شفته
يحسسك
الصافية
الشاعري
الرونق
والعمق
اللامتناهي
استفاد
اعطاءها
قربت
البطلين
فتاتين
مارسوا
متدينين
لربع
مايرد
التجلى
الأدبى
الاثارة
زمانك
اشخاص
اتوقف
واستغفر
زايد
اللزوم
عبجتني
وايد
فنى
بيجذب
شدنى
حابة
افهمو
منو
عالمنا
بقرائته
خواطري
تحوز
أسطورة
قرائة
تخلينى
اخلصها
حاسة
وتحس
كاميرا
جايبة
سأظل
امتلاكى
مسلى
قراءات
تلامس
والأكيد
أحدها
ولسوف
ادفن
ارحل
بالاستمتاع
مضجرة
والكفر
إجمالا
تأنيب
ومحاسبة
وامتعتنى
متقنه
بطريقه
تسببه
الهائمة
فوضى
سأقرها
والنفس
ومتقنة
جلبت
الغثيان
الوثائقي
أفتقد
والتحدث
بالعربية
الفصحى
تزداد
دهشتك
ضعفي
أخافني
آخره
بأضعاف
أراحني
تركني
راائعة
نفرتني
سحرتنى
إقتباسات
الشي
الأحاديث
اعلق
واستمتع
وحلق
الثراء
وسر
اتحدث
اصنف
كفر
يفكرون
عاوز
قلبان
مخ
ووجع
بطن
وعندك
وصبر
لأجود
والقصائد
معلقات
الغالب
احم
هيجى
واقرأه
الدسمة
ذاكرتى
لذيذة
أبواب
أفتحها
أسعدني
مثيره
زمنيه
لتانى
عبقريه
جداره
مفهمتهاش
حذفنا
امل
قرآت
الإيمانية
منبهر
مبررات
وبينها
كيميا
اولاد
حارتنا
عيوني
بمبدا
عربيا
نوبل
سأتابع
فايده
القرايه
التانيه
واعاده
هقرأها
أظلمها
ولاكن
يبدوا
مغزي
تقراء
حماقات
ارتكبت
روع
اعقد
مقاصدها
المراه
حلوه
زائد
قمن
معادها
رااااااااائعة
تسكنني
ماأقول
كناب
الجيش
والمستشفيات
توهجت
أشتريه
آخ
السم
العسل
مفاجأة
تتسائل
مبدا
واحترام
نحتاجه
بالمناجيات
السامية
حري
أغرب
مسلمين
نقيم
الأرباب
تضيء
كلامي
أحبك
وأحب
كلامك
اللهم
زدني
وخوفا
وخضوعا
بكتابك
سبحانك
انر
بالقران
واجعله
ربيع
فؤادي
منازع
القادمه
بالأطلاع
رزقني
الشهر
وأخر
دنياي
هاهو
رمضان
ومعه
أدعو
يتقبل
واسأل
بفضله
يعم
أرحمنى
بالقرءان
إماما
ونورا
وهدى
ذكرنى
وعلمنى
جهلت
وارزقنى
تلاوته
وأجعله
أصلح
عصمة
أمرى
وأصلح
دنياى
معاشى
آخرتى
معادى
وأجعل
أجعل
وخير
عملى
خواتمه
أيامى
ألقاك
أسألك
عيشة
هنية
وميتة
سوية
ومرادا
مخز
ولافاضح
الدعاء
الثواب
الممات
وثبتنى
وثقل
موازينى
وحقق
امانى
وأرفع
درجاتى
صلاتى
وأغفر
خطيئاتى
وأسألك
العلا
موجبات
رحمتك
وعزائم
مغفرتك
والسلامة
إثم
والغنيمة
بر
والفوز
بالجنة
والنجاة
عاقبتنا
وأجرنا
خزى
وعذاب
الأخرة
أقسم
خشيتك
معصيتك
طاعتك
ماتبلغنا
جنتك
تهون
ومتعنا
بأسماعنا
وأبصارنا
وقوتنا
ماأحييتنا
الوارث
ثأرنا
ظلمنا
وأنصرنا
عادانا
مصيبتنا
ديننا
مبلغ
علمنا
يرحمنا
تدع
ذنبا
غفرته
فرجته
قضيته
حوائج
والأخرة
رضى
قضيتها
ياأرحم
الراحمين
آتنا
حسنة
وقنا
عذاب
وصلى
آله
وأصحابه
الأخيار
تسليما
لحفظ
ارحمنى
بترك
المعاصى
أتكلف
حسن
يرضيك
السموات
والأرض
والعزة
يارحمن
بجلالك
تلزم
حفظ
كتابك
علمتنى
أتلوه
النحو
اسألك
تنور
بصرى
تطلق
لسانى
تفرج
تشرح
صدرى
تستعمل
بدنى
فانه
غيرك
يؤتيه
العلى
والحقيقه
مجامله
وصاحبه
والافضل
والاروع
ومقاصده
الابد
ختمة
لجلال
وعظيم
سلطانك
بنعمته
الصالحات
اضعه
أنتهي
واجب
كاني
اقرئها
نطلب
عزوجل
لقلوبنا
منير
المخلوق
الأحد
نحصي
رزقنا
العتق
نعوذ
هجر
سأروي
يكلمني
أكلم
رابعة
يمسه
خطتي
الجزءين
نصائح
الجزأين
المحفوظ
قراءتة
وراحة
وطمأنينة
وشفاء
ودواء
بالقرآن
اصلح
امرى
واصلح
واجعل
اسالك
المسالة
وارفع
واغفر
اثم
الآخرة
اقسم
وابصارنا
وانصرنا
اجعل
صدورنا
وجلاء
أحزاننا
وذهاب
وغمومنا
ذكرنا
وعلمنا
ووفقنا
والعمل
اجعلنا
ويحرم
يرتل
حروفه
ويقيم
حدوده
ويضيع
اجعله
القبر
الصراط
وبيننا
ختمه
مأجورين
الجزاء
داخلين
انقلنا
الذل
العز
الهدى
الإهانة
الكرامة
مانسيت
وعلمني
ماجهلت
وارزقني
أمري
معادي
أيامي
أسالك
مخزي
المسأله
إيماني
صلاتي
لاتدع
الوليد
المغيرة
حكيم
شركه
لحلاوة
لطلاوة
لمثمر
أسفله
لمغدق
وإنه
يعلو
يعلى
منحى
المنزل
المتعبد
بتلاوته
المنقول
بالتواتر
بسورة
الفاتحة
المختوم
الأجنبية
ملاحظاتهم
يطلع
الدعاة
صعوبة
الإنجليزية
تفسيره
ملاحظات
اجراء
ماقد
والموعظة
والبيان
وعلم
الشهادة
سامعه
فيخفق
بالإحسان
والعدل
والخضوع
والعبادة
والتصديق
لنبيه
والتذكير
ليوم
الحساب
فسبحان
بوضع
شرفنا
وأنعم
بختم
والقيام
والصيام
فاطر
جاعل
أجنحة
مثنى
ورباع
ممسك
يمسك
مرسل
العزيز
ورب
الكبرياء
رضينا
ربا
وبالإسلام
ورسولا
شريعة
ومنهاجا
صل
البشير
النذير
السراج
المنير
اجزه
جزيت
أمته
قومه
أمنا
نره
تفرق
تحرمنا
زيارته
الشريفة
هنيئة
نظمأ
وصحبه
الملك
تؤتى
وتنزع
وتعز
بيدك
تولج
وتخرج
وترزق
بغير
تصبحون
ويحي
تخرجون
وبحمدك
خلقك
وزنة
عرشك
والأنهار
والليل
والنهار
وجميع
بطون
الأمهات
شريك
حنان
منان
مولانا
والظلمات
وحدد
والبصمات
أرحم
بالدعاء
خلقتنا
عبيدك
عهدك
ووعدك
استطعنا
صنعنا
ونبوء
فاغفر
يغفر
بنو
حكمك
وعدل
قضاؤك
نسألك
أنزلته
علمته
أحدا
عندك
أبصارنا
غمومنا
منزل
أحينا
وأمتنا
واحفظنا
وأهل
وتجاوز
نسيان
نقصان
أكرمنا
بكرامة
بشرف
بسعادة
النيران
بحرمة
وأدخلنا
بشفاعة
وأقرأه
وسأقرأه
دربي
همي
ربى
للعبد
جاءه
سيده
ينظر
ليعمل
عثمان
عفان
جلاء
كلمتين
منهج
المعجز
نبض
بقائي
طريقي
يقطعني
علاه
حفظته
الصغر
أمانة
عنقي
بأحكامه
وعليه
تقاعس
ويا
ارزقني
وأعني
حفظه
خاتم
أنبيائه
وعلامة
تحدى
الإنس
والجن
مجتمعين
منفردين
يأتوا
بمثله
التحدى
أنزل
ساريا
وقتنا
استشرى
وأحاسيسي
إلهامي
خضوعي
أوفيه
يناسب
وسعادة
عملت
يرزقنا
وتدبره
أفتتح
الأحرف
احزاننا
العاملين
الإسراء
منهاج
غذاء
مؤنس
راحتي
اشهدك
انزلته
اكرم
اصف
ورسالته
ومنهجه
والمبدع
وتطبيقه
نورا
الصدر
بأخلاق
اجتمعت
والإنس
استطاعوا
بآية
العليل
الجليل
برهان
الحيارى
وهداية
الأشقياء
ليكونوا
أنقياء
تحته
يومه
بآيات
تربطه
ربطا
بالمولى
مقصر
الظالمين
صدري
وحزني
اجعلني
متمكنة
الوقار
أنفك
وسبر
أغواره
ارقى
يوضع
الفها
وتحت
التصويت
طريقا
نبل
الغاية
مقدس
هنآ
وياله
بلسم
ودليل
ومؤنس
تقييمه
احبك
أخلاق
ومبادئ
وقيم
وشريعة
وأحكام
أجعلنا
وخاصته
نسينا
الاجتماعيه
والنفسيه
والعبر
تجعلني
كريم
اعتذار
لاريب
أهله
تسمونه
أنزله
وكاتبه
خجلت
وضعي
ولازلت
مابقوم
مابأنفسهم
يعلوه
يخضع
لتقييم
يتمكن
اياته
فهما
وملك
عقولنا
وقلوبنا
جلاله
أسماؤه
وصفاته
منتهية
فتحس
طهرت
شبعت
ارزقنا
اختمه
كنوز
تلاوة
اعجاز
ويكفي
خطاب
أشرف
وضعه
نحمد
إجعل
وزوال
للتقييم
دعونا
نكتب
علها
هداية
شفيعي
أقرؤه
أمله
دستوري
وجنتي
حاشاه
عزو
كمثله
اعلاه
الفرآن
نقرأه
نتلوه
نتدبر
اسراره
لاصغر
إعجاز
علمى
ونفسى
وإعجاز
دنيوى
ينقصه
مقامه
ومعجزة
الخالده
الباقيه
معجز
ومبارك
ويضع
تعهد
بحفظه
يضيء
فلبي
الخالدة
يهدي
للتي
أقوم
يعملون
حزنى
وهمى
عاهدت
زايدة
ناقصه
والعلماء
اعجازه
نزل
الفرقان
عبده
نذيرا
حجه
القرأن
أوثق
شافع
وأغنى
غناء
جليس
يريح
سأقراه
ملاذي
كربي
جود
ريدز
توفي
نقراه
اقصر
سامحني
تقصيري
نقارنه
بغيره
الجنه
مايحتاج
نعطي
راينا
ايش
اكون
يعلق
وسنظل
سقم
أحفظه
ألهم
الهم
قارىء
أذكره
ببضع
وأعظم
الأمان
والشفاء
والفلاح
مجموع
محروم
للبشريه
اجملك
نماء
تنزيل
شفاؤه
غني
اللوح
أقيمه
الاعجاز
الأنس
يأتو
أعظمك
يلتف
برفق
ويضمد
ويزيل
ذنبي
ريب
ويحمل
والبشرية
سنجده
مفصلة
يتدبر
أستعيذ
أمسكت
سألت
ينفعني
علما
أمة
المصطفى
المختار
القيمة
هدانا
لنهتدي
بلغنا
أقدس
بلاغه
دقه
ببساطه
كنتم
نزلنا
فاتوا
ادعوا
صادقين
تفعلوا
وقودها
الحجاره
اعدت
فشل
الشعراء
القرءان
تصفه
كلماتى
أخرجه
جده
حبيبنا
الصابرين
استفتحت
ختمت
أزل
الختام
عساه
وصالح
الدواء
والسلوى
لأوجاعنا
حزننا
وثبتنا
وآله
قآل
حميد
وفهمه
وتعلمه
وتعليمه
يطرق
وفضلت
أختلي
خف
شاهدا
وأعاده
أمتنا
حالنا
وأنتم
وننزل
للمؤمنين
رزق
امة
المنهل
أحزانك
فاقرأ
يؤخذ
تفكرنا
آياته
نقرؤه
نمل
تنوير
وتحذير
تجار
يمت
الإيمانيات
الطيارة
يخطو
الامام
علو
الهمة
اشرف
واطهر
صلي
بفهمه
التفريط
موسيقية
الأخوة
المتمكنين
يود
ويتدبر
تطمئن
واخره
يهدى
للتى
شفيعا
قبورنا
والشكر
مافيش
عظمته
اغلى
بش
بالعربي
حبيب
رسوله
تتجدد
اللذه
قدرنا
طبيبي
همه
لإضافة
مراجعات
لجميع
يغضب
سألوني
اجابتي
اممم
القودريدز
اوكي
الطبطبة
الكتف
استثنائية
بالتكرار
صداع
لاتحزن
يسهل
تجاوزه
وصنع
شراب
الليمون
فطري
وطبيعي
مكررة
بصفحات
بتكرار
مط
شرائه
بالعودة
احباط
مخطئة
مصيبة
ومعاييره
تحولاته
يطلق
بالسهل
يشترط
بالسعادة
إيجادها
المحنة
هزت
مطبوع
للشيخ
انقطاع
ساهم
عنوانه
ربطه
بمأساة
تزامنت
إشاعات
بمنعه
السوق
السعودية
طباعته
لبنان
زاده
شعبيته
حرصت
راجت
أصبت
بإحباط
أستسغ
مسرف
الخطابة
التكلف
البياني
ميل
متعاقب
لتكرار
بطرق
متشابهة
يرقني
يتناسب
ذائقتي
جزاه
وانصح
والشيق
امراض
سلاح
فعال
لمكافحة
الاكتئاب
والاحباط
أفاد
يقرءوا
لديل
دع
وابدأ
تنويعات
ديل
أخذها
بدوره
تنطوي
يكتنفها
حسرات
حصر
أحدث
تقمص
مجاور
الأزهر
كلاسيكي
مايكتب
فلان
يوجه
خطابه
للشباب
المثقف
الف
للتنفيذ
الآلية
يتخلي
أهاجم
للصالح
يخلو
معول
وأبقي
حي
ورحمه
وبركاته
لقى
نجاحا
المبيعات
والى
يعاد
وعرضه
المكتبات
للعنوان
يحاكي
المهمومين
السجن
لااعلم
صحيحا
تجربتي
ساعدني
مراهقه
التشتت
والضياع
واتمنى
احصل
لاكون
سيئه
هههه
استثناء
ينتابهم
المجيء
للحزن
ستزول
العسر
اتسع
بلغت
دلالة
طلوع
تأبه
يظلمك
التفاؤل
يطرح
المعينة
الاستشهاد
بالايات
والاحاديث
والابيات
أعطيه
الابيات
سأدون
اقتباسات
أبرد
أطفئ
جمر
الوساوس
أزهق
باطل
الضمائر
كيد
جنود
عونك
ملف
العقلاء
يطوى
يروى
دفتر
للحاضر
وتمزيق
للجهد
نسف
الراهنة
طائل
تشريح
توزيع
الابتسامات
المشرقة
فقراء
الاخلاق
صدقة
جارية
در
الحسد
بصاحبه
فقتله
دخلوا
قالوا
كتآب
المؤكد
أفيه
أكتبها
الكآتب
الآيات
أبيات
المقولات
الرآئعة
الرضا
المرجع
الحاجه
المبدعين
سماحة
قربه
سعداء
سعادتها
آوت
دفتيه
همومها
اثقلت
كاهلها
بعنوانه
لبيك
احزن
مفاهيمي
ونظرتي
ابواب
تتضاءل
المساحات
بهموم
نيأس
اليأس
يأس
للتسامح
والمحبة
ومعبرة
لترك
وتغيير
المستقبل
الامل
والتفاؤل
وتناسينا
باننا
وحدنا
انهكتهم
فلذات
وحرمت
بعدهم
فقدوا
والحنان
فمم
استعصى
فاجد
همومي
تبددت
مكانها
الشرائح
فسيجد
عزاء
خاطب
فهنالك
اثنان
ابنائه
سيجد
قطعت
ومات
ابنه
بيوم
يعزوه
بقدمه
أعطيتني
فلك
سبعة
وأبقيت
أعطيت
ولك
بقسمة
تقسيم
ومعالجته
بارضاء
الاذواق
باضافة
للنثر
واراه
ابيات
الصلة
بالمواضيع
المطروحة
ودفعتني
فحواه
عوضت
النقص
نفعك
رسب
فحزنت
والدك
عادت
الخسائر
فازددت
أعدائك
توقع
مكروه
ينفعك
حسناء
مال
وفير
منصب
أولاد
يريك
الزلال
علقما
حنظلة
صحراء
قاحله
سجنا
يطاق
عينان
ورجلان
وأمن
الأبدان
فبأي
آلاء
وضعك
تتأقلم
بالضيق
والدعاء
بكتاب
العامية
الاعصاب
المؤلفين
بالترتيب
اشهر
بتاليفها
بيع
مليون
نسخه
وترجم
الثيم
والمفيد
غيه
النصائح
يرشدنا
لتجاوز
المحن
الصعبه
يفيد
وتولد
الخشية
المأساوي
فيحاول
السرور
الشؤم
واعتمد
ومؤثر
عقلانية
ونصائح
حياتية
الاستدلال
بالقصص
وتكثر
بأنواعها
الأبيات
حوى
المأثورة
لاقى
مبيعات
فاقت
لغات
عدل
هدية
لمساعدة
اقرؤه
انو
يجلب
ويريح
قرآءة
بدايتي
موفقه
جوانبه
استوقفتني
دمعت
انهارت
دموعي
النهآيه
بسعاده
جدااااااا
واحزانه
ويعالجها
وانساني
لذكر
المناسبة
ومواجع
صديقا
حقيقيا
واني
اتوجه
بالشكر
وآخرون
يرونه
متناثرة
التنمية
المسحة
بأمثلة
رشيقة
الدرس
المستفاد
لتوجيه
النصح
جزا
خيرا
التفائل
الايجابية
محطة
دارنا
يستدل
بأيات
احاديث
نبيه
بحياتك
تقويم
إعادته
وإعادة
نوه
فادتني
بدايت
لامستني
وفعلا
تقوليها
بداخلك
تحسي
حروفها
وتنساب
جسمك
أذكرها
استخلاصي
أواجه
خاوفي
براحة
قيد
يلازمك
مساعدت
ونبهني
لنقطة
أقع
بالمستقبل
وأوقات
مهمل
ومشتت
ايوة
الجحود
تستنى
يشكرك
سويته
ننصدم
بالجحود
أعمل
خسرانة
واشكر
إحنا
نحزن
نملكها
وننسى
بيدنا
افتكرت
استخدمت
أختي
يجي
يومك
ودونيها
تملكي
أطلعي
حتلاقي
الفراغ
أحسه
حالي
الصيفية
سم
للجسد
زائدة
أسويه
أرتب
إمعة
حسستني
بتفردي
أعداد
أصنع
شرابا
يخفف
بذائك
قدرت
وكأنت
إرض
القصود
ترضى
ومواهبك
وقدراته
ابتسم
هندي
أتذكره
يمشي
حديقة
الضحك
كعلاج
والأن
والصراحة
جربته
أقولك
علاج
وضحكتي
العبوس
أقاوم
وأضحك
وابتسم
تعرفي
يحبوا
يكونوا
نشاز
نغمة
أسوي
وأنسى
عايشتها
تخرجنا
التخرج
انقذني
تقراه
يوصفه
احوالك
النجاة
حقارة
نعيم
الخلود
سمير
وأنيس
المكروبين
والمعذبين
البائسين
منة
لعبده
المخلص
الأمين
ارحمنا
جنات
النعيم
أكرم
الأكرمين
متناسقة
مرنة
لاحظت
تشابه
جدد
الغزالي
سبقه
بزمن
التأليف
فتشكلت
قناعة
بعضه
مقتبس
صغائر
نتاجا
أصيلا
الجمعية
التعاونية
يعز
أهدتني
زميلة
ضيقي
راج
السرقات
مغلف
بخطاب
بتكلفة
توفر
فاتورة
لتستمع
لتشجيع
الست
ومتوفرة
التغلب
والأفلام
والمحاضرات
والبرامج
تسعى
لمداواة
الداء
الفتاك
للا
بموعظة
وحكمة
سائر
موحية
طبية
نكتة
هادفة
بستان
زهرة
يربت
كتفك
حزنك
يهمس
وكما
زارني
ناداني
وكلما
دعاني
نكد
هتف
يكدر
الخاطر
صاح
متذكرا
تكفي
لأصف
المقتبسات
وأبقى
المتعلقون
بالدنيا
حظوظهم
راحتهم
لأنهم
يريدونها
فلذلك
تعظم
المصائب
وتكبر
النكبات
ينظرون
أقدامهم
الزهيدة
الرخيصة
ترون
بوجهه
الساطعة
البهيج
الفاتن
تشارك
بهجته
فتضحك
تتفاءل
الطيور
يترفق
النسيم
يتلطف
الطل
قطرة
غمام
وزهرة
زيتون
تحبه
العصافير
الصعاب
وبينما
بالنفوس
الهزيلة
بالفرار
لهيب
يطفئه
وارف
الدافئ
ومعاناة
السهر
يعقبها
وآلام
يزيلها
لذة
العافية
والانتظار
أسرف
الجليس
والصديق
يغريك
والجار
إخراج
يعاملك
بالمكر
يخدعك
بالنفاق
يحتال
بالكذب
يدركه
الكافر
وتذكر
الهداية
خاطرك
طمأنينة
ربك
مولاك
قوم
جعلوا
أنسهم
وسعادتهم
وكتبوا
الساعات
ينصت
بديل
آثم
وعندنا
أذكياء
الإنكليز
بإمكانك
القضبان
الحديدية
تنظر
الأفق
جيبك
وتبتسم
مكانك
وبإمكانك
الديباج
والحرير
تغضب
بيتك
وضاق
بالأيام
وذاق
عسر
وجرعة
وأيام
معدودة
أغنى
الأغنياء
وأفقر
الفقراء
مكتبتنا
تبعدك
وتجلب
طريقتك
يخلي
عزيمة
واصرار
قويتين
يقوي
ايمانك
كلامة
عيش
وماضيك
والمستقبل
تكدر
فكرنا
فا
نفكر
حقت
فيعني
واحسن
يعجبك
أجدها
أحترم
فهارس
ومحاور
بمقالات
وأفكار
جرعة
ايمانية
مضادة
مدروسة
أكانت
سار
أذواق
يفهمني
إنو
جهد
جهيد
انهاء
بدأته
إنهاءه
اتبعت
متتابعة
تجدي
وجربت
تثمر
النقاهة
تتخذها
لنفسك
تراجع
أوراقك
وتتأمل
حالك
منحت
لفائدة
الأدعية
والأحاديث
وتعليق
أعتب
مقاطع
والمترادفات
إعلامية
بحجمها
للآمال
كتآآب
اختارته
الصيعري
الأعضاء
الحاضرون
شوشو
اردت
لوضعته
خانة
بتوافق
توني
الثانوي
ادخل
الجامعة
صافي
بعدين
وسخ
تتزعزع
فشيئا
ثبتني
اقتنعت
اللآخرين
اتأثر
بالناس
مشكله
وتاثير
نحاول
ننظر
بايجابية
سوداء
يسرى
ظلام
فجر
نتعامل
ونعتبرها
اهداك
ثعبان
اصنع
حقيبة
ليمون
عصير
مننا
اتاثر
بذا
قلته
ذحين
حوليا
كارهة
وتفاؤل
التشاؤم
ووسط
تحاربي
تكوني
ومتفائلة
نائية
بني
جملتين
حلوا
يسرا
للي
نقنع
واحنا
رقبتنا
وارقى
يحصر
مانحتاجه
وايات
قرآنية
يقتلع
بقعه
لابأس
بنعم
يستوجب
الشكر
والسعاده
والحكمه
البلاء
والإبتلاء
الآخره
يهون
نصيحه
باقتناءه
لجروح
الوسائل
الممكنة
والضيق
صاغه
بناءا
خبرته
الفقه
خبراته
الحياتيه
الاثر
تحقيق
سأعيش
اغرب
أقف
تركتنا
وارتحلت
ابد
الآبدين
أتعامل
أبيع
أتعجل
ولأنه
قاموس
أبهى
حللها
راااااااااااائع
بيطبطب
وحاسس
بيك
للاستمرار
الكتور
اقصى
التضامن
يصلون
البذل
التضحية
يتجاوزونه
احدا
موجات
والجزع
اركض
بتوجيهات
وروية
عايض
نوقف
الاصدار
المسكن
للالم
اجدني
واتصفحه
مفعوله
السحري
بحجم
وجزاك
قراء
حرفا
الصراحة
مضمونه
باستياء
عشوائي
وأصبح
حيران
وبات
سهران
تواجدي
أخلص
التحايا
منهية
يئست
إعجاب
مبدأي
لبث
تلاشى
فالأفكار
للكلمات
مكتبي
أتمكن
ابنة
التسع
تجاهله
سؤالها
رسائل
لايحتاج
الحنونة
وتذكرنا
طالت
التجاوز
يخف
تأثيره
ويمر
الحافز
يدفعنا
للأمام
لطيفا
بالعباد
القادر
إنزال
وتحويل
لأفراح
بالمتوسط
والهم
للصبر
والتسليم
وقدره
فات
لشهادتي
وغيرك
أعمى
مبتور
الأطراف
أخرس
أصم
تفعله
بالخجل
تتلوها
بينك
تفكرك
الضيق
وتعجز
تنير
ظلمة
يسكب
البياض
وبدل
تضيق
عينك
تتسع
فرحة
وبهجة
المصاعب
العقبات
نحتاج
لنتذكر
نأخذ
الايجابي
فالأجدر
باستمتاع
مبيعا
تبسيط
واحساس
والتوكل
والرضى
اوجه
بتقراه
لاول
قاعد
بيتكلم
معاك
يخرجك
همومك
محبط
مخنوق
واقوم
يقراه
هيستمتع
وشكرا
فقيرا
فسواك
تشكو
الاسرة
ومنذ
ولدا
عددا
الاولاد
مستشفى
أقتنع
خطيب
خطب
مستقلة
يجمعها
تستقيم
سطرت
غلافها
سوق
بيعت
بالباطل
وطننا
بله
قرأوا
تساعدنا
الصعوبات
بحكمة
للإحباط
ونواجه
مصاعب
بعزم
بمصاعب
فهناك
الاصعب
وارضى
قسمه
نابه
استدلالات
محلها
الحياتي
بالنكهة
مذاقا
معجبين
الماتع
الأفضل
متنوع
تنتقل
بساتين
النثر
القصيره
تحسسك
النعمه
جاتلي
متضايقة
وقولت
اجرب
لقيته
ونكد
عيشتي
ومفيهوش
الاستخفاف
بالمشكلة
بتحسس
بخيبة
يؤسفني
اشتريته
اتردد
وقرائته
ليشعر
يتفهم
أذكى
شيئين
وسمعة
وصوله
نتوقف
حجات
برنامج
الشقة
بتاع
هند
صبرى
بتشكر
بالزات
للنفسية
بالآيات
القرآنية
النبوية
والأقوال
اطمئنان
والسكينة
نعجز
حاضرنا
بماضينا
نهمل
قصورنا
الأطلال
البالية
ولئن
إعادة
اريده
بقيه
المهموم
يعطيه
الطاقه
للبدأ
ساستمتع
بقراءه
شاملة
نبوي
أقوال
قربني
صغيييرة
وأبحث
أحزن
قريبا
بأفعال
ثقتي
تبعا
متشدد
ملخصه
انعم
تبتئس
تسعد
وتنال
رضا
وجنته
ينتشلك
الاحباط
والخذلان
انتشالا
تؤ
برب
ينساك
وبان
اسهل
تقتنيه
لتقرأه
الاف
المرات
مفيد
والاسباب
للطبعة
تعليقاتى
بضائقة
مائتين
عاطفية
ستعرفه
علمية
يصب
مستشهد
وادلة
شرعية
وعلمية
وقصص
والفائدة
يجمعهم
الواضحة
مفيدا
مربوط
بأسباب
ومفيدة
المتواضعه
احتاجه
أعود
القرائه
اقتنيه
وتبسيط
مرامه
اذن
فحدث
المجروح
تجددت
الاحزان
لقوة
شيخنا
وأدبيات
للعبارات
لنشعر
وشعر
السحرية
تذهب
عجبهم
حسسني
ومحتاجة
أعدي
وديه
مستغربة
العريضة
هاذا
مرجع
أشكر
أستغني
يلاحظ
الاقتباس
كارنيجى
يعيبه
للجمل
المدرسة
للإمام
المخزون
دغدغة
العواطف
المعنويات
البيئة
ويجعلها
امامك
وتتخلص
مستعينا
بقدرتك
تداركها
فوائد
وحقا
شبها
كبيرا
للغزالي
حدادها
والدي
رفيقة
الحداد
والمنزل
سوانا
يستهوني
التوصيات
بتفرق
وبغير
ترتيب
الأمثلة
تنمية
بالسلب
مكملتش
مطلعش
متخيلاه
الأمثال
والعديد
الفوائد
سجع
ألفاظ
بالشعر
أتجاوز
متكلف
مرهق
أسلوبي
أصرح
الاستعاضة
بإعلان
يجده
يبدء
للتفاؤل
اتصفح
ويلقي
ماانا
وكانك
شامل
وملم
المجهود
تتأرجح
لأنهل
لاتكفي
فإنك
بالرضا
والسعادة
حسنات
وخفيف
نفحات
ترمم
جروح
يثبط
الطموح
التخفيف
بالمجمل
بدات
الصف
للمتعه
استمراري
يرضي
انهيه
الانتظار
صدر
فاعتقد
مسروق
لسيدة
سعودية
المحاكم
فارجو
نظلمها
صفر
لحب
لرؤية
متشائم
كالدواء
تحتاجه
تفاجأ
اهديت
عصا
غنمه
رأسك
كفن
باريها
ومعك
واروع
ماتع
والبلاغة
والحكاية
والنثر
فالله
الاجر
لاتعجبني
المسروقة
ولايعجبني
طباعة
هزموا
العضيدان
الرجوع
فالمواقف
تواجهك
ثانوي
وأهديته
رحبت
تساوت
ألوان
بضجيج
وفوضى
وفراغ
مد
البصر
الجموع
المجهول
وألم
دليلك
لتوازن
لقرائته
بلاغته
وفصاحته
والكآبه
شيخي
الكلم
مراهقتي
ازعل
بكرا
تقريا
المجلات
الجرايد
بمثابه
المنقذ
مهموم
كتاي
وجذاب
والمتابعة
ابكانى
لمسات
القاتلة
حدب
صوب
ترابط
لايفسد
بحياتي
اهديه
وتعلمت
اغير
وجزا
حلول
مبسطه
وسهله
القرانيه
النبويه
الشريفه
التنميه
ارتبط
بمرحله
الدنا
متاعب
ومشاكل
وهموم
تساوي
مقدر
فقدته
تزامن
كارنجي
وأفادني
إنسانا
الثقة
ويخرج
تصيبه
بداياته
أستبشر
ويقوى
ويذكرك
وندم
مايحتويه
وكلمات
الخص
وزير
المريض
جامع
الدليل
والعقلي
فجزاء
يحافظ
اقابل
ثانويه
وقدر
وصفات
الملم
بيتبع
بصفحاته
الخمسمئة
يوثق
المومن
لمواجهة
متصل
لوقت
لآني
الآفكار
تتشابه
اراى
والدواء
يطبقه
ايجابية
لمؤلفه
الفاضل
دعائض
أسواء
ضحل
الإيجابي
إدارة
دفة
المتعمقة
خلقنا
هديه
الرقي
بغريب
لايشيخ
اوله
لأخره
حالتي
النفسيه
مزاجك
يكلمك
ويكرر
كتأكيد
بيجيب
مخدر
مرحله
عمريه
اثره
الاحاديث
للعظماء
تربط
وصريحة
بتفاهة
اثقل
كاهله
يعطينى
وميسر
لإثبات
يروقني
يعيدني
لقراءته
ثقه
بالاشياء
يمتلكها
مكرره
عالميته
طبع
باكثر
الطبعات
اعيشها
للاستفسار
اتى
حلا
تواجه
الحكمه
التدبر
الاخذ
بالاسباب
التوكل
تشابها
تحيه
وشكر
وآخر
وقلبي
أنصحك
ستغير
للرجوع
بقوتها
عدسات
نتمكن
لايكفي
لمرة
شكراااا
مادة
اسلامي
الحداثة
والمواعظ
واستفدت
مكرر
وآيات
ويخبرك
امي
المرحلة
الثانوية
يجدد
الطمأنينة
رااااااائع
رفيق
الليالي
تذكير
واطمئنان
محفز
للفرح
دوري
وباذن
اشتري
تغريد
تواسي
توقظني
القمه
القرنى
أمامها
جزاك
اشبع
وتتأثر
انصحكم
باقتنائه
يزين
بيتكم
عم
راائع
تتقبل
بالتسامح
تجعله
استغني
الحديقة
وتروح
ولامس
الوتر
يسمعه
هوصف
ساعدنى
اتخطى
وقريب
تسبب
التعاسة
راااااااائع
تقنع
الفطن
انفتاح
لجمع
متنوعة
وتمس
السريعة
توفيه
يتواجد
وغني
ضالتك
تتعامل
محنتك
الكثيف
لابيات
وطويلة
افقدت
قوتة
خالي
غمضة
وانتباهتها
المزيج
والسنة
الرائدة
إجتماعي
بالأمل
سعات
بيقراه
بتفوقه
الوقفات
واللفتات
ثقل
باليأس
فتحته
ومرات
القرأنية
موضعها
مشجعة
خذا
والتجارب
الطمأنينه
والثقه
الصلاه
مكمل
سقيم
سليم
جرعات
لاستعماله
إختصار
يملئك
صبرا
تذكيري
إخواني
تقال
التغير
لداخل
اعتز
شخصيتى
وردود
غلب
يحوى
الدعم
ضر
ننصح
والاطلاع
جزى
ويبعث
للتفائل
بحياتنا
امهات
يكفيك
تنظيم
اقتطع
لمراجعته
أنيس
الخلوه
الشده
ذخر
بيخلى
بزاوية
باخد
ارتياح
ورضا
قراءت
تنفيذ
وثقيل
الحزين
ليقنع
ويرضى
احتجت
لراحة
ممتلئة
بالهموم
هالكتاب
يحرمنا
أقصر
الغم
مايحويه
طرحة
يبحر
بفكرك
يعينك
عللى
جاده
وعلاجها
كانها
ويستحق
يطلعك
اكتئاب
عاوزة
اسيبه
ونصف
مفعم
يجزاك
بالرتابة
لاخرى
تكلمة
الحشو
أكررها
ليصبح
محبى
انهائي
بمحبة
وتنوع
قرآءته
مكتبتك
وأتذكر
واثر
تفكيري
بالقضاء
علق
بعقلي
واصبحت
الفهرس
تخرجني
فهرس
للسعادة
تفاؤل
وإيمان
الزبدة
والباقي
اقتنائه
ماقرآت
كتااب
المؤثر
فيني
الرائعه
فيوم
عيد
ميلادى
انسانة
عمتى
هدى
شتاء
أعاود
بنصح
مبسطة
يكرر
وليتني
سطحي
بعكس
التوقعات
ومبهج
فلابد
للإكتئاب
وضيقة
رحمه
أنصحكم
وأصدق
يسلي
أحتاج
والاحتفاظ
ويوقظ
الإحباط
انهييه
كتااااب
رااائع
اطلاقا
وأعاننى
تخطئ
وبارك
وعمله
يغوص
أعماقك
مستواه
العادي
متكرره
وأنفعها
واليأس
ابقي
الجاد
كاتبة
إقتباساته
بالتفاؤل
تختمه
بجملة
بيقين
الإشادة
تعشقه
تتيقن
الفرج
اوائل
الشهرة
الواسعة
اكتسبها
الجيدة
التنسيق
افقدني
وضم
ومقالات
عشوائية
كئيب
بنسبة
مظبوط
ضقت
بالبشر
هرعت
الية
مريت
وساعدني
الممتعه
ومفيد
يعطينا
يخفى
القمر
راااااااااااااااااااااائع
يوفى
باعث
للأمان
والاطمئنان
كاليد
أجبر
ارجع
وبديع
ورجاء
بالتعامل
واختلافها
ويحث
المتفائل
اروغ
نا
وعظ
تنسي
تتكتل
المعنوية
يعيدنى
يستولى
فبارك
الوعظ
والارشاد
عتبات
وتحسن
المسكنه
ملك
الثلث
ولديك
الجبين
السجود
والسجع
وصية
رؤيا
تعمق
مفتوح
مطولا
أقارن
لآخره
تثري
قلائل
يغيرها
فكريا
لحظية
هايل
جات
نافع
عنو
هاد
الارواح
ولنا
عودة
ثمان
النوعيه
تصاحبك
عونا
استغنى
مضايق
يضايق
عبيط
الارشاد
والنصح
أسعد
يلخص
مررنا
لتجارب
السابقين
والاستشهاد
يثرى
ويزيد
انتظار
والخامسة
بالتجارب
والامثال
وتوجيهات
لمواصلة
بامل
واطمئن
إنساني
الاعماق
تقراءه
بديانة
بعلاقة
المادحين
القارئين
بحوزتهم
يذم
الإماراتي
الملحد
الإختبارات
النهائيه
لتخفيف
قرف
مذاكره
والراحة
مؤلم
يائس
مخيف
بربك
ومقتنع
قريتة
بفترة
والثقة
قيم
ليجدد
نشاطه
باقرأه
متقطعة
بيكرر
يأكد
فاصلة
المولى
المتناهية
كتالوج
بمعلوماته
حكمة
اقر
بالجمل
المكررة
السطحي
سبر
غور
وأظنه
الجرعة
اليوميه
ندمان
مقرتش
شحنه
تفائل
براحه
عجبتنى
تستغفر
دعائهم
والقرآن
يعدك
وعدا
أعتبرته
بلاقيه
قدامي
يتفتح
بتتكلم
وبتوصف
أقوله
زعلانه
يقولي
تحزني
بيعيشني
مقدرش
فأبدع
ماتقرأهوش
شعارك
اطمئن
لأجد
ينقذني
المهدئة
باليقين
والأمل
إستعارته
أشأ
التفرد
كبسولة
أتصفحه
للتكرار
والاعادة
والنقط
فصوله
ستشعر
محاضره
وأشعر
بصدقه
يأت
للأفضل
بإذنه
تسعفني
لشكر
خطت
جوهرة
هدي
امته
واحسست
الروحانيات
تحصي
بربع
المستخدم
تستسلم
سبح
استقبل
زر
تأمل
ويشرح
لتأتى
القنوط
يفهمنا
ومفتاح
طاعة
ورسوله
المثابرة
ويطرد
والفتور
وجعلها
حسناته
ورفيق
البوح
مسطر
مشرق
وصباح
متفائل
سلمت
يمناك
ياشاعري
وشيخي
فكرته
لمحمد
الغزالى
بتغيير
كملته
الغامرة
عارمة
ياشيخ
ووفقك
خطوة
تخطوها
ماحستش
للعريفي
الكتابين
ليهم
يجرب
شهره
واسعه
الاشعار
يشجع
أوراقة
المطر
تسحبه
تقسو
بالاحباط
يجدر
تراكمات
اممممممم
والافاده
كتيره
ودور
اعتاد
فأغلب
والمقولات
منقولة
تنتابك
الوحشة
تذكر
بنعيمها
المادي
والمعنوي
أعني
أبالغ
أرشحه
المجمعة
يرقى
بالشهرة
وحدتي
والأجناس
رقيق
فصيح
بجانبي
والمديح
وأنوي
وقراءة
فاقده
أرجع
رجوعي
قرايت
سطرين
اتمني
وتالت
ورابع
يجنن
ضيقى
بطاقة
ديما
وبأن
ارتدى
تحفظات
والعجز
والكسل
والبخل
وغلبة
وضلع
ويعطيك
طاقة
ويجعلك
تتفكر
مشكلته
بيحسسك
فلازم
تقرا
جنبه
تسيبه
افادني
تذكرة
توجيه
مسببات
الحانيه
حالاته
أحتفظ
بمقدوري
الإستغناء
بيدخلك
الرهيبة
زحمة
واكيد
حقراه
عاشر
مبسوطه
انبسط
مقولات
واشعار
والاخلاقيات
للاكتئاب
للتنمية
التكيف
بقراته
قراتي
عشرات
تكفيه
لاكمله
سيكتمل
الكتآب
وطرح
الافكآر
شوي
الشخصي
وعملي
سأسجل
أخذوا
مطمئن
يهديك
الهارد
كوبى
أستوقفنى
الأطلاق
الحزينه
غم
مضاد
زعلانة
بقرا
محتاجاه
يجذبني
يقتنيه
الكنوز
حلوووو
الكتاااب
وفظيع
راحه
فظيعه
ماقراءت
اصعب
وفرق
عودنا
رااااائعة
لاحد
جنوني
أفي
رأيتك
قرأتك
ضحكت
أعندما
توهمت
أوقعتني
مستغانمي
اعماقنا
نفض
كاي
نسكنه
نبقي
نوافذنا
سنواته
وتقضي
الانظمة
تعلمه
كانني
تشبهك
لاحب
ويعيد
بالبكاء
دهرا
اهكذا
يبدا
استبدال
مقايسنا
المتفق
ياتي
موعدا
العبث
بالماضي
لتجميله
لتشويهه
اثبت
احلامي
انفق
ترفا
نغادر
نجاحنا
بائس
فارغ
وغارق
مشكلاته
وذو
متخلفة
بعشرات
وطنا
بثورة
الثورات
نبدا
الصفر
نسلك
قناعاتنا
وانفسنا
واحلامنا
عنفوان
نزول
عيناك
غابتا
نخيل
شرفتان
مفتاحه
الوداع
للغرباء
يمكنهم
قتلنا
انصاف
ملذات
تعتقد
ليسجل
انتصاراتنا
وسقوطنا
المفاجىء
الاسفل
يمحو
القوانين
نسير
نتحايل
لنربح
تحولنا
الة
النمل
تختبىء
اولادها
المال
وتوازنه
لشعب
باكمله
يفقدك
شهية
المبادرة
والحلم
والتخطيط
المثقفون
الجاهلون
البسطاء
الاغنياء
شعب
مختل
بالتحديد
للشعوب
تصمد
المنكر
والظلم
ايمان
تعطيك
الصمود
نحب
الانبياء
لأحلام
بركة
السباحة
فندق
بيروت
أحلام
الأزرق
فنجان
روايتها
أدوخ
التطابق
وإنساني
وخارج
القانون
أوقع
الإستثنائية
المغتسلة
بأمطار
تدري
تهجم
الورقة
قصيدة
البحور
وبحر
الإيديولوجية
الجزائرية
بمناضليها
ومرتزقيها
وأبطالها
وقاتليها
وملائكتها
وشياطينها
وأنبيائها
وسارقيها
تختصر
الجزائري
والجاهلية
سهيل
إدريس
صوتك
دعها
الإبداعية
مجانين
لندن
نزار
قباني
مخيلتي
فرغت
تنتمي
تثيرنا
وتنزرع
مخيلتنا
بالقصير
بكتاباتها
ويقدسون
بتفاهتها
وخواء
مضمونها
بالثورة
الخواء
تجميله
المنمقة
زماننا
رخصت
فاقدة
لثقافة
استشهدت
بأبيات
وتكتفي
بقولة
ليلى
تتباهي
الغربيين
الرموز
تقاس
مجتمعنا
للرجل
الفاسد
ثوري
هذيان
مفكرة
الحماقات
دمعاتي
قسنطينة
وباريس
جسور
ومابين
وأتسائل
فلسفات
بقرابة
والرسام
والثائر
والإنسان
عملة
وجهين
البحتة
الأبعاد
نهائية
يدركون
بأعينهم
الضيقة
ووجه
وأحلام
وأحلامي
حاء
الحرقة
ولام
التحذير
أحلم
المادة
والثاني
استخدمته
مصالحها
كحال
يشتد
الوطيس
لتصبح
مقيدة
بجرأتها
للأبطال
لرائحة
الجسور
العريقة
سيدتي
والتقلبات
تحويها
بنهايتها
استرق
فالحياة
يمتلك
الارادة
جزائرى
فأحبها
يدوى
آذان
تخلوا
علته
وقسنطينة
اقتلع
جسده
وذاكرته
مآساة
الأضداد
بلهجة
جزائرية
المؤلفة
خانها
المكنية
والتشبيهات
أحيان
الجرس
يبنى
تكفى
وااااااااو
أشتاق
المعلقة
وجعلتني
الجزائر
المغرب
صارم
حذرا
تعزف
أوتار
الأبطال
يدركها
إننا
لنقتل
وننتهي
وجودهم
عبئا
كتبنا
فرغنا
بهواء
ناجحة
نرتكبها
مرأى
بكاتم
ووحده
الرصاصة
شاعري
ونكهة
مشبعة
بالرموز
تصيب
معناها
ومعان
اللهجة
خصوصية
للجزائر
بعلمي
لنستعيد
أضعناه
سرق
خلسة
أب
وعائلة
كالآخرين
الدفاتر
ووحدها
ملكي
يأخذها
المثقفة
والعاشقة
السادية
أنثى
أنانية
اختارت
مصلحتها
واحتفظت
حلمي
أجاهد
وأولاد
لأطفال
وزوج
للغربة
المناضل
الوطني
المبتور
والأحلام
للوطن
تذكره
والطموحات
النبيل
المتمسك
بمبادئه
المنصب
زياد
تبتر
قصائدي
ديواني
الكذب
المواربة
الحارس
سي
ويعرف
يصمت
القائد
حسان
وفلان
برصاصة
رصيف
فالحلم
تحلم
تدبير
اغتالوه
شريف
تسلق
تضحية
أخيه
واستغل
ودنس
لأجلها
جزائر
الاستقلال
ياسين
الثائر
وتكبره
بعشر
عالجتها
التغيير
نحلم
ونسعى
سنبقى
لقمة
متعايشين
جهلنا
وتخلفنا
يومية
تافهة
بأية
صناعية
زراعية
الصناعية
اليابان
وأصبحت
أوربا
تحتك
رغيف
ونظرت
ستسعد
وتحمد
وأما
يدهم
كعك
تشبع
ستموت
وتتعس
باكتشافك
تحرير
والاستبداد
والتغيير
والإرادة
بقوم
يغيروا
بأنفسهم
العب
سنرى
يسكر
وبارد
لميحدث
نشفى
ذاكرتنا
نرسم
بعضنا
قهوتي
جاءني
الأشياءالعادية
نتوقعها
العادة
للآخرين
ستوفر
لقائي
الخارقللعادة
لأتنبأ
عواقبه
كأية
وعكه
صحية
زلة
نوبة
جنون
أضعه
كشيء
خارق
للعادة
كهدية
يتوقع
الفلكيون
زلزال
تتنبأ
أجهزة
للهزات
أشتري
مصادفة
شراءها
وتهجر
وتقتل
وتحيي
كاد
يلتئم
وكاد
بذكراك
يفرغ
حقائب
هزيمتي
لاشعوريا
مدينتك
قريتك
تنتبه
عالقا
ذاكرتك
بأبسط
بحنين
الثمالة
يضج
الجسدية
اللوحة
العامة
ولأجل
ننهيها
بمعلومة
فعلت
الأجنحة
المتكسرة
تدمر
وتعيد
قرأتني
لأقول
كلوحة
زيتية
لصورة
نضعها
بجسورها
الذيت
قاوموا
أبناؤها
تنساهم
خلدت
ذكرهم
قارئي
رواياتها
إيقاع
يقرؤها
يتعجل
فسحة
لروحه
كمسلسل
تلفزيوني
سليمان
وريم
حنا
المخرج
المتكلفة
حكاياتها
الحزينة
برعت
فبعدها
أعماقنا
نريدها
متأخرة
تطوله
شبيهة
نفتقدها
التحرير
اندلعت
استمرت
وسقط
شهيد
انتصرت
المرارة
واعتنقت
كديانة
العطب
فرقت
الأحباب
وقتلت
والآمال
غالية
ثمنها
نصاب
بداء
النسيان
الإجباري
الألوان
وتحول
جهاز
تلفزيون
بالأسود
والأبيض
مطفأة
للذاكرة
نترك
فوقه
رماد
سيجارة
وبقايا
الخيبة
لانحب
شفافة
بطبعها
تطهر
الولادة
القذارة
هنيئا
فجيعتنا
مساحة
وهنيئا
لامرأة
وبطاقات
نكتبها
المناسبات
المعلنة
لنعلن
نشرتنا
يهمهم
أمرنا
ظاهره
التفاح
نكهة
خطيئتنا
شهي
بلد
كساها
حنيني
تدريجيا
وتضاريس
اسكنها
غفلة
اسكن
غرف
المغلقة
مارسيل
عاديا
كالميلاد
والزاج
والمرض
والشيخوخة
والجنون
وأشياء
كوكب
أتصفح
تعاستنا
الأعوام
فيعلق
الجرائد
جرائدنا
تستيقظ
مثلنا
بملامح
وبوجه
صباحي
ونزلت
الشارع
مشقة
عنق
بابتسامة
المؤدية
أبقي
نوافذي
مغلقه
وامتلأنا
موجهة
والروايات
الفاشلة
جرائم
فاشلة
تسحب
رخصة
يحسنون
استعمال
نقاوم
الطغاة
ظلمهم
نيرون
لشهوة
تحترف
والحرائق
بالتساوي
الشاهد
والشهيد
والرتابة
مواصفات
الشيخوخة
بأكمله
سن
الجماعي
نقف
بركان
ينفجر
وسعنا
نتوحد
الجمر
المتطاير
نارنا
الأناقة
واللياقة
يخجل
أمامنا
لائق
أصعب
انتهوا
الخمسين
وجنوني
بعودة
المراهقة
حبر
مرتبك
عذراء
يموتون
التعساء
الأتعس
يتركونهم
خلفهم
يتامى
أحسد
المآذن
وأحسد
يملكون
الصراخ
والقدرة
تروض
الصوتية
الأنظمة
تعليمه
فواصل
ونقاط
زالوا
يتقنون
الفواصل
كلامهم
العتمة
قصتي
شريط
مصور
يحرقه
نبتت
امتلكتها
بشرعية
أسدل
الستائر
وأغلق
نوافذ
لأنسى
أعرفه
لحبنا
الوجوه
وجوهنا
تشبهنا
تفضحنا
الحماقة
أحبتك
النظرة
نفهمه
ومصادفتك
أهكذا
نبدأ
بالمقاييس
جدلية
يحترم
موهبتك
ويرفض
جروحك
جراحك
فأيهما
تختار
والجرح
المعطوبة
المعطوب
واجهة
للوحات
مزاجها
يتغيرون
قاعة
تلتقي
فذلك
أرسم
حليها
فالرسام
يطارد
مخفية
بعينيه
بذاكرته
وبأشياء
تتقاسم
عارية
الجبال
أخطأوا
بنوا
لتتصافح
تنحني
تتنازل
شموخها
يفهمون
الزلازل
الهزات
تتصافح
أحببتك
الهلاك
الاحتراق
الشهادات
يوصلك
وظيفة
محترمة
ننتمي
لأوطان
تلبس
ذاكرتها
نشرة
أخبار
تطفأ
الأضواء
وينسحب
المصورون
تخلع
أثواب
زينتها
نكتشف
بريدية
نكتشفها
نلمسها
نلبسها
ونعيش
أحتقر
دموع
جبابرة
يستحقون
الرقص
إهداء
نحبهم
فمكانهم
نكتبه
فوحدها
ستبقى
توقفنا
أمامهم
واصلنا
بدونهم
لنصنع
أضرحة
لأحلامنا
بواقع
مناقض
التحايل
نحبه
بجنون
رسام
وحماقة
آلهتهم
بيدهم
يجلسون
القرابين
مكاننا
يحزننا
يسعدنا
تبكينا
تمنعنا
تدفعنا
جراح
نغنيها
نتاجر
للسبب
الاستثنائيين
نتصالح
نضحي
بأحدهم
وأمام
الاختبار
ننحاز
حافة
شاهقة
للخوف
شحنة
الانفعالات
والأحاسيس
للأسفل
والأعلى
قدمين
خائفتين
مغرور
تحترم
مبدعيها
فقدنا
غرورنا
وكبريائنا
ستدوسنا
أقدام
الأميين
خلوت
للفن
طقوس
تولد
الخارج
والخارج
امنحيني
دعيني
للرجولة
ومقاييسك
الأيدي
دفء
تتالت
أظافرها
عنقك
جرحك
وأحبتك
السراق
أيديهم
ووحدهم
أحبوك
عاهات
هاتف
يسأل
واشك
القبل
جواري
قنديل
شوق
تنطفئ
شيخوختي
أغنيات
يكذب
يصدقه
شباكه
لينظر
ويفتح
الباطن
تسلقك
الجدار
ممارسة
نبكي
جسدنا
آنستي
ومالي
وتذكرة
للتراب
رصاصة
مشاريع
لعمر
لحبك
السري
ومتعته
ريح
حملتنا
الديار
أقدارنا
المتفاوتة
وأحلامنا
المتباعدة
معركة
نخوضها
عشقنا
جولة
خسرناها
فأي
الهزائم
شعبين
لأرض
يسعنا
نتقاسم
مستديرة
مربع
يتدرب
إطلاق
الرصاص
تصغر
ترحم
كالنساء
تهزمك
أسماؤها
تغريك
تملأك
أستنشق
جسدك
رائحة
البلدي
ينضج
الفاكهة
أشتهيك
والضحك
طريقتها
بالبرد
المطارات
وأكره
نفارقهم
للأحبة
الرمال
المتحركة
يحتفل
المحبون
البطاقات
والأشواق
فأين
الفراق
والخيبة
للعشق
يضرب
سعاة
البريد
وتتوقف
الهاتفية
الإذاعات
الأغاني
حمقاء
مربكة
الموتى
ومربكة
يصبحون
صورتهم
نخاف
نطيل
صورنا
يبق
الواقفة
ستكونين
خطيئتي
سأبقى
خطيئتك
وقصيرة
لآدم
يذوق
التفاحة
يكتف
أكلها
ثالث
والنار
وعلينا
للحسابات
الخاطئة
إحداهما
أطفال
نمحو
لعبة
ثيابنا
ونصاب
نقفز
مستحيل
نصب
وقفنا
وتركنا
بالطباشير
بطلاء
الأظافر
أخطأنا
سبورة
طباشير
ممحاة
والعشق
أرجوحة
يتجاذبها
والمستحيل
أوطان
وتنسى
شفرات
الوزن
أثقل
نحملها
بمفردنا
محملين
بحقائب
نحشر
خزائننا
أدراجنا
وجوه
أحببنا
عيون
أحبونا
عجوز
قبلة
خد
سيكبر
دمعة
نحمل
يضعنا
بابه
يغلق
وجهنا
حقائبنا
نسأله
وحفنة
بأحلام
وردية
محلات
عار
السوداء
إهانات
جرح
الأوطان
ظلمها
قسوتها
جبروتها
وأنانيتها
أمومة
بالآباء
نمتلكها
منحناها
وعكة
مواسم
يبتلع
يحتسى
تقف
طوابير
موتانا
تطالب
متنا
الإهانات
الشعوب
المتطرفات
بخيانة
المتطرفين
وهمية
وخيبات
مرضى
نفسانيين
أصب
لعنتي
أبصق
الخيبات
الأقدار
وتفعل
وجئت
الغيوم
لصيف
أكاذيب
نصدقها
النشرات
الجوية
الأمطار
دمع
نولد
ونموت
المضادة
تعدها
أجيال
بأكملها
لينعم
عزائي
خيبتي
يحتضر
تطرقي
تحاولي
تعودي
ثقوب
وثنايا
الشبابيك
مشتركة
أتقاسمها
نلتقي
سرقت
المغامرة
الموجع
هاتفك
الفارغة
دونك
الصدى
كتبوا
بنهايات
يكتبوا
حقول
الألغام
المحظورة
انتصاره
الرصينة
الخراب
خرابي
وردة
البراكين
ياسمينة
والشروخ
خرابك
تسللت
نسفت
بعود
اللعب
أجيبي
نغفر
تعساء
أحلامنا
بالجريمة
قابلة
للتزوير
حقهم
نذكرهم
بأسمائهم
وبنوا
مجدهم
دماره
بؤسه
فليذهب
ينزفوا
يفقدوا
وزنهم
اتزانهم
الخجل
ألبوم
مصفرة
لطفلة
لمفردات
معرضة
والموت
تقرأين
بفجائعه
والهزائم
فليست
وأفراح
وطموحات
ضدها
املأوا
جيوبكم
شئتم
بيوتكم
والذاكرة
جثث
قلبنا
كريهة
الإقليمية
بألم
تسحرني
التهام
مسالك
عبرتها
غرقت
لمستني
بفلسفتها
اليمنى
أغراني
نصها
أغرتني
حكايتها
كتبتها
بشهوة
حديثها
نرضي
بالقليل
تدب
وتتحول
ذاهب
السطوح
مقابلا
شاشة
عصرية
لأكل
نخط
تقضي
مازلوا
اصابتنى
هشة
فاتر
يقترب
فوجدتنى
مشكلتها
وصفت
ماصدمنى
بطبيعته
الناقصة
المذنبة
الثائرة
المتقلبة
الشهوانية
تحكم
بكبرياء
وارفض
اخلع
تضىء
بنور
زوايا
ايامنا
هذى
شاق
ويحتاج
نفسا
ارانى
عاجزا
للخطأ
يجدى
احتاج
مهذبة
جلد
منطقيا
اخرا
يذكرنى
ومحمود
الاجتماعية
ندرة
ذى
الوتيرة
واعتقدها
صدقا
اتصفحها
بدهشة
اذهلتني
مجرياتها
التهم
مندمجة
وقار
ثائر
فتنته
غرق
وقفت
تتفرج
ببرود
فقرر
يتخلص
المدمرة
تدميره
مخلصا
يرميه
شطآن
سجنته
ساكنا
حبيبته
الهالة
تعتريها
فلسفته
الغربة
مدينته
برغبة
توحد
أزقتها
دهاليزها
ثار
جسورها
حارب
نصيبه
الروايةشعرت
قيود
وأوزانه
استطاعت
وأثار
وشهداء
وتغيرات
بأحلامه
وأحزانه
واحزان
وانتقلت
أستحضر
لقراءات
وبارعة
والمثير
للاعجاب
المراهقين
المنتفعين
ينسحب
أيا
تربعت
امجاد
سادت
مساكن
والانتفاضة
انتفاضة
الثمين
والوجع
المستكين
ومااعظمها
ثارت
فرائصي
أحشائي
تضاريس
وذاكرة
البلية
ياأحلام
سرت
النغمات
ليل
نهار
ايقاع
وترانيم
اكتاف
لهو
لاأريد
استكمال
لاافقد
خمول
أفقد
شهيتي
الأثري
والصورة
الخلابة
الآسرة
الواقف
ماأعظمك
الأنام
المواهب
وسبحان
وكسى
والثراء
الفاقد
ذراعه
الرسام
هاويا
باكيا
ورجلا
وولع
المحب
تفسر
أكسبت
بريقا
ذهلت
الرسامين
والفلاسفة
والأدباء
معجبة
أود
أحظى
بعقلية
بكلماتها
تعابيرها
البحرية
بدوار
بالغثيان
محطم
حبها
تشتاق
سحرها
بألام
شهدائها
الإجرام
نود
كشاهد
بإمتياز
تنقلب
رأسا
عقب
بالمرأة
حركت
مياهه
الراكده
لوحته
جسر
نوستالجيا
الوجودي
دونما
تشاطرها
احزانها
افراحها
قلتها
تحتار
جموح
حبيبة
الصدفة
تكتبني
استحضر
الشريان
تكررت
والما
مقاربة
لحبه
بالفتاة
قائده
النضال
الاحتلال
يشهده
الغرامي
وصديقه
الفلسطيني
النضالي
تتجمع
الحبيبه
تباع
الفتاة
خالها
يترقي
لمنصب
محبوبته
طلبت
عشا
ليري
ذاكره
الجهاد
والنضال
عقليه
لذاكرة
متمثله
فقدها
القتال
يمحوها
بالاسقاطات
السياسيه
مثلث
الروائيه
بالمبالغة
عجلة
وعابر
سرير
ترقص
بايقاع
وطنيتها
بالغربة
لامسني
سكنتني
برنارد
شو
الأمم
تصنع
تماثيل
للأشياء
تفتقدها
بساطه
معقده
القدره
قارئها
شهيتى
باللغه
اعوام
بحكم
الدراسه
جون
بول
سارتر
قيكتور
الصداره
تمنت
زوربا
وخالد
التسليم
بعبقريه
الكاتبه
واشتاق
أبكتني
أوجعتني
وسرقت
أنفاسي
وطأة
ثقلها
المركز
أسمها
مريضه
بوجعها
طفولتنا
أبطالك
الخياليين
الطاهر
وأبكي
يشبهنا
وجعا
والذاكره
مذبحة
قبرا
تواصل
بموتك
منطق
قطار
تل
الزعتر
وهنالك
وشاتيلا
مخيم
وقطار
القطار
أسعدهم
فرق
الفرنسيين
الجزائريين
الأستشهاد
القاتل
بمذابحها
الجماعية
ومازالت
مقابرها
سكانها
شهداء
يصبحوا
مواطنين
نضع
بخنجر
الأنفعالات
إنفعالات
سأعاود
بالمعني
محمومة
الأديبة
تنحت
الصخر
وخالدة
الفخمة
المنطقي
لأحداثها
وأصابتني
فالحب
أطنان
لينتقل
غرامها
الإصرار
والترصد
كاتبتي
تخترع
دورات
معرض
طرابلس
الدولي
أقتنيت
رأيك
بكتابات
لايمكنك
الوقوع
أسر
نعومة
حرير
يغلف
نقتنع
تنأى
أجول
وآلمني
الثوار
الحقيقيون
ومصير
المهمشين
تألمت
سلسلة
إحباطات
بواحد
الثري
ثروته
مشروعة
وانتهاء
بوفاة
شقيقه
المعلم
الفقير
وسخرية
المصير
يستهدف
بوجع
إنتهيت
عاطفيه
درجه
مبدعه
تشبيهاتها
نبضات
رفيقه
للعين
إعصار
الذاكره
وسيظل
خالدا
ادخلتني
ونهم
ارغب
بالانتهاء
اولوياتي
رائعتها
اتمناه
تستفزني
للأديبة
المستعملة
إعادتي
اعتراني
ومفردات
طوبال
خلقتها
لتجعل
أيقونة
لوطنه
والكفاح
ويدافع
جيش
المتعطشين
شلال
تختزل
لاعادة
مستغانمى
سامحك
جيلا
الأباء
خيبات
تتفنن
الأوجاع
آلالام
بأوجاع
متجددة
يشفى
إنس
يشتعل
رماده
رحت
غربتي
المنفى
اتعود
اعشق
وأتعلم
أرقص
ألمي
النبوة
كنص
وثراء
بالامكان
اختزالها
ينبض
المنشودة
فهنا
مرادك
التقينا
وعندها
وفرحي
الأشجار
تمارس
نخلة
قفي
الغابات
أحرقوها
الركوع
تعالي
للوقوف
حروفي
مثواها
الغرق
اللذيذ
المحبب
مسبقة
سيحل
كوارث
بسببهما
تفيد
متاخره
بجرة
أرتبك
المواضعو
مستفيضة
يربطني
اختصار
للنصف
لأقرأ
استشعرها
استشهاد
تمزق
غيرته
عودته
أقرر
عدمها
انطلاق
الطائرة
وأعطت
نعتد
يعاش
مستفيض
الاستخدام
السافر
الأمكان
تزج
غصبا
والمصطلحات
وأهمها
تعاملها
يجاري
القوي
والموقف
الجهة
والثورة
المأساوية
عادلة
وخسر
للثائر
اكثرهم
روعتك
بلسانى
الادبى
لجو
الشجن
والذكرى
اختى
ممتن
المقتطفات
أتدرين
الأعين
انتظرك
حصيلة
ربع
حماقة
أمنحك
بذهول
وبصمت
وراحت
غيوم
مكابرة
تحجب
تبكين
ترانا
أدركنا
لحظتها
نضحك
نبحث
أراهما
أتعرف
ارتبكت
أمامهما
كانتا
أفتح
أدريه
أصرخ
غوته
قف
أجملك
يتآمر
ستعودين
أنتظره
الثياب
الشتوية
المعروضة
تعلن
عودتك
المدرسية
المحلات
والريح
البرتقالية
حقائبك
قاسيه
واستخدام
للألفاظ
بينقل
المتضادات
لقيت
ومقولات
الفرنسي
للتصوف
والصلاة
بزيارة
الأولياء
التبرك
رومانسيه
منعطفات
الاولي
يشكو
أجبره
مجالس
يخيب
قلمها
لاتكتب
ضميرك
أجسادهم
المجرمين
الإخوة
الأعداء
يكشف
فائض
أفرغوا
الواجهة
لأسباب
الإلحاد
وصارت
متعتي
مزدحمة
أسترق
شامخ
للدرك
الأسفل
لايلبث
رافضا
سقوطنا
أبعاد
إستراحة
ترابا
ومزعجة
اختبار
حاجز
تبتعد
يتمناه
أتعبتني
مدرسة
يعين
فرحتي
فراغ
بالشبع
خاطرة
ألهذا
ليعبر
الجندي
المتراكمة
تغلغل
يتغلغل
الإسفنج
أتعبت
الذكرى
تشفى
للذكرى
الأليمة
اليسرى
بترها
بالصدفة
باريس
يتمنى
بذراعين
بذراع
لأسرة
تره
تستغربون
وضعوا
وجدوا
تتماشى
هبطت
بمكانة
أعادتها
الجاهلية
بضاعة
مزجاة
بقهر
بعقلها
البهائم
لتفكر
بجسدها
حنانها
كأم
السلبي
متناقض
خانته
نسي
يسخر
البطون
المشاريع
خان
بو
ووالدها
لغتك
لامست
شغاف
الشيم
زجاجات
ويسكي
بطابع
أجنبي
ارتقت
بمستواي
البهارات
اللاأخلاقية
دق
شفقة
تجعلينني
باشمئزاز
المبتورة
حطمها
ينتقد
نفسيته
هدر
بانتظار
المستحيلة
تجعلي
ابتسامة
كبرياء
أنواع
وأعدت
ويلازمك
العنيفة
والاستفزاز
واختبار
حلما
العرق
التحديد
ومعروف
تدهشك
شهقة
وجمالية
ورود
تتفتح
وأبدعت
الرجولي
إعتيادية
ومدينة
يرسمها
جلده
الطفلة
حملها
بزياد
الملحة
ملمح
والفقد
اخترقت
التشكيلي
واجهت
الإحتلال
بصمته
الموغلة
وب
والمؤكد
الأيدولوجية
بمعرفة
الاستعمار
وتساءلت
الاستبداد
الأنثى
وحب
البراعة
تجاوزها
غرضها
اوفي
معشار
بالحذر
التعقيدات
اللانهائية
لأكتشف
تعقيدات
وأوسع
قصورا
ذاتيا
البيولوجي
المنازل
شئت
وتسترجع
رافق
محط
انثى
وذائقته
بالشعور
فتاة
أدوار
كمعظم
جنسها
بالحصول
الانثوية
لعب
أديبة
ستعجب
يفوتني
أحسبني
سيدة
تصيبني
والحيرة
استعادة
تبكيني
بكائي
تتقتله
تتطابق
الاستثنائية
تنساه
تشتهيه
بالحنين
تزين
الأبيض
عساني
صدمتني
أندم
اندم
ودم
وحرقة
وشهوة
وجنون
أشهى
اعرفه
بفوضى
سأهرب
لأرى
أخذته
الغرابة
عنصري
رميت
استخفاف
مي
السمان
الخنساء
أمدتني
أصرت
ثانيها
بلسان
القباني
ينبش
محيرا
يتألم
يلتذ
اللذة
مثلى
شبح
الشفاء
أصابت
يبرأ
خذلك
الكيان
ينتمي
تتنفس
ومؤلمة
حفيظتى
اطراف
اعتبره
الضحيه
بطولها
اغتصب
ارضه
اتحفظ
قرارت
اتجاهاته
جرحها
خرابها
نتوقع
الافعال
نفاجأ
فعلنا
صراعنا
الداخلى
لوجوده
ادهشتنى
المترادفات
لكون
التقيم
يقبل
فتستحق
امتهنوا
يتعلموا
ذاكرتهم
احلامنا
الاستقرار
رومانسية
ممتعةو
لكتابتها
بأحاسيس
السن
ورجل
مغترب
استهلكت
والنهايات
وأشفقت
كتبتي
ثورات
بالجملة
غافلين
بسطاء
يختلفوا
استشهادهم
رواياتك
تقص
لتتشابه
قصصهم
حبهم
البللاغ
الإبداعي
عرفتني
وتعمقت
واكتشفتني
وزوايا
مدفونة
وتعبيرها
ببعد
اختصر
راوايات
كاتبتها
دوختني
يندفع
تتلاعب
يندفعون
تندفع
الفراشة
يشتكي
المنتحر
راي
تخيلها
البسها
اشتياقه
لامه
ولزمن
مضي
فاصبح
واللهجة
وافتقاده
تفسد
ماتوقعته
المضاعف
إمساكه
اشتركنا
عنوة
وحزن
الأسى
موعودون
بالمزيد
ببقية
الثلاثية
حكمت
لقلت
تستهوني
الكافي
تزد
أملي
الشبهات
استسغ
اعتبارها
لقصيدة
المتناغمة
والتلاعب
اللفظي
لواسيني
الأعرج
طوق
الياسمين
التقارب
والكاتبان
جزائريان
تدريسه
اللازم
الزخم
إطراء
بقصيدة
تبرر
جماليتها
رومانسي
بصفحة
صفحتين
كثرتها
الكتابةبين
الصفحاتبين
التفاصيلمابين
المتناثرة
قسطينة
وجسورهامن
شعوره
لغيرهبرغم
اعاقته
أحبهابرغم
صديقهتوفي
وانقطعت
السلسلةلتذهب
تبيع
بعمر
جدها
أتجاهل
ركنا
سطرا
ومابينها
ونضج
ورؤيتي
يجول
وطني
عاشقه
ساحرة
وبجدارة
مشاعرهم
بداخلهم
خيالها
وخصب
تصدمك
بمفاجأة
اثروا
تخطه
قولها
حبنا
نقتل
احببنا
نمنحهم
تعويضا
خلودا
ادبيا
أسرتنيوتعلقت
بأبطالها
كثيراتاعترف
بالمختصر
الادبيه
عظيمه
كيمياء
موسيقيه
وعاصفه
الاشهر
وامرأه
يلتقون
ويسبحون
بمواطنيه
الإنتحاب
إمراة
أخ
ينتحب
لقدره
لإحدى
نوبات
إستفزنى
لأكمله
لأتركه
والإنساني
أتعود
تويتر
المستهلكة
جماعى
ويتهافتون
كالممسوسين
أجلت
لمستغانمي
خفتت
أصواتهم
لخصت
المبدعة
الأمة
شدك
روآية
لحظاتها
أفواههم
وسيرة
وعطور
الباذخة
تتلبس
كعقد
عتيق
تحقق
ناظرينا
أوراقها
أحلامحين
اللآلام
والإضطرابات
تتقمص
آلامك
وإضطراباتك
حبوتقرأ
ردات
فعلك
ومشاعرك
وضوحهاوأسلوبها
الشائق
الخصبه
ومفرداتها
الشديده
وتصويرها
المتفرد
حلته
جمالا
وابداعا
وذكاء
حزنا
اعشه
اضررت
المكابرة
يكفيها
اوقع
مضض
أثير
حاملة
لواء
وشهادة
مرتدية
السباحه
شاعرنا
يفضح
النعامة
رأسها
فهاهو
لحبكتها
لمستوى
وبسرعة
جزءها
أقرءها
انجرافها
جرئية
أخذتها
أعتد
الجزائرى
ازدياد
صدمتنى
الرومانسى
وأثق
كتابى
يصدم
الكثيرو
يريدون
للمعلومة
أوصلت
قسطنطينة
أرها
وأساطيرها
ورجال
وأعجبتني
تناقضاتها
يسمعها
فكرها
والإثراء
أنتهيت
قريحة
بصياغة
الأذن
بسماعها
إكمالها
المشهور
العموم
أذواقنا
وحبيب
مجاهد
للاستعمار
ربوع
نضال
زمنين
مختلفين
ابالغ
أسجلها
سجل
تجاربي
أطمح
بإكمال
ثلاثيتها
القريب
والبكاء
أنذار
رغبتى
الاقوي
لنستمتع
بحروفها
وكلماتها
أقفز
مكاني
والتعابير
يزور
وكتاباتها
وأروع
صورت
بخالد
مرغوما
ووصفت
لخالد
الابنه
لتكبر
معشوقته
تقترن
قبلته
فالقصة
واستقلاله
مكتسب
تمحور
وقسطنطين
والرسم
والجسور
خليطا
غريبا
هذ
مجبرا
يليها
تشفق
ينصفه
معجبي
الظهور
الحفظ
ظواهر
وتصرفات
بالأحلام
الفاصلة
يتلاعب
بالمشاعر
بتحكم
بالألفاظ
للنصوص
لكاتبة
الروائيات
تتمتع
استعجلت
الاسود
تقتحم
مقارنات
مقت
تشبث
روتين
للاسترسال
تشد
وطبعا
المزخرفة
الجملية
تشدك
أفكارا
أطلبه
الإبهار
تناغم
ليسو
حالاتها
خواطره
بإسلوبها
لجرأة
متباعدة
للإنتهاء
تواطئ
لخواطر
الإسلوب
عارفه
تأنق
واصلنى
مصطنع
محسيتهاش
وترددت
اكملها
قفزت
اسعدني
بمشاهدته
ببطولة
نجمي
السوري
جزيل
فرنسا
كاترين
وتجسيد
المواطن
الغلبان
عرق
الاقلام
والرأي
سلطت
الجنوني
بالواقع
تضاءل
الاحلام
وهدر
تحصيل
الصلوات
وحقوق
المناظير
الياس
لاشعر
تقذف
بقارب
والترفع
والأنانية
والمدهش
الثوري
يغص
بالحكم
بالجنون
ينفصل
تعابيره
المتواضعة
بوحريد
اقترب
واعرف
المليون
الانسانى
صاغت
وشخصياتها
بتجذبك
والكلام
ترجمت
ستفقد
راااااااائعة
ذرفت
سيول
الدموع
فق
فبكيت
الانحطاط
الاخلاقي
لأبطال
طموحات
لاأحداث
شروط
بمشاعر
وحوارات
والطهارة
الإستقلال
مصافحة
التضحيات
لوم
الهجرة
وفقد
البلد
المخيف
بالثورات
الدول
وتتسائل
ومظلمة
بكثييير
وجذابة
بحزنه
بفنه
بكبريائه
بالأصح
ستتحدث
للكاتبة
التصويري
ثقافتها
نتشارك
ذاتهم
العروبة
ماتكتبه
حلام
وتهميش
وغدر
والان
المناصب
ليثبتوا
جنونها
المتينة
ونثرها
لاجمل
قدسي
إعتقدت
وخيبة
والوطنية
بشراهة
كمن
بالنور
إنتهوا
مايكون
غمزة
هامت
وخشيت
وتشتري
صفقات
رخيصة
ولاة
أكتاف
رفات
علمونا
كلاما
قدسيتها
تنهض
يستحقه
ايكون
الشريد
تغرب
عجاف
يرها
يحبها
نها
وقائده
تشاركه
دلائل
لواعج
شفي
أحببها
اندب
تعطني
الإستخدام
للتشبيهات
اثبات
قدرتها
بقدرتها
تحليلها
سأتذكر
يسألني
سأكمل
أخلع
الوهمية
وعلقت
ورائحة
اقدام
العرائس
وصقيع
وكبرياء
وسذاجة
الإشمئزاز
الصفقات
القذرة
العملة
المهدورة
تكتبنا
مقالاتها
تنزف
أوجاعنا
هيقرأها
غلطان
وتبعاتها
والاحتلال
وتفاعل
وبتتكلم
وجانب
متخيلة
بيحسسني
تذكرها
الهيبة
الانبهار
عزفها
وتر
تلاعبها
عاطفة
للعاطفة
النسائية
الذكورية
واضحين
جماح
أروح
تسقطها
نويت
امنحها
اربعة
اعطيتها
آلمتني
لطولها
واشياء
اعبر
بساطة
تتحدت
يستفيد
والسياسي
مذهلا
وتلاعب
أتقلب
التصفح
التأشيرات
أضعها
كالذي
ندفن
نمنعها
تتمكن
زحف
واللا
تكف
لهيبها
الوقود
تخطت
بمراحل
وصياغة
بالادب
المليء
ينعم
رقصة
تناسبك
وبقية
التقنيات
لاحلام
تفردت
أفكارها
المتابع
التشابيه
الاسقاطيه
اختارتها
وصولها
فأجمل
فاخرة
عذبة
وإلماحات
ستأخذ
بلبك
وتأخذك
للنص
روتينية
كلاسيكية
تشكيل
آخاذة
نصي
آخاذ
روائيا
استثنينا
مجازا
تاريخنا
ومابعد
ثورتنا
المستقلة
ومرها
انتمى
بحنانه
الطاغى
وحضارات
المهجورة
لسى
الثورى
لزياد
الغامضه
الفلسطينى
تخيلته
لذراع
جنونه
جنونى
عشقية
يكترث
حلقى
حرقة
بحته
بقوى
تملكها
الخارقه
تجذبنى
بالجزائر
قبانى
ببصمة
بالغرق
الابطال
والتضحية
المحموم
أعمال
تفاجئ
تصدمه
إثراء
حبيته
هوس
المقاومة
عباراته
أحداثة
أبطاله
وذكرت
وذكية
لمسلسل
انبهروا
أعرفهم
عادوا
بالتوبة
عبير
ممتنة
تماهت
وجسورها
قواميس
تقر
لجسدك
تلافيف
دماغك
بأحرف
وجع
شبر
أصبع
الناقص
فعاش
حاملا
وسام
الأسطورة
خذلت
الأم
يدهشنى
أحاسيسها
المستخدمة
أعيدها
لغيري
بتركيباتها
اللغويه
باحاسيس
راقيه
شعريه
واعجبني
الرومانسي
للكاتبه
المظاهرات
وحرب
لتجده
وسياستها
جذبا
تكرر
الجمله
وتستمع
متوتر
متوحش
خشبية
الني
حاجزا
شفافية
فواضح
وتعابيرها
الدراما
المعاناة
المصورة
بالدراما
احترامي
لمشاعر
وارتقاء
تشجعني
النسائي
ونظرتها
للمجتمع
عايزة
وحشتني
أجملها
أشاهد
المسلسل
الفراغات
أفهمها
وعشيقته
قدرها
التاري
الجغرافيا
تفاديا
انحرفت
متاهه
بحجه
المقارنه
حقوق
المرئه
والادب
بالذكرى
احرفها
تجتث
دموعك
شجونك
ثورتك
وتنتزع
إعجابك
للمكان
السلسله
تلفك
حبالها
انثوي
يفهم
العقليه
العنكبوتيه
اتعاطف
الشفاف
الذراع
لأجلي
أستلذ
ومستفزة
للأنوثة
والرجولة
بأعماقي
لمواقف
يتقنه
التعقيد
الرومانسيه
تعانيه
الحفاظ
هدفها
تجاوزتها
يناسبني
كآنت
كعادتها
الاستاذه
تتحفنا
جذآب
ياالهي
ماكل
الحجر
مدري
عباراتها
وللآن
أكلت
وعقلي
جهدي
والأنثى
صرف
أتردد
لنقد
شعري
والتفصيل
والجزائر
بتردد
إكمال
الثلاثيه
اشعرتني
أثارتني
قررته
سذاجة
قيمتها
حملتها
تضايقني
تختارها
بقرائة
أد
الكتير
طلعت
الغيث
أعقبت
البئيسة
محموم
ألسنة
مبينة
احتلال
أودت
خسائر
بطعم
ملاحم
الاغريقيه
والثوره
والوله
وعشقها
مبتوره
منهوب
اقنعة
السلطه
الابديه
كموت
تشخيص
كانه
سمه
المره
فاد
الزياده
جباره
باحساسها
الذكى
وقدرتها
الرهيبه
شهادة
لكأن
بتعقل
اتضحت
امكانيات
خدنى
ادمان
بوسعنا
بحضرة
ملكة
وتقضى
وحكاية
أتنفس
حالتها
للحلم
اعتمادها
تحافظ
الاتجاهين
لقلبي
تعاويذ
وتستمتع
وسطورها
القراه
رااااااااائع
القرآءة
تستبدل
وكتابها
درامى
اقرر
حبة
يحتاجها
ليصل
أشوفها
اعتقدوا
تلاها
وتستمر
الكأبة
تعملى
هههههه
لروايات
واللغه
كمضاد
للأرق
التهمت
ادوخ
العشقي
للشهوة
وحساسة
ابدعت
فكأنني
اشعار
الصيغ
للدخول
لاأحد
واااااو
وشاهدت
قبلكم
متمكنه
اسوأ
شهادتى
مجروحة
كاره
بالعافية
ينضب
للغه
للأفكار
بحبها
ماهذة
واى
السمعة
يتجسد
راااائعه
إنتقلت
إحتلت
الصدارة
بندقية
العقوبات
الاختيارات
فإما
ويتخلى
ليبقى
ينتظره
لتعذيب
ومثري
خافت
جوف
كرة
فصولة
مفهومه
استكشاف
يبدى
ثقافه
اكتمال
الثالثه
القراءةابدعت
الشبكة
العنكبوتية
يرسخ
أصوله
باذخة
ثراء
البقية
جرأته
بالصور
البلاغيه
التذكر
والإستسلام
تثقيفي
وعمل
يكفيني
رااااااااااااائعة
الفرنسية
لاتنفك
تفارقنا
احاول
احييها
راااااااااااااائعة
كروعة
ارها
فلانها
توصفها
تلاعبت
بالحروف
بحروف
شعرا
وتناولت
ابعادا
نقيس
اعقاب
روآيه
بغاية
وتناسقها
وثرية
باخلاص
وفخورة
رجالي
هادر
وفصاحتها
اعتدت
ننكر
الباهرة
هذيانه
قسنطينه
أحساسي
معظمنا
مقطوعه
نحصل
الروايتين
غامضه
موجعه
رمي
بنفسة
المعلوم
شدي
محزنة
الرومنسيات
فتصير
يزيده
وتزيده
احساسا
بالفراق
بارعة
فيحب
والام
والابنة
والحبيبة
الأبدى
تخبرنا
عمن
جاؤوا
العسكرية
بالبارحة
وجميل
قراتهم
بافكر
قراها
ويشوف
حتعجبه
انصار
بالإقتباسات
وغريبة
وقاسية
ومجنونة
اضمن
أحرف
استهواني
سلبت
الكترونية
وفاء
ورومانسية
تجيد
اضيفها
لسنة
السنة
الرقيقة
الخائف
والابتسامة
ذهنك
أطرافها
قرفت
برضو
بتحط
منزله
اتهم
اتفقنا
نظرها
فذة
منتقاة
اخاذ
يحث
بكلامها
تلهمني
اشتهي
تفوقت
معآيير
الأوصاف
تغادر
اعترفت
مفيهوش
غلطة
هيخلى
تتقرأ
هاجر
لفرنسا
بعشرين
يداه
الخسارة
يستهويني
مقارنتها
الإستعمار
أحلامهم
قسوته
بغباء
أخذتنى
العشاق
القبانى
ذيل
بتصدير
تستحقه
أتوق
الانفصال
عقيمة
عاجبنى
وبعدين
يتوه
سى
وتطلع
مظهر
جمالى
والمبالغه
شهوانية
وابواب
الباطنة
ادق
القابع
قاع
ردهات
مبلل
عطرة
تعبيراتها
واللى
بتنفذ
لقلبك
وجمله
وأعجبتنى
الشفافة
تجربتى
اجزم
زمننا
وعقل
كمحتوي
بتقرأ
حبتين
وأخدت
تذوقت
والذكريات
وخلصتها
بيومين
حمستني
وهاهي
بسحر
لنعيش
المغترب
وابنة
دربه
قائد
تصغره
أعواما
جمعهما
وبجمال
بكاء
خجولة
كلحظة
رجاء
نشوى
كأس
عسكر
أضيف
فأقول
طرية
المها
يسراها
استقلال
ونادرا
تتمحور
الانثى
نمشي
دائره
خيالاتي
المشتتة
تصنيفها
بالوطن
القهر
مؤلفه
بالسياسه
التمكن
لاأملك
أنثي
لاتدرك
لأجله
يحضر
عرس
نهر
السين
بجسور
بالكم
بالموجود
تؤخذ
مفضل
نسائى
اخرجت
يستطيعه
كره
ابكتني
أختيرت
لتأسرك
بمغزاها
وصاحبتها
كالأولى
بنهم
مشحونة
وتحزن
مكونه
جدابس
ومكتوبة
يميل
للشعر
ماليانة
العاده
انبهر
بالروايات
مقنعه
والجمع
الضد
واكتشفت
كلوا
مفككة
لأجزاء
مقتي
لنهايات
باحتراف
أجبرتني
إتمامها
والمصور
بتتحكى
وأحط
ذكراة
حظيت
تصاويرها
بيعجبني
وبشده
الثقافه
استشهادها
والمفكرين
رقصت
بأجمل
سمفونية
سمعتها
وتوابعها
استهوتني
الزخارف
حالم
لحظه
بلحظه
أيقظت
رونق
ممزوج
بالمرارة
لأقيم
الوطنية
وحنين
لسحرا
متحررة
فنانة
ويصنع
الهوى
التغذية
مضت
كلل
توقف
ترسمين
للجسور
والحسرة
قصيده
نصبت
فخا
شرك
صامدا
أقراء
للجزء
الإكمال
أردده
ستعرف
وقبلها
المصور
أخرجها
تكفل
حريات
الملبس
والمأكل
الفاروق
حرر
الأقصي
كفل
وطيب
اشترى
الدفع
ديارهم
وارجع
التنكيل
ومصادرة
الحريات
والعقائد
تخريب
المغول
وتأمل
همجية
والنصارى
بغيرهم
انتشر
ودعاة
والوقائع
رافقتني
ودمع
أليم
دموعا
أندلسنا
سكبت
عائلة
كبر
يتيم
والأم
الجدة
المعتقد
وخمسين
التشرد
والترقب
والتنقل
ومريمة
قتلتني
مريمة
الترحيل
لفظت
انفاسها
بثقل
تعرضوا
المشي
مثلهم
التعب
حملوا
آبائهم
وأطفالهم
أحتمل
سأموت
جعفر
ويأخذ
أرضي
لغتي
وهويتي
معتقدي
وقهري
باكرا
حضارة
جهلا
الاغراق
الكثييير
والحشو
الكلامي
الكثيييير
تقدمي
الاسترسال
تشاركني
تجتر
المأساة
ارجوك
ابك
اعتيادية
يشق
للغوص
دراما
ماحصل
وأتخيل
تستجدي
تحزنك
أغراضه
وغادر
والخمسين
بغصة
تؤلمني
وحسرة
والعرب
الذكاء
الاسلامي
الحضارة
الخذلان
لفتة
جميييلة
مقصودة
تملي
مافهمته
بأشد
حرقوا
الأهالي
هربوا
المخابئ
بالسلاح
بالكتب
ترتفع
تضيع
وتشتت
المسار
ونجمة
المغالطات
تكتفي
بالإشارة
فهمهم
للأمر
ونقصان
ايمانهم
لإيراد
واردة
وجيه
للعامية
ماكانت
أمنية
بإنتاج
باسل
خياط
سليمة
ونعيم
سعد
فضة
لصندوق
صناديقهم
وسأكون
راضية
صندوقه
يحتفظ
ببقايا
تراثه
وهويته
النمطية
لرضوى
والغصة
سيحصل
العارية
تكلفا
انسابت
تخالها
أزقة
البيازين
أسواق
بالنسيه
متخذا
مظلما
يستمد
هيبته
تجنبه
قادة
عظام
جهاد
قربها
ثقافتهم
المد
التغريبي
الاسباني
المتعسف
جرف
الاندلس
تكرس
الحضارات
جليا
الحاج
الشجي
تنبه
ثقافته
بجيدها
ندا
سهم
أصاب
مأربه
دعاة
الانسلاخ
فأجاد
الإصابة
غرست
بيمينها
وتدا
خشب
الأندلسي
تبغي
السلامة
كالحياة
بناءه
ماركيز
العزله
محتواها
يضاهيها
لمرحله
بتسأل
الاجابه
شجون
قهر
لابطال
قهرا
كمدا
اجزائها
منفصله
متصله
تتنهد
العائله
البائسه
الامواج
حاضرها
ماضيها
مستقبلها
اسعدنى
مؤلفتها
اثبتت
التفوق
تعتريه
قشعريرة
اوجهه
رسالتى
الامانه
قشعريره
جت
بالسلامه
جيراني
أحباء
انفطر
وتجعلنا
ونضيع
بتهمة
عاداتنا
فجيعة
ممارستها
ونراها
ثمن
انحدرت
الأسوأ
وإستحضار
والتأثير
قرأتهما
الطنطورية
شردت
غلى
همتي
الهمم
لنصرة
وتذوق
الهزيمة
وتنكسر
لإنتهاء
وتمام
عارا
يبيع
حكامهم
بتوقيع
معاهدات
الخزي
الأسبان
الأفاعيل
يوقعون
هويتهم
ولغتهم
ذرعا
وقرروا
ترحيلهم
المرابطين
سببت
أنخرط
أوجه
المذنبين
الغافلين
المجاهدين
يفزعني
مستمرون
عسكريا
طمس
جبري
مدعوم
ووسائل
الإعلام
إستبداد
مستعمر
أملا
درك
ست
اندلسية
يغرق
استخراج
الجودة
الأندلسية
التقدم
احرزه
المسلميين
الأوربيين
شاخصة
ناظريك
محدودة
بوجهات
الحسرة
لساني
الاطراء
ووقفة
انبهارك
يسر
اشجار
البرتقال
وبكينا
تتنافس
والنظم
الاخاذ
بكينا
وحزنا
يحبس
الغياب
الحرف
صرخة
الاندثار
ذك
بالتذكير
بالخلود
الفناء
تستوحي
بدأه
العزلة
الحرافيش
النهج
المتبع
عبدالله
لتروي
التراب
الحديد
المعنوي
المغتصبة
التحقيق
الامتلاك
الظاهري
للأرض
اغتصاب
انتزاع
الأفئدة
محو
للذات
المتجاوزة
للأجساد
سبيلها
نجحوا
الأجهزة
الأبحاث
برسم
الماضين
جموع
المشركين
بالحكايات
نزعة
بالوجود
بارقة
فيضان
يلوح
مراسم
لتثبت
قداسة
الأخطر
العلن
المغتصب
وجودك
كذات
متجاوزة
أصدقائها
الاغتسال
بالعلاقات
العائلة
رأت
مقعد
المهزوم
البشاعة
يلطم
الشرارة
لرضا
يصبغ
القتامة
بالضآلة
لتقيم
تحمي
لسانك
الاعتداد
غشاء
عبء
حلمه
باليوتوبيا
بالأندلس
بالخطب
باسترداد
ترضيني
مشنقة
التهميش
ومائة
بيعتمد
متتابعه
أجمد
قرأتهم
أبا
بتحكي
وأحوال
بيسحبك
ودقتة
وغزارتها
بعشقها
يكرهها
بتستخدم
ومكنتش
لفظ
مكونة
يمضي
أيامنا
كالبيوت
شحيحة
كابية
يقودك
فتنقاد
وحيدا
وببطء
الفأر
سخط
تبصر
ينتظم
مبعثرة
يحكمها
وفكرت
تسليم
فاق
تصوراتي
بحالنا
بدينهم
قسرا
أجدنا
نتخلى
وهويتنا
آلوا
المتتابعة
تيأس
المجنون
وتتغلب
كشخصية
ومرور
سبع
الثمانين
بسنوات
ابنتها
صبية
النوادر
عملية
مسترسلة
زخمها
وبقاء
الحفيد
الترقب
بدى
فأثر
جاف
أجوف
أمرائهم
أثره
الدارسين
المشتاقين
انتقلت
وصفا
القريبة
النائية
دكاكينها
مجمعة
زاهية
استعصت
الوعاظ
المسك
الخزامى
تنبعث
أسى
لوعة
تعزز
انتماء
هجرها
ثرواتها
الحرص
الجد
الصرامة
الدعابة
الود
الوصال
الوحدة
تنزله
ثقال
بالقلوب
حسنا
سعدا
برقة
الزمانية
تنمو
نادية
عصورها
أماكنها
الفخر
للعادات
رحابة
كرمها
فتعود
تكتئب
بغربة
تضاد
يفجر
حرة
ينتفض
ممدود
للحكاية
فانسابت
ورقات
أثرا
الرباط
حماس
الثنائية
تضرب
بجذورها
قابيل
هابيل
المطلب
الحسين
المنفعة
تقابل
الأريحية
أهلنا
تحسبوا
عبثا
تسحركتجذبكتشدك
شدا
لتغادر
صبغت
لأبي
الوراق
عريها
المحبوبة
أحفاده
ظهره
للبحر
الخائفين
التقتيل
بقائهم
فالموت
الموريسكيين
معاناتهم
عادتهم
حارة
الدمع
القسري
التعميد
يظهرون
موتاهم
يسمعون
الاستحمام
تتركنا
لنموت
الفينة
بأخبار
المدفونة
ثرى
يحييها
الثرى
أشجار
تعلمنا
تنازعوا
قوتنا
تمسكنا
بحبل
تكالبت
ذمة
الخلل
ثوراتنا
يتبقى
يناير
بروايتها
أيدينا
أشمئز
كقارئ
أر
داعيا
أبوجعفر
بكلام
تطفح
بتلميح
فتكلمت
اليسارية
المحقرة
فرضها
بقصد
وعى
فبما
كسبت
أيديكم
يهلك
نغير
بأنفسنا
اغفر
تنهيدة
الراعي
امتلكها
تنتفض
امامنا
دافقة
بالاندلس
المحدودة
حزم
خلدون
اطلاعي
المثمر
رشد
تهافت
التهافت
مصراعيه
احبهم
النابغة
يشيد
اختيارها
دفعها
لاصرار
أجوبة
شغفها
بجهل
مسيحيي
أوروبا
اتهامهم
بممارسة
ثمرة
عائشة
تطلب
تكمل
الرؤيا
رأتها
لسليمة
يلاقي
للابد
وحشة
قبرك
أشرت
السلالة
شهدت
ابو
هشام
الاسبان
تقاليد
اساميهم
الاجنبية
يكتفوا
بتحويل
حرق
تنصير
الضرائب
الاعتقال
الاهانة
كلب
قذر
سعوا
يأسرني
امنح
ادعاءات
بانهم
نادى
بحقوق
ادانة
يمارسون
ذوات
قشتاليون
اظهرت
مبكر
مساعدة
اخفاء
مصادرة
عنادها
يخلفون
ورائهم
ظبيتها
وليدها
مراوغة
مزاولة
الشعوذة
مصيرها
كمصير
اهله
التحاقه
بالجبل
لحي
طفلة
امرأته
معتقلة
القشتالين
حسرته
الميدان
الثرثرة
حماتها
اصرارها
التعلم
البديهة
مغامراتها
لانقاذ
يتسبب
الديوان
مكلومة
بناتها
تزوجن
فضاعت
ليلحق
يختفي
حفيدها
ولعها
باجتماع
شمل
جدوى
عفويتها
روحها
بكيتها
العراء
وحيدة
غربية
تألفها
ايثار
وظيفته
وشك
اندهش
وداعه
النحس
يركب
متربص
ابنهما
هلال
صداقته
توفير
الامان
لاهل
بيته
لاهله
منصور
المقرب
اهان
المتفاخرين
غاضب
مغامراته
اصدقائه
التقرب
جدته
المسن
العائل
سواها
سافروا
الجنود
دارها
مرضت
طفل
رضيع
صرخ
باعلى
جدتي
سرقة
الحصان
حجاب
تنقله
اللانهائي
تعذب
يهونوا
تربص
كوثر
تتابعت
النصاري
اخيها
يشارك
تقم
نجاة
فاصبحت
باستطاعتي
انحني
النادر
إسبانيا
بآلة
تستشعر
نتذكر
وستنتهي
أدي
وغرناطة
اخدتني
اسبانيا
ومأساة
واستسلام
الاحمر
ومحاكم
التفتيش
والقمع
خبرات
مريد
البرغوثي
ترحيل
ووضعتها
الحياتية
واثرها
الأسرة
وافقد
وعايز
المذهلة
وبالنسية
كنهر
القرى
الأسواق
والطرق
والنخيل
وكروم
أتتبع
حروفا
مكتملة
وواضحة
والفزع
يعتمل
ويجول
لاقاه
الموريسكيون
لثلاثة
بأبي
لسقوط
وتسليمها
بتسليم
للملك
والملكة
إيزابيلا
بحفيده
يقاسي
ولادته
متوالية
تشرف
محاكم
ملاحقته
والطرد
تفلح
يجتاح
للشك
يداهم
ويجعل
هول
والعذابات
والنداءات
تزاحمت
للأندلس
الممسوخة
سياط
والمهانة
والمساجد
والدور
العنب
وشجر
المشمش
ورسوخ
النخيل
نزر
وفرة
وظفتها
دولة
وتدرس
المراحل
سقوطها
تعايش
والسقوط
جيل
مولم
تفارقني
وأستمتع
عصرها
واستمع
لمحاضرات
راغب
السرجاني
الفتح
مشاهدة
اتألم
تنغمس
تخالط
افرادها
وتشرب
وتفرح
وتبكي
يتجزأ
وأكبر
وخذلان
شعبهم
الجائرة
بالقوة
وحضارة
فقدناها
اليس
حقي
ابكي
اندلسي
نقصت
التذمر
بالتسليم
الانكار
تنسجها
ومعاناتهم
نذير
تتوالى
الكارثة
عريقة
كأهلها
مجبرة
بمحاكم
الوحشية
والتنصير
يرحلون
بسلام
أبيض
ووطنك
ودينك
جائر
مضاعف
باحة
الدار
ويتساءل
حجابك
كثيف
بتاج
وأبقيتني
طالبا
يعجزه
المسطور
أودعت
أشق
وأغسل
فأشاهد
والهدف
مثقلا
قارعة
مريمه
وأتته
كالعذاب
تفرفط
حلاوة
كطائر
ذبيح
كالبشر
يعادل
صالون
الجمعة
وجنوب
وغرب
أعطاني
واحة
سيوة
العظام
العلمية
كستها
فغدت
أعيشها
وتتفاعل
واللغوي
المورسكيين
معاقل
أنفاسها
البطولة
أبنائهم
ويحفظون
المصاحف
منازلهم
القشتاليين
الريف
الأندلسيين
سألتني
أخلصها
حدس
أخطئ
السميك
الحذاء
مشت
ملابسها
أخبرتنا
عشنا
أعيننا
يستدرجنا
صرخت
بساحة
يطعمون
للنار
أمسك
وبناتها
سفينة
عامين
مكتوبا
صدرها
تبكيه
أتباعه
ومحبيه
القبو
ومياه
أفرغت
البغاء
يدخلني
لاقيته
يهدر
تكسر
مراياه
أمسح
وبكيتها
ولديها
لردع
وليها
بكت
وتدفن
وحيدين
العينين
مجعد
يغطي
كتفيها
يعج
بالاصوات
رأوا
والسياط
والتعذيب
يرحلوا
تنصيرهم
لازالوا
يعتبرون
حكت
قصتهم
حفيد
حفيده
أفراد
وإصرار
أخوتها
أداء
الشعائر
الأقسى
الألقاب
حرمت
أسبانية
أقارب
واندثرت
أرادت
ابنها
يجيد
فليقرأ
المستضعفين
المستبدين
اتعبتنى
وضياع
لفقد
وسير
لأجيال
متعاقبة
بحثى
الفياضة
والقوة
والفرح
والنصر
والانكسار
اسرع
الخمسمائة
الحقد
والرحيل
ورقى
تمحو
خذل
لأوصف
شعورى
أتجاه
غرناطه
جهلي
أمجاد
أطلقت
جادة
لدحض
الإنحراف
فأقرأها
حريته
فرانكلين
للمعاناة
الأقليات
العرقية
لقمع
حرياتهم
المبرر
الدنيوي
أساءت
لدينهم
استفادتهم
الوقتية
القمعية
ترصد
معاناه
يصيبك
بالكآبة
تقيمى
للثلاثية
للمحتوى
تنجذب
آلية
بخوف
حذر
قمعي
تنوع
القصري
لمسلمي
يفضل
قمع
الراى
قذرة
تتبعها
للسيطرة
شعوبها
تقيمي
بثلاثية
نبذة
والفرات
غرار
وتفردت
وامتدت
نغم
ينحدر
الرفيع
تدر
القاهرة
يعش
ودهاليز
الإسلامى
كالجرح
الغائر
الدولية
ودولتهم
نير
ملوك
أمراء
وإنها
أنباء
طحنتهم
عجلات
والسر
أعزاء
وذلوا
وأسياد
محن
سكنوا
نسق
أفرادها
مفاتيح
باضطهاد
طردهم
تقارب
والغلبة
وطمس
والإسلامية
بإجبار
التنصر
أسمائهم
ومنعهم
شعائرهم
جهادهم
التستر
وعيشهم
ورعب
براثن
منقول
يخطه
اعتدال
توغل
لتنتمي
مسلسلات
احفظ
اعي
لامي
وتقفلين
التلفاز
المتابعة
بالخذلان
والعار
والهزيمة
الاطالة
والاحياء
يتمتعون
وفطنة
ومرح
ايجابيتها
المفاتيح
الرقاب
الهاربين
وشدني
لبكائي
غرناظه
أدين
أرضاها
وأمارس
الخفاء
ألما
مجد
وعقول
عبثي
فترسم
وتحدد
لتعمل
عملها
المعهود
وتقرأ
الوضع
تقليل
تهويل
عوامل
أفرح
أضحك
ألهو
أعماقي
الفاجعة
يهم
اصراري
شديدا
تلازمني
أستفيد
الآيباد
زيارة
لجرير
زيارات
قوائم
تنجح
مكاتب
دبي
بمصر
يأسي
الأردن
ارتفاع
أسعار
الشحن
الحماس
للحصول
فهاهي
بأسبانيا
أزورها
وبيئة
احتدام
للبيئة
لمملكة
تنتزع
يقدح
هداها
دخلوها
لغتهم
يحرقوا
كتبهم
اعتناق
شريعتهم
بعظمة
فعقلي
فعلوا
طردوا
ملوكها
فأسلوب
معهما
بغيرة
أجدادنا
بقعة
مزارات
المدهش
نقرأها
ونتحسر
يمدوا
العون
نفتح
الخارطة
المفزع
يحتمله
اهالي
فالجذور
الميته
لاتنمو
تربتها
والخلاص
ونظام
مبهر
وجنسيات
احدنا
يحشر
مقتضبه
عري
عيدا
والصوم
اختياريآ
والزكاة
عنوانا
والحج
فجاءت
والسير
يقتدي
والصغير
اشكرك
القاك
والابداع
وسقوط
القلاع
والقنوط
لامرأته
وتمسكه
بالمبادئ
وسعيها
للقتل
سبيله
واهنة
تقلصت
تقلص
التوازي
وعدد
حينا
وابتسمت
الحمامات
الأولاد
تغسل
كمسلمة
السفينة
واستعرض
معاهدة
وبينهما
وإذلال
تنازل
تدريجي
وتخاذل
والمغرب
وتركيا
بالخزي
والغباء
اعتادت
لفظها
بمقطع
هاشم
الرفاعي
ملكنا
قرونا
ضياء
نسى
أجدادي
الحكايا
طويت
ألفة
قصت
رضوي
محملة
بعبق
النازف
يخيط
جروحنا
الفائرة
ندبات
باهتة
صدي
وقعه
روتها
بالجمال
البؤس
بؤس
غلفتها
بقلب
يستوحش
تربه
زيتونه
أشقاها
أجادت
إنهائه
رصينة
بهية
صيرت
أخذتنا
أهدتها
الضفة
ثريا
كأجمل
ماتكون
الباكين
ويخفق
عينا
المتألق
والدموع
الخانقة
تتمدد
جواها
احدثها
حطيت
عاداتهم
مشيت
شوارعهم
وحبيت
بتميزها
سليمه
احراق
تقولها
جمييله
حزينه
وقاسيه
ومقدرش
وأسرت
التاني
المنسي
انفر
وتتسع
الفارق
بالتوهان
اجمع
مجددا
لصفاء
تتعمق
ابطالها
قلقهم
رحلاتهم
غربتهم
حالهم
تستحضر
الاهالي
بلدة
لبيوتهم
بالوحدة
شاركت
مرهقة
راااااائعة
وأثرت
لإني
اهملت
حرقا
وموتها
وفكره
بهدوء
وتتدرج
مسلمي
تحولوا
شاركوا
خمسمائة
لازمت
روحا
أذرف
تأثرا
بمعاناتهم
فطرت
يلف
هادف
النفور
بالهم
حالما
لازمتني
يكافح
ليحافظ
معتقده
المر
أتحسر
دولنا
شعبها
تحسرت
أحبابه
ربها
واقعيا
التزاما
بالخالق
تتقبله
انكسرت
ابطال
مغالطات
مستوحاة
متأثرة
لجذب
سردا
سحرا
غموضا
أمانع
توفيت
الفتى
شارف
الستين
مشتتا
الاندلسية
المسلمة
بمريمة
اجادت
بتتابع
وتحكى
تستخدم
وعاشت
أسرة
تعاقب
وتجعله
يحاكى
طبعه
مسلمى
تلفزيونى
بمسلسل
تتأمل
بساتينها
عبقها
عطرها
تصعد
التلة
فترى
بقصورها
بلهفة
المدد
الأتراك
مماليك
الإنجليز
أعداء
مدد
تركيا
تصالح
الانجليز
الفرنسيون
نصارى
أسبانيا
بقيت
بالفخر
الصامدين
نقلوه
لأولادهم
يداخلك
الغضب
تنصروا
غضبك
تراهم
يعاملون
ثبت
الجرائم
التوجه
حيازة
شائقة
تنبض
الأحجبة
تنفع
دينك
وطنك
فصلاح
لحياتك
سينتابك
أجدادك
الحنه
كفوف
الصبايا
الملابس
الملونه
الأعياد
الافراح
فتاه
ترعى
أبناءها
وتراها
تزوج
ابنائها
القشتاليون
حمامات
سجن
حرقت
الأختيار
التهجير
أمرأه
أذن
جدتها
حرموا
الدفن
الشريعه
الأسلاميه
ردد
العيد
القشتاليه
يسجن
بالخيانه
دعونى
أحدثكم
دموعكم
تفرط
فروض
لمسلم
المعاناه
عاشاها
نصرانيه
إسلام
خفيه
عربيه
استحياء
ثلاثيه
لغرناطة
وقصر
المخطوط
القرمزي
غالا
بأبهى
تخطيت
أخمص
قدميه
وأحفاده
الحاكم
والنظام
المفجع
النفي
تفرض
همسات
المفقودة
الاقتلاع
ولدوا
والرئيس
والاغتراب
والنفي
الإقصاء
الجذور
كامنة
وقرية
ودولة
محصورة
إشعاع
حضاري
لثمانية
بالفرد
يقمع
وتصادر
مؤسسات
متحدة
بنظام
عادل
مؤسسة
الرعب
وتأخذ
فاما
اتركها
وهذة
تغفل
عيناه
النعاس
الامتحان
ولايستطيع
المذاكرة
وماحدث
وجديدة
اعطها
لاستمتع
جانبين
ايضاح
الجيل
الاساسي
الوصفي
قفزات
يشار
يتزوجها
فيتم
الاشارة
تطبق
بترابط
خريطة
الممالك
دسامة
البلدان
تشر
الاشكال
السياقات
اطارها
الاندلسي
نقيصة
ظلم
اجيال
للمدح
فتوقعت
تعقيدا
انتهينا
قرأناها
بيوتنا
أرفف
مكتباتنا
تبتسم
والحارات
والجامع
الوديان
صعودا
وهبوطا
طافت
ومالقة
وإشبيلية
تطوف
الغصة
غرباء
يعتريك
حكايتهم
وحكايا
التشبث
بأمل
وفقدان
عدالة
يساور
أشخاصها
تتخلي
فخرجوا
مرفهين
يجعلهم
يتحدثون
الفرانكو
وطواعية
لسماع
يصارعون
اندثرت
صاروا
لشخوص
توارت
سليل
للرائعة
حولى
تقصيرنا
يصبون
لتعرضهم
تفتيش
بفلسطين
بالظبط
سننسى
الفلسطينية
وسينسى
الفلسطينين
نفسهم
الصهيونى
حيفا
ابيب
ويال
مدريد
وسمعتها
مؤثر
محدش
يتابع
جودريدز
الشراء
دام
بلاش
ملهمش
هتقرا
عليكوا
لأناس
يذكرهم
درسناه
بإشارة
انسحب
الترف
الموبقات
والملذات
المئات
قطنوا
ويلات
مآس
وأجادت
بعبارة
بالاستسلام
والثالث
بالتيه
والعناية
وحفظها
كالدرر
يتشبث
بسراب
وسعد
العظماء
مثقلة
ساكنة
والإسلامي
طاقتها
والأمكنة
وجزلة
سحرية
فتزيد
استمتاعك
ويقف
إبراز
لمبتدئ
خطته
أنامل
لمنطقة
تحملنا
وتفرد
لنرى
طمست
لتؤرخ
قسى
أبرياء
حقوقهم
تتناقلها
الأجيال
الدويلات
بالرقي
مرادي
ملئى
بمئات
لماركيز
للروايتين
تمنع
حلقك
دنت
لتشم
زمانهم
تنهي
تميم
أهدت
بنعمة
نصحتني
تسنيم
رام
لمريد
التتمة
المنطقية
مسامعي
كخلفية
صوتية
جادك
الوصل
بعينيك
وتشم
الأوضاع
مهزوم
الغد
دواليك
المنتصر
السكرة
برائعة
تصاريف
بالحصرية
اروعها
اتغيب
عنت
ومشاعري
رضوة
صممت
افرز
ذكائها
والأندلس
وصريحا
وحقدهم
وحال
عندنا
ومعرفيا
وفكرنا
انغمست
بتشابه
قضيتنا
الفسطينية
زيارتي
للمسجد
الأقصى
العن
والصهاينة
زمني
ليلا
للمدينة
تشتد
غضبا
تخاف
استشراف
لعقلي
ظروفنا
اغضب
دوامة
الفقد
اقتني
للقدس
قدس
مدت
يدا
حعفر
بحفيد
كابده
ابان
تقطعت
اتصور
واجهوه
ملكهم
فصبروا
انتظروا
منعوا
امتلاك
فكانوا
أجبرهم
فتنصروا
نهارا
اسلامهم
وشعائرهم
فرحه
ذبح
وصلاة
الجمعه
ممتلكاتهم
التصرف
العائلات
الاطفال
احرارا
حرص
الابن
يورثه
انقاذه
يورث
ويحرص
الصالحين
منتظرون
فرج
يمنون
ينتظرون
قدوم
لانقاذهم
كثرت
وطال
انتظارهم
يمهل
يهمل
نصرا
للإطالة
التهمته
لايخلو
رافقتهم
وماتوا
وخلفوا
يعيشوا
عايشها
أجدادهم
ديارها
يجتاحهم
شتات
نسيناها
انتمائها
وطنها
هويتها
وتبني
ولبس
وأبسط
تقرؤها
بالتساؤلات
نسيانها
ستطالعك
والتساؤل
ستبكى
شمس
أشرقت
غروبها
قصور
وبهاء
أجله
للحنين
السعد
وحاضره
المستعارة
وأبو
وطوفان
سياحة
دروبها
تجرب
يستعر
بنار
فتفقد
أعز
مالديك
ووجدانه
ومعالم
للفقد
بهاء
ستكتشف
ستفاجئك
أسرتك
الفردوس
ارفض
تصديقها
املة
ويأتى
لفردوس
حقوقه
عاداته
وتقاليده
وشعائر
تجبر
استبد
يحرم
جنازة
تؤنسه
يحتضنه
طغاة
التعليم
ارتداء
زيه
الاعوام
فاضت
عيناى
بالدموع
استشعرته
اسى
الاوجاع
المعانة
وتنمو
والملفت
الاجيال
يستكمل
يطعن
المستبد
المراسيم
الجعفرية
وللاسف
بائت
بالفشل
لحالهم
اكاد
ابا
العجوز
تربية
احفاده
الحنان
صداقتهما
نعيما
صاحبه
وقتلتنى
تجمعهما
اجبرت
زوجته
واهله
كرامته
تخير
وعزته
وزوجته
امضى
يبالغ
افقدته
وكادت
تفقده
النسوة
بلدتها
وارادت
التمرد
التطبيب
وعجبت
ترافقه
تمردها
افقدها
اغرمت
الصبية
للنجاة
سطو
حريتها
جعلتها
ترفض
مرتان
عمرها
ولانها
طريقها
بحريتها
بالا
تعش
موطنها
امضت
مضطلعة
برحيق
آلمتنى
حمله
يتعود
ورحل
متزوجة
يتراقص
اعادته
لطفولته
وصباه
تركهما
زواجها
وفاتها
لانيس
لازمته
اهداه
إلحادية
والجملة
قالها
ألامها
سلاسه
عاديه
وبروعة
تجهد
مجدية
ادارت
المأساه
الرملة
لعنت
قصورها
وأشجار
والكروم
وذهبت
وعين
وتعلقت
بسليمة
تسولت
النصر
الضحكة
صفعة
تقدمها
والثقافة
مدعي
السماحة
وسماحة
كذبا
السيف
المضحكات
المبكيات
هولوكوست
متناسيا
جيلين
والهدوء
كيانه
أستيقظ
وملابساتها
لرضوي
قمه
تفرقها
حضاره
السهلة
والرائعة
عائله
واضطهاد
ومحو
بالعرب
وثوره
البشارات
وحتي
فظاعه
أسهبت
وأظهرت
الخاصه
يستغني
محرقه
أهوال
محتفظين
وعبادتهم
وتستطيع
ومدي
أهميته
الأثاث
البطاطا
حرقوها
استشعره
بطلات
تنال
عبرات
ملتهبة
حارقة
وغصة
الحلق
اثارها
حزينا
دفات
ضعفا
احزانا
قارئيها
استيقظ
شجن
منبعثة
دفتى
رباعية
يتح
لماض
عذب
واجداد
احكام
جائرة
وتطهير
عرقي
حقد
مزروع
بطش
ايديهم
معلنا
المنيرة
اشرقت
شمسها
اوروبا
بأسره
وطئت
ارضا
يطأها
سحرت
أدخلتنا
الكرم
والزيتون
البقعة
نعي
اولهما
كاتبته
اسبانية
مبهم
وثانيهما
يغدو
الغزاة
سلبها
بالحرب
بالحيلة
نتابع
تجرى
لنتحرك
نلمس
لقرائة
القسم
ممالك
المملكة
كونك
أجبروا
التحول
اسمائهم
تسول
للحرق
الاعدام
لتشعر
زمنهم
القابض
يقبض
أسرتها
العواقب
لتدفن
تحتضن
لخالقها
دينها
لتتحرك
اسرتها
القشتالية
تكيف
التنصيرية
الاسلامى
طالبين
أعلان
الحكومة
ضرائب
مجحفة
الاهالى
المتمردين
يسكنون
القشتالى
الاحفاد
للبقاء
ظرف
اراضيهم
افريقيا
لتونس
أندلسية
بقاء
مجموعات
قابلين
بالتنصير
المذلة
تهجير
الصناعة
اضطرب
لأسبانيا
للكثيرين
انهيار
المتتابع
لشخصيات
خلطها
نجاحها
مقالى
مدونة
بلال
طيفها
العيون
الزرقاء
الفاحم
لونه
أحزان
الثوب
صرامة
نجس
المحكوم
نجاسة
الاختلاط
يداك
التعيسة
نارك
غايته
تذكرنا
بالثأر
الدامي
الروايةو
الملحمية
تبدع
درضوى
فتشعر
فقدان
تسهب
فتشم
عبأ
تتوه
الفلسطسنية
لهزيمة
ثوار
تشم
الامطار
تبلل
الكروم
وخفت
طعنة
غائرة
ومسلم
تسعفنى
مخيلتى
تهاوى
والاهل
وجيل
لتفقد
رسولنا
الشريف
كالقابض
وتقاليد
اجباريا
الحقوق
احزننى
فرطنا
لغتنا
وسقطت
اثارتها
اجبرتني
وانطق
تاخذك
حارات
المتشعبة
وبيوتها
بالبياض
وأسواقها
ورخاء
يكشر
أنيابه
اصدار
الخناق
رويدا
اوامر
برزت
المحتل
يرغب
اقتطاع
الاموال
وفرض
شن
اجبارهم
اسماءهم
اصناف
مكة
وتأمين
الخطاب
ارواحهم
اسرائيل
السماع
وتامل
مساعدات
ويأس
وقنوط
والاعتراض
اقداره
وتجدك
ويعتصر
اعجاب
بتمسك
وثقافتهم
سرا
السراديب
المراد
ثمنه
ياعلي
ابداعك
عى
وبالتأكيد
اعجابى
منفصلة
الانسانه
وهدوء
وعلاقتها
الاستاذة
بحرارة
يشغلنا
نتأقلم
جوارحنا
يهربون
ظلما
وعدوانا
مجبرون
معاملة
سيتغير
وكلن
نتغير
أستمتعت
تصفح
بكوا
يقرأوها
وهؤلاء
يتمسكون
بكونهم
يرتكبون
الكبائر
جبلنا
ينتهون
ويبقي
بكتبه
وباقون
وللحلم
زهو
للمسلمين
شجيرات
المرجان
الؤلؤ
تتلألأ
الطحالب
والحقير
القواقع
مستقرة
القاع
غارقة
غرنااطة
اتئثرت
كاانت
نبيلة
ضحت
بحياتها
موتهااا
الندلس
بيعيش
محوا
اذكرها
عشور
الصحيحة
اقف
تعبيرها
لأتعبتى
بعدك
واحملتنى
ثقيلا
خبرا
تتناقله
اقسى
تنفك
الجيوش
وآل
ظلوا
يرددوها
نشهد
المذابح
وسوريا
وبورما
اصابنا
الوهن
الواهن
والمريض
بالمريض
ويبكي
الإضهاد
يصرخ
بقليل
أذني
يتساءل
يظلم
ويتجرد
يحطم
حريق
لحقه
الإنسانة
يتيه
للبدايات
استدار
ليبدأ
ياالله
عسانى
لأعمال
هلاقى
فيمة
ليلتهمها
بالنسية
استاذتى
يجبروك
سأصف
مختصر
وأخشى
بوصفي
لهاهنا
والذوق
والاهتمام
ماتقع
جماد
والدواب
والكبيرة
انقرض
بهمجية
الاجباري
انقرضت
ودينه
ستؤول
الحملات
دامية
نسميه
انقراض
واعي
تتمسك
المعيشة
دعم
متشبثة
بالغد
إطلالة
تعيسة
وبكاء
أطيل
الأعلى
ستتضح
لقائى
برضوى
تؤلمك
يعلقها
صدورهم
الراحلون
السطح
الهائج
لتتبع
أصداف
وأثر
العاتية
عليهمتترك
أبهاء
الفارهة
لتنظر
تلة
وأسواق
وشوارعها
وحواريها
ألمك
ترغم
اسمك
تودع
زيتونة
نقشت
تاريخك
ياتى
الإهداء
لواحد
أتطرف
بداياتها
ثقيله
لبثت
التصقت
تستند
أحفظ
أهداني
الاسى
والشجن
والإكتئاب
يشع
ويقطر
يقل
مستهلكه
ووفاه
بشخصيتها
الأخاذة
الفتور
عمليه
وملهمه
أسفا
سلب
غفله
الماما
كتبا
عقيمه
البيض
الآذان
رددها
أوطاننا
المتعاقب
يحول
خفوت
نطق
الشاطبي
يعيبها
تتعاقب
بطريقته
لفراق
فأدرك
فيبدو
اندلس
وحياتهم
المليئه
بالمصاعب
آآآه
آآه
يستطيعو
الحرووب
نطبق
للمؤمن
كالبنيان
تركنا
المساعدة
وداخلي
عاشوها
صعببببه
وعائشة
أغلى
وبهذه
واحفظ
نأخذها
ماتم
يغر
بطيب
شاهدتها
ساءته
اجلتها
ابتدي
ومااعرفش
كتابابتها
بتخوفني
حواليها
وخوفت
ومعني
ابتديها
وأكتر
ليها
بأجيالها
بمشاعرهم
وثقتهم
نجدة
سيناريو
بيتكرر
محتاجها
تزهق
اسود
وتعرف
اجبارك
لتغيير
ولغتك
وهويتك
دايقتني
لدرجات
والابتلاءات
بيقرا
وعارف
بحلم
هييجي
والدوله
العثمانيه
تجوب
الباقية
بغرناطة
الأثم
للحمراء
موريسكيين
تنقد
بنود
المعاهدات
فتحرق
يغيرون
فرضوا
العتصرية
الرجعية
بيتا
النسل
أختار
حدوتة
أطق
انتظارا
فالتهمتها
هالني
بالفلسطينين
لنأمل
كنهاية
خفة
دمها
المرح
المخيم
احسيت
أتممت
ينكمش
بمقدوره
مساحات
خاوية
فؤاد
والتعامل
فرأت
تعبها
تكدس
بذكائها
دموعها
يحملها
أوجعني
بقصته
تتضامن
تخترق
كتفها
شعائر
وتاريخه
ارتكبوا
الفلسطيين
يحيوا
كباقي
مغادرة
أرضهم
وقاتلوا
وأصر
وعيه
الممتد
أجداده
صامدون
فالغربة
جابر
المقموعين
عدواني
فانتهى
وحالته
والذل
اللذات
وخوفه
ونهايته
التين
والكستناء
والليمون
وتتجول
عاشتها
ويظن
فتأتي
لتمتع
مجاوره
العصبيه
الصباح
متواجده
ترا
دقيقه
وثانيه
تنسيها
عادتها
سردته
تخص
لأغلب
أنبه
الخمر
والخمر
كبيره
الأغلب
جناحان
وغيرهما
الأسلامي
الأفعال
المدفون
وأحزنتني
قويا
حرفة
وحطم
لحفيدها
رغبت
عائشه
إختلاف
الأبن
أبعده
أبنه
ألتقى
صدفه
أنتظرها
بالجامعه
وصدمتني
جرحنا
الدفين
مازل
دما
للحين
آهاته
يقرض
فيتسع
نزيفا
ايقظت
الجراح
أتخذت
ركز
خيالا
صرنا
عراة
الأغراب
كرامة
افواه
تصرخ
سيوف
حصان
المآسي
المحتلة
المسلوب
السودان
المتعب
الصفعات
المتتالية
الندامة
صورتنا
الأمس
باليوم
لول
لقلنا
عائلته
ماساة
البيازيين
تكميم
الهويات
رسوخا
تصير
الكذبة
انقاض
النصرة
غارقين
الكراسي
مثالية
الأبناء
الأحفاد
وجههم
فأكيد
ينفي
يمنعك
كمريمة
أخرة
حدتها
السبي
تصوراتنا
جبرا
مقدرة
الابداعية
غنيا
مصورة
الاصدقاء
ماتعنيه
واتحمس
بأبو
بعلي
يتصور
الروااية
متضاربة
يبكي
ويبتسم
نسجتها
السنون
قوامها
لأكملها
تضعك
شانيل
والورد
الدمشقي
أغصان
الرمان
وربات
الشرفات
العبق
تخيم
لأصغر
تنوعهم
الخشبي
أوكل
الدافئة
استسلموا
لقسوة
وبعضهم
يعي
والمساء
مدينتين
ديكنز
أدهشتنى
أبكتنى
وو
أشفقت
حكايتنا
أدمنها
بأسمى
العاصف
ينتابنى
أحدد
وجعها
عجزت
واتكلم
بالغضب
ارشح
تقرؤون
سؤالي
عابته
الموفقة
تنبئ
ألح
محل
تغليف
ويتركها
الجزئين
أنهما
فرضه
ذاتهما
لولم
لأصبح
يعوضه
لشخصيتي
الشخصيتين
الكئيب
لأعطيتها
المئة
هزيمة
وتستعرض
أجتهد
ونمط
وحضارتهم
وتأتي
النجدة
الأقطار
الراية
يليهم
تتلاشي
القبلية
يتسم
بالرمز
والإسقاطات
وأشهد
تسترسل
مفاجئ
طور
لتمثل
الجاف
أختارت
شريحة
المدنيين
لتري
جاهدوا
السبل
وعاشوا
أنكسر
ملوكهم
وتخلوا
أموالهم
أقسام
ببطل
وملوك
والثوار
إختيارها
لشريحة
تخبرك
تكفيها
سريه
صافيه
فاحببت
وطفت
الامها
مؤلمه
بنفسى
فصرت
ابكى
وعليهم
منتظره
اتيه
وصدقت
ومريمه
لفراقها
راحله
الحره
الطرقات
اعطى
يأخد
الحسره
والالم
تضحكك
وتبكيك
السكينه
وينهى
بالراحه
راوي
قرطبة
لراوي
الازدهار
والنعيم
ثغور
وسنوات
تتبعه
أقفلت
ملتهم
ضلت
الترحيب
تلقاه
والحفيد
بوادر
الهوان
ببلاد
المستعمرين
وهجرة
ألمت
بالمسلمين
تبخل
غلافي
وجدان
حجري
رحى
الأمراء
المترفين
مطالعي
بالمشهد
تنكأ
اقيس
اعلمه
بالاساس
فبدلا
مصمت
ولحم
اسرة
كنتيجة
والمراجعة
بصفحاتها
كذكريات
الجزأ
مولده
وتربيته
عاشقا
والاخراج
ومتانة
وجعلني
الاسبوع
ومبكية
وثير
ابكتنى
وصمتها
ودهائها
وعقلى
ومحمد
الفاتح
لتعود
الامة
احلم
تخاذلنا
كعرب
بيخليك
اكنك
شنيل
افراد
اكنى
زعلت
حضارتنا
بحرق
بفرح
الاقى
متمسكين
تقاليدهم
الاقيهم
قدامهم
بزعل
متأملين
الشام
حاسين
يرجعوا
للعرب
تنادى
ضيعوا
يضيعوا
اساس
تعليقها
اصابتني
وعربيتهم
ومصر
ابنائهم
ملابسهم
المظهر
وقمع
وصيام
وحجاب
الذكور
امتد
واجبارهم
قداس
الاحد
واتخاذ
ومعاقبة
الحراس
بفعل
ساحة
تجدهم
يوارون
عائلي
اؤمن
السائل
برؤية
ملامحي
ليعرف
اقسام
للقشتاليين
وام
ابنهم
المتوفى
وابنتها
عاملين
ويميل
سأضع
تابعوا
تساقط
والمصاحف
تنفصل
الجلدية
المزينة
والخطوط
قديمها
وجديدها
والأوراق
المفردة
تطق
لجدها
بقشة
الغريق
يحترق
يتطلع
وينتظر
تصاعد
الدخان
العسكر
وراحوا
يوقدون
لتلافي
أفقيا
تجفف
اوراقها
تلتف
قفل
عائدا
يبصر
السائرين
المستعرة
يسعل
ويحك
جفنيه
ويمشي
مشرعا
للرحمن
موقنا
وقربه
موصدا
تخنقه
يأوي
فراشه
لزوجته
عاريا
وابطاله
سافر
هدمه
وذات
والعمال
يضربون
جدار
وجاء
موظفو
وقبضوا
بائع
فأنكر
وكلاهما
أجابته
ومم
يفتشون
وغد
البشرات
كالثور
الذبيح
ثمنا
عزيزا
وغاليا
زهيدا
وجهاء
سجنوا
مرادنا
الخبر
بالصوت
المسموع
عامر
فجلس
وأخفى
وانخرط
الفزع
نعد
ينتظرنا
قالته
غال
عمته
الحجاز
يحكيها
وعمر
مترامية
العمائر
ينبهر
بمظاهر
البذخ
ويؤخذ
بفقر
طبقة
يلبسون
الخشنة
حالا
بعباءة
التجار
المماليك
والحكام
يرتدون
المنسوج
والفضة
وفقراء
بلادهم
يحكمهم
بالضرائب
والمكوس
مسلمون
مثلكم
نكره
حكامنا
واستغربت
بعيني
وسمعت
التركي
المملوكي
فلاح
يقولها
وازدراء
وغرقت
والاندلس
سرداب
الثابت
الاخرة
وتنفخ
فتغدو
تتجول
حى
برأيك
العقود
أبناءهم
النشوة
ستترك
يذكرك
مآسي
لأمور
وعيا
غزا
توسعت
يسمونها
الفتوحات
أعهده
جزئيته
بالحدث
ورائه
الدون
عرفنا
تحضر
الكعك
أحضرت
بيتها
مقتصرا
يفرج
باللحظة
تابع
شامية
يسطيع
قعود
استحمام
لسرداب
وضوحه
لملوك
قشتالة
والخطوات
لتحويل
نصرانية
منافذ
ومنع
القابلات
وترحيل
أتعس
عائلتي
ابني
وزوجها
جعلهم
قاب
قوسين
وينتهي
والجيل
الثمانينية
إحكام
التأريخي
لأحوال
قفشات
الوجوم
لالتقاط
قاصمة
فأحببت
يمكنكم
تحميل
الإلكترونية
باقتناء
ورقية
تستزيد
اختصارها
يجلو
تغمر
فتجده
النهر
يلتمع
المعدن
الرخيص
سطحه
فيعلوه
الصدأ
الأصيل
يغمر
حمراء
وحبات
اللؤلؤ
للمنسي
تفصيلية
اتممتها
الملاحظات
دخيلة
المزرعة
ذاق
يتزوج
عانوه
ينطبق
يرسل
للاحتلال
المساء
لنجيب
ابدعتى
وأهالي
البايزين
تبهرك
أسقاطات
أذا
الأجداد
نفقد
تتعمل
وبفكر
بنتي
الجواز
تيجي
يعتصر
تقبضه
ويموت
يحدقون
يرف
جفن
يلقون
قبو
تذرف
البدن
يوجع
الآدمية
تركك
سجنك
تحاصرك
شمعة
ذابلة
يرتعش
المحقق
يعظم
الصاعد
يحدد
الملتصق
يشاركك
جرذان
يتبدد
يصير
رفاق
عتمة
صادم
وقوي
احسنت
تسسلسل
كانك
تثقل
المنقطعة
والامعان
مجاهدا
اوشك
النفاذ
اعطي
مقروءه
عقابا
القعر
المدة
الاندلسين
يتعذبون
يساقون
كالعبيد
بالسخرة
الابشع
عمليات
الاجبارية
الاسامى
باخرى
اجنبية
خلع
واحسرتاه
ماواجه
احتلالها
كتم
اسره
توفت
وسبقتها
بقتلها
اتهمها
بممارستها
للسحر
بمساعده
ادويه
وعلاجهم
وتوفي
امتدادا
وأعرفها
وأحزن
لحزنها
وأفرح
لفرحها
تدمج
الاحدات
أساسي
برهبة
برأسك
عمدت
ملموم
خرزات
العقد
بالتساقط
بوحدة
والمسلمون
وخيالها
توغلت
تسألت
اجداد
تمتلأ
لوجدت
شرفة
والغل
وكأنهم
نسوا
احتفال
انهزمنا
بالحقد
يأمرون
وشابت
وماتت
اعيننا
اياما
تجاهها
سلمية
وتمسكها
احرقوها
احياء
وفلسطين
بخيالها
جعلتنا
نتجول
نسكن
أوجاعهم
الموجعه
عذبه
شاعريه
رصانتها
ليعد
معجم
حوارى
والبيازين
لمنزل
مرمية
معتمدا
كتابها
وفصاحة
فصاحة
أعيب
إسهابها
تخطى
حقب
بملء
التغريب
بخطوات
عقود
الناطقين
معدودين
تستهويني
تتعايش
بأحاسيسهم
تحاكي
للحروف
خالجني
بحي
وآه
للعربية
النفيسة
بالسر
بالزندقة
وتحرق
جرم
أدركه
يقرؤون
سرقسطة
تحفظها
حلقي
المغروس
فشعرت
بالآلآم
تتضاعف
الحل
الروائح
العادات
التواريخ
يركز
الانتصارات
انهزم
ينهزموا
عدوهم
انحدر
أولأمرنا
للأسياد
الجدد
لاغالب
نراجع
أخطأ
داموا
سلم
قائدهم
هزيمته
قنحن
نتغنى
تزلزل
نركن
نستسلم
احذروا
خرجوا
عرضت
الجبان
والشجاع
الذكي
الغبي
تجدها
معلقا
الكامله
ادعو
تقراها
الهزيمه
تأخذها
وشجن
بحرقه
استشري
وتجعلك
وطيبتهم
وثقة
المترتب
بانتشار
والموبقات
المستخدمه
المرونه
مرتبه
فتلجأ
وأحيانا
بالتسلسل
غي
العقاب
انضمت
بحزنك
اندلسنا
الام
الامي
فالكاتبة
اديبة
بمحاضرات
لسحر
ترسيخ
تسطيع
ابداا
قصدت
بينقلك
معايش
متأثر
زعلان
الصبح
بديانه
فتخيل
مميزاتها
للطنطورية
حبكه
أوى
تكتبه
عاشو
رااااااااااااائع
والشوارع
والأزقة
وظلمهم
تمسكوا
بالإسلام
تخلينا
التحضر
حرصهم
نهتم
ضروريات
الديكور
الأندلسيون
يعقدون
أخوتهم
خذلوهم
خذلوا
أثقلت
للحياء
الممتنعة
الممتعة
اطناب
غرناطية
الجبري
والتهجير
واعدام
مدعاة
والزي
والتقاليد
للسجن
اعلي
مسلموا
وتقاليدهم
تتساقط
برحيل
تراث
واستعراض
فالأحداث
بغياب
لتوحي
حدوث
للامال
لد
فالقلب
كتعلق
والعظمة
صخرة
الأسبانية
والضرائب
وبيع
المناهضين
وحرقهم
ومسمع
وأشبيلية
والجعفرية
أعادتنى
فقراءة
ترميك
تقحمه
الماكل
والملبس
وحرية
الإعتقاد
وإجباره
إعتناق
وثقافته
بالهرطقه
ويعذب
ويحرق
ينفى
جنسه
وأرقى
السكان
الأصليين
اجبروا
التخلي
الالتزام
ومخالفة
منعهم
باسماء
تهمة
متمسك
المحمدي
تلتزم
عقوبته
متدرجة
ابتداءا
يفرق
والشاب
والشيخ
اد
اتصدمت
جدااااااااا
وعرفت
تتخلى
ارضها
آخرا
ملحمية
جلدك
لتلطف
مزارع
نشأت
تر
مزرعة
أفاضت
مصنوع
تتحسس
يراك
بسحرها
فرحها
رخامة
بتحفظ
زهور
شعارها
حرجا
وجودها
امارس
رخيصا
بتقنية
للغرس
لخلع
بتعيشها
والاحلام
الملحمة
البطيئة
المدي
قرنين
تأبي
ووطن
مثقل
أيهم
قوته
فذاك
تجريد
والعادات
بالهوية
تحتفظ
وتفقد
وبرعت
أميمة
خليل
الكمنجات
تبكى
الغجر
الذاهبين
الخارجين
اجتاحتني
بالتوقيت
اخترته
والمرارة
والعدمية
فعلتها
والعقاب
والترحيل
الاغتراب
تبدوا
لفلسفة
شابه
بعبث
ورضوى
سانتظر
بدأتها
أسابيع
أتمها
الأيسر
التعلق
تشيخ
غضون
أجدني
أطلب
التمهل
نتعمق
دواخلها
تسهم
استشفاف
المرتبطة
الأندس
الاستيلاء
الأراضي
الممتلكات
النكسات
استأت
المفصلة
الخرافات
المتكلف
الحقبات
مغرم
بوالدة
بطفلة
بثلاثين
أمرا
بتقاليد
ينسبونها
طبخ
الدفوف
ينكرها
فعقيدتهم
بخرافات
العجائز
تعزلها
جزرا
مسلمات
تصحو
فتدرك
تحرم
وتصلي
وتتقرب
لايخاف
خيبتنا
وطالما
تملكك
وهاذا
ابتدائها
اكتمالها
وانتهائها
بالرحيل
ونتهت
والخيانة
انتظارها
للرجال
يخلصونها
المنصور
رمادا
تاريخهم
تقاوم
وتخدع
والنور
العدل
والحضارة
معاهده
تقتضي
بترحيل
تاركين
والمحاولات
مسح
أرضه
زاهرة
المدائن
بوابات
تشع
كالرجال
صنعه
بيديه
اودع
يخصه
تذكارات
يبددون
ينمو
صندوقها
غالب
أطوي
اطوي
بالقشعريرة
والمناطق
الجبلية
أختير
وفرضت
واجدادهم
ثياب
الحشمة
والهوان
والقلوب
اخاه
تعاسته
أقلبها
وصول
المساعدات
المخزي
ضل
يشحذ
تعتصر
بدموع
ومشهد
عطشان
الشرح
عانوا
فضاعوا
أعمالكم
بقيمة
أمورنا
تولي
وسقوطها
وأسمع
أجراس
كنية
سلفادور
تدق
والأوجاع
بالحسرة
وملا
سنجد
بالمعرفة
تقيلة
تركيبات
مسمي
بنته
ملا
بكي
اجهله
والغضب
والشعور
بالاسف
والشفقه
تجتاح
ذكرياتي
بإني
اهلي
واصدقائي
يؤنس
يغالب
ماكانتش
احلاهم
بيقضوا
بفتكر
الاصيلة
مستعمرين
بتعمله
بيزعل
اجدادهم
الفراعنة
بيهم
انتاج
فرحان
باللي
بتصرفاتهم
اساءوا
بيعملوا
وانهي
انجيل
بيحكموا
بمصريته
مصرية
الاعتزاز
اجداده
العادلة
بتهجير
وطردهم
إنسانيا
الإيحاءات
انتشرت
ظاهريا
لتحيا
وتدرك
إحياء
المخاطر
تهدد
إسلامه
السلطات
ومدى
غدر
الإيحائات
التوصيفات
الشفقة
ويملأ
الثأر
والإنتقام
يوجهان
عدوك
يحكمك
يضاف
أسمك
الساتر
رقبة
زل
ورثته
تهديد
تهبط
أعالي
أخفض
عرش
جلدتك
بالضعيف
وثمن
وأنصرف
قصوره
وجواريه
عبيدا
لماله
لشهوته
هرطقة
وامتلاكها
أعين
ويلحق
الواعي
يتصاعد
جثته
حاقد
خائف
مغلوب
المتعلمين
الساكنين
تتراءى
المنام
وتضيع
أهلك
تعمل
أمرة
ويمسي
عد
تخون
بإدارة
روحهم
ويعيشوا
يفرون
الألسن
بجلدي
ببالك
الثور
تتقلص
وتخبو
الأمال
ويغدو
خصلة
مسدلة
فاعلم
تهوي
المنحدر
المشيعون
أيات
همهم
تجولت
شممت
تفوح
المخفية
أفضى
الوم
بالذل
أحزنتني
وتوصف
لجزء
تغرقك
وتنسيك
حامد
الثغري
تلتهب
ويختنق
بالمقابل
تفاؤله
أراغون
رفضوا
كالبيت
قصرنا
فغضب
لوحه
عذابنا
نخلق
انتظرناها
احتمالين
نتركها
عدنا
يفرضون
زرقاوان
حدق
والهلال
بجيوش
خوان
وذبح
أهالي
الشاحب
والرأس
المائل
رابطة
النحيل
والملك
وديوان
للولادة
وللموت
خطوات
التضييق
فشئ
واندمج
واكثرهم
بقوا
والمدد
كاحداث
وصنعة
بقاع
افغانستان
يعانى
ارادوا
وابقاء
تحملوا
تتابعه
بمزيج
والشفقة
الاديبة
اضفى
الانجليزى
الامساك
بتلابيب
والاشارات
المبهر
دفعنى
للاستمتاع
تستخدمها
فالاسقاطات
وحياتنا
باسقاطات
معبرة
وتداخل
الاشادة
اعيبه
مفرادات
محلية
نستخدمها
ازعجنى
الممتدة
لسنين
وعقود
الارتباط
فيستمتع
باحداثها
الإبداعات
وعايشت
فقدمت
نعايشها
صادرة
يبان
ظاهرا
والنفوس
الصعبة
أسقطتها
فيمكننا
استنباط
وتشتاق
للأمكنة
تعرفها
والتراكيب
بالعواطف
أليمة
تنحصر
وقصور
ويتغير
يمارسها
الإسبان
وتنصير
عيشهم
بيوتهم
وبلادهم
والطرف
المسلح
ويكبر
وتركها
شوقا
زينت
وسأقرأ
تافه
وخالي
المصمم
ومعبر
وصرخت
ومامن
مجيب
سواهم
عيناها
يدمي
التواجد
تقتلهم
الاهوال
فيموتون
موهوب
كتمان
تراثهم
تاتيهم
ووجدتهم
اضاعها
فكتبت
بمعاهدة
لتعرف
فتبدأ
والازمان
متماسك
متسلسل
تلازمك
ابى
مأسوية
تتلمس
يفاجئك
النضوج
واحتلالها
تأنس
تحتكم
ادارة
الصغار
يكبرون
والاجيال
تتلاحق
بالايمان
يأسا
بردا
يقود
القيادة
مضطرا
حنينه
يقتات
لمقاومة
اعتاب
لعقده
تعايشها
بالاخير
خيار
وتذوب
شجنا
وعشقا
ساقرا
ادبيه
بديعه
اشعرتنى
حديثى
مشاعرى
خساره
للاسلام
نمن
باسوا
اسلاميه
وترحيلهم
مكا
اسلامنا
ينتشر
بالاجبار
حريه
تبدا
بحكاياتها
العذب
وذكائها
ناحيتها
لزوجها
لحبها
البالغ
وسجن
بظلم
ليشهد
بطفلته
وجده
فماتت
فحرب
تصيبك
درجت
للعذاب
خمسه
صبره
تمسكه
واهية
كالسراب
يمنعه
كواقع
والأفراح
والأتراح
أسلوبا
ساخرا
مبطنا
الأعظم
المعتدين
تتمثله
تريده
تتشبع
أسبابه
يرق
فيموتوا
شكهم
فيغرق
يحسب
الجلالة
المزدهرة
خالفت
وحكت
مشوار
قمعت
وأد
والعرق
وعنك
والعظماء
لنتخيل
مصيرهم
ومصيرنا
ماتجد
يومهم
وترسم
عيشتهم
بمنع
والغسل
منهاجنا
يطول
يقصر
والجسد
يشيخ
ناضجة
النسيج
يهترئ
حرصا
نفعله
داره
سلامة
أهلى
نهائيا
أموالكم
صوركم
قلوبكم
أنسان
أبكى
العيال
المهندس
حلمى
معنديش
كلاكيع
ماعدا
إية
أجاوب
المنسى
مكاوى
سعيد
تغريدة
البجعة
بالانتحار
البطئ
هجرت
أنهكت
وصرخ
محلك
خلفة
فيجد
وينظر
مختلط
علية
ومزيد
يتحسر
يشاهده
انفصل
يؤلم
تتفائل
والإنجليز
تدخر
فتصدع
بصياغتها
المفجعة
رتوش
فيموت
يحكم
بالحرق
تطرد
والإجبار
والهوية
يذل
كحقيقة
أوصل
عفا
وصلتها
حملته
حقة
صاف
يضيف
للمعنى
وصورها
لقدم
موضة
رائجة
المفعمة
الكآبة
سأحاول
مقالين
صغيرين
تيسر
أنسى
اعجب
شاهدت
مقالات
ابحاث
الموشحات
اثرتني
اغاني
بختصار
اضيئت
بفضلها
التبشير
التوقيف
تجمعت
الملكوت
كالصاعقة
بذل
خسران
الوان
شعروا
نتجمع
حدره
الأسلامية
البابوات
يطلقون
خدمة
ارضك
ترابك
دارك
لتنتقل
الدرب
بالبحر
اشبهه
بالسمكة
تفاجئنا
متشابه
الحدثين
فعليا
بالصخب
واختلاط
الاصوات
والوحشة
والجو
المقبض
سيطر
وغربة
الكفن
خصلت
بصدمة
الزهور
الفواكه
تتفاجئ
زرعه
رعاه
العجين
طحن
حكاوي
الصيف
محبوسين
لايام
عاجزين
يكبروا
الابناء
الخطط
بتشوف
بيختلف
لشباب
خاالص
ازعجني
سطحيتهم
الابتلاء
هزني
علمه
يثبته
الجهلة
اويي
استسلمت
بتاعهم
بتاعة
البئر
السرداب
الجنان
الغل
بتحصل
المكر
الخبث
بحضارتهم
اصلهم
بيتكلموا
بدع
وحش
تعملها
احرقها
العادل
عديت
أنجزت
تخيلات
النقوش
اعتيادى
الشبح
متتاليين
سكان
معتقداتهم
احتراق
تنجو
بالمقارنات
المعجب
احفاد
تصرفاتها
تقتنع
نظرتها
المعلن
المخفى
بضعة
اخذناها
اخذوها
تهاجر
ربطهم
تغلبت
أرسلت
يتركوا
أسرتهم
للثوار
أنذال
خفاء
اسرهم
الفرار
وطنى
الطازجة
خرير
الأنهار
والقناطر
البان
المترابطة
مواضعها
لتغوص
ورائحتها
ومستوى
ينحسر
واحتفالات
فوردت
والاختزال
كعطر
لمعاني
التمزق
ليمثل
تشده
يحفر
لجرح
تظنه
اندمل
النزف
لفقيه
الغرناطي
يتنزه
يشرب
يربط
بألفة
الطوق
ويتزوجون
ويرون
أحفادهم
تربيتهم
تجالس
الغريبه
طافية
إلحاده
ووفاته
المحروقة
أخيها
وتشد
قبضتها
لئلا
تنفلت
الزحام
لتشاهد
موكب
بزواجه
ناتج
زواجهما
الفجيعة
أقعدته
وسفره
وعودته
مشيبه
المتيم
بزوجته
غارات
حبلى
بابنه
وحرصه
بنياته
الشتات
أغراب
إغلاق
خانه
وبيتها
يديها
تعجن
وتحملها
وتوالي
تأسرنى
أحلامى
أستطاعت
تأخذنى
الأندلسى
الخفى
منطقه
مجهوله
الاسئله
القائلين
الفلسطينيين
يستحقوا
باعوا
فمشهد
ببراعه
تشعرنى
مأخوذه
الفطرى
فمنذ
يستفزنى
وروحى
وتناقضها
بشده
لسعد
وقسوتها
ويكتشف
القاضى
مؤمنه
الاضطرابات
لحفيدة
بشعوره
بالنقص
إقامته
بفجيعة
العوده
أصدقائى
كليا
لأتحدث
انطباعى
أعطانى
انطباعا
قياسى
أرع
جلسات
عهدى
موجزا
ابنى
البرغوثى
وبلا
الروايةلأنها
لقطة
أوحت
رقبته
يخذلنى
ممثلا
تعليم
فله
اتهمتها
الهرطقة
استمسكت
بتراثها
نقلته
لأبنائها
أحفادها
والاصرار
انتباهى
أبتسم
اقتراح
بمقاومة
كأننى
فصيل
مقصودا
لمحات
خاطفة
مشاكلهم
ممثلين
والبغاء
كمهنة
ومثله
ملائم
متابعتى
الأمير
المنفلوطى
أنهل
وملهمة
وصلتني
الهمتني
قاسي
لجحيم
احكم
داا
جنان
بتعبد
خرف
بالسطحية
والعقول
المريضة
واد
الهزلية
اتعرضوا
لاضطهاد
منعرفش
بنهرب
بلدهم
هنبقي
نلغي
حيرني
مايدفعني
طلبا
للراحة
ذكري
والخنوع
كررت
وساحرة
والاحاسيس
المضافة
مابينهما
يحتفلون
دراستنا
انعكاسا
مغايرا
واثرت
وصفتها
النضج
وعلاقة
انبل
مادار
وبلاد
والقدس
وضاعت
لاننا
جيران
لمصر
طرقت
جروحا
اثرها
يراوغه
ينظم
تتمناه
تجتمع
تدفن
تذروه
الاجنحة
ترفرف
ارادت
تراوغ
الشعوذه
يحاربون
يقاومون
فسجن
يتركها
يبقوا
صندوقا
تقضى
تقتضى
مستميتة
بمسح
للبلاد
أهالى
دفنها
الزى
ينهبون
اهالى
يعانون
اخذوا
المحرقة
دفنوها
يصومون
الجماعة
اسمان
يذهبون
علنا
اولادهم
الازقه
يبغون
فرجه
قضت
يتركون
تحتمل
انقاذ
معادة
متكررة
مبتغاها
الاجداد
يحتوى
ستخلد
مديح
تقارير
تشيد
التقارير
كاذبة
نظرنا
لعرفنا
يتبادر
العلمي
الحضاري
مبكية
إستيلاء
علماء
الصارمة
أشيد
قارء
إفتقدت
العوائل
إعطاء
اللبس
ذكرتها
غارق
ببعضهم
أتينا
لوجدنا
الإختلافات
بعصر
المشائخ
الإختراعات
بالإسهاب
تقتلك
بالحوارات
مزجها
ونبكي
كتاريخ
واقعا
أساطير
يشردون
ينصرون
يحرقون
والدماء
فوتوغرافي
بكثافة
يشترك
بالنزعة
العلمانية
طفيف
تنصرت
ظنت
مناسبا
دمشق
واضحا
يعنينا
انحاز
اتلقى
اتلق
إيلاما
الإسرائيلى
لفلسطين
محتم
تتجرع
تقبض
أعتى
فيصغر
الحشا
المعاهدة
ماآلمني
أرضت
تفهموا
المشؤومة
نوال
الكتبلكن
صفها
ماعشقت
طيقة
كريه
موتك
تشفي
يضحكوا
بالنهايات
السعيدة
لتجعلني
بنهاياتها
التجاوزات
التماس
الجيرة
عليم
يحملنا
دكتورة
الجزيل
أرهقت
عضلة
التحمل
للمرء
أذنيه
أظفاره
تربى
وعيد
باعثا
والبهجة
وكفن
أبناءه
وفكرا
تخصه
يرض
وبلاده
تتبدل
ثوبا
ثوبها
أهلا
تجور
وأهلها
ربطت
الروم
أربط
الصهاينة
قنديلا
فقده
جوابا
يال
احتفظ
أحقا
المفتاح
القفل
فيفتح
بيوتا
تنتظرنا
الأقفال
يقطع
ويذهب
وأزعم
الحالمين
حلمهم
أفر
وأتجرع
والتخاذل
وأسأل
أثم
لنجدتهم
الآسر
المسردة
بحرفيه
إثنين
بجزء
ستربط
رئيسيه
إرتباطه
بأخر
الإبتلاء
عاطفتي
المحادثات
الرجاء
التذلل
سيره
يحكمه
فطريه
متفكرا
إظهارها
الصوره
الخطوره
الطالب
محادثه
موسى
ليطمئن
أجهدت
مسلك
تسلكه
ونتيجة
جرما
تعاقبنا
للبشر
بخيرهم
شرهم
هواهم
تتركهم
دمت
شرس
لعين
مستحيلا
نول
الاسوء
باعتباره
عيشه
ضحاها
وبدونه
تعداد
الشاطبى
لإيمان
شكك
هشه
السعيده
مبعثره
الولاده
كيفه
ذروه
يواصل
عجله
توجع
أضيق
تمضى
ضوءا
المدى
المفتوح
والشمس
والهواء
والاصوات
أليفة
تتواصل
بالضحك
رنين
والمدى
تمشى
ومأساتهم
وقوعهم
وحرق
وحظر
لإستخدام
ومحاولات
للثورات
باءت
إستخدام
ودقيق
والدهشة
تلقائية
تقرء
ينقضي
أجلهم
ستتعرف
لتؤثر
صداه
الدامية
نحيب
نزعها
الإحتضار
بعث
الأركان
وتفردها
إرتباطها
ضارب
يفصله
المعوقات
والحواجز
المثابر
يرهقه
المشوه
سيصارع
لإستخلاص
كأديب
وتصيغ
فتنتقل
بألة
وعاصرت
فعشقت
وعانت
والاختيارات
ويتعالى
والإستنجاد
والمماليك
بالمصريين
يستغرب
تجبرنا
برغوثي
فيصف
منتهاه
دهر
أمنع
إستحضار
جارسيا
ومقارنتها
بأجيال
فأوجه
الهيكلي
لأمة
شقها
ورواها
فتدور
محيطها
ومراحلها
تبدل
والأجيال
يعنيه
والساسة
ملحوظ
المساندة
المنتظرين
فهمته
وتزعزع
الضربات
تخفي
تضطر
للتنصر
انزلقت
تخلي
وتفسر
ذابت
الشكلي
والملابس
الأصلية
يفتخر
لايسقط
المحار
والفخر
مضحكة
أغضب
تشويه
مايميز
والرخاء
الانهيار
البطيء
نهم
قارئة
تتوفر
بحذافيرها
والوداع
مجهود
ثواني
يمد
وأرواحنا
مجرم
مختبئ
كحدث
واجهوا
تكيفوا
عيونهم
وقصورها
تنعي
ثرثرة
كناية
متكرر
والثرثرة
خطة
معهن
الحصار
يشكلون
للشفقة
انتصروا
وعادت
تبعت
وانقضت
ولازالت
الرثاء
تجف
الجفون
تهرب
مفاجئا
عنفوانه
القابضين
بهي
ودافئة
حكتها
الجدات
يميزها
تسيل
لموت
لولادة
الاخرون
تروا
أتصور
تجليات
لمئات
ماقام
والتنكيل
وتجريدهم
علموا
نهضة
تعدت
قاموا
بحجج
سلبوهم
وحقوقهم
موتهم
بغضها
بالشفقة
تكتبين
لإدراكي
لإدراك
فقدناه
يكسو
اشتقاق
وبرأيي
وآلمتني
وعزيمة
أستذكر
الديانتين
وممارسة
والأخرى
النموذج
المثالي
للجد
دونه
وعفويتها
شهامته
لتكتشف
مايستحق
تنخفض
وترتفع
وأشجاره
وبيعه
معتقداتها
بالخاتمة
ترضني
وتسأل
يمنعنى
رأسى
لنفسى
زينا
ويمشى
الاسواق
ارفع
كتبتيه
لاعلاقة
بصلب
فتخرج
وتسبب
متطور
فأصبح
ليونة
وقلبك
وفرح
وتفوح
آآآآه
شجونه
مايروى
اسقاطه
يرتقي
المصحف
استيلاء
ثمانية
وللمسلمين
امتنا
تشهده
الغالبة
بوطنه
لقب
بالشوق
فأعيد
نتألم
تألموا
قاسوا
نفتقد
الإتقان
رسمتها
ريشة
تبلغ
وحضارتها
كاملين
تنقلت
كروم
والبرتقال
سوقها
نهرها
وسكنت
والوسائل
وقراءتها
وإجبار
المحرم
الأسر
وكرهم
وكأنما
بأسمائها
المروية
لعشاق
ومرجع
مبدئي
بلحظة
جريمه
للخلف
لعدة
تختبر
أحساس
طاغي
بالكراهية
الأدنى
الأعلون
للقهر
ليزيدها
تهرع
لتدق
فوران
وخوف
وكره
بأعلى
تستشعرها
تقدمت
قاطني
للحدث
تواريخ
صماء
آمال
أبدعه
خلجة
وأري
الأفراح
والأهازيج
وإنشاد
الحظ
الأوفر
يانعة
خضراء
زاهدة
حيوات
يخب
ارتباطي
والتمسك
لذكاء
الابداعي
اصابنى
ابناءهم
ويعذبون
وكاننى
انهار
قلبهم
نفرط
بالغرب
ارجو
نصبح
فنرى
مرسومة
الالوان
بالاكتئاب
لنجد
ينتهك
الحرمات
المنادي
المياه
فتبكي
المرواغة
غيرة
بحرص
المسئولية
عاتقه
يتمزق
تربت
ممزقا
الصبي
الكهل
لألم
طائر
غصن
تنبت
وأراني
علاقتي
للمبدعة
الاهليه
بوسط
اصرار
أعمالها
بالسعودية
الخلاق
مابعدها
مئه
بالارض
يضاهى
الاحبه
جماعية
وأرجع
بالى
الإمتاع
جدتى
بجوارى
وأكاد
أجزم
ألخص
وتأسرك
سأستعير
مقولة
لصديقى
ريهام
يتغنون
يحكى
ورأيتهم
يحترقون
المتاعب
واجهوها
بحقهم
المتفائلة
وإيمانه
يتزحزح
موتهما
جهودهم
شراسة
وبطشهم
يخفونها
تبان
آثارها
ضحاياها
دعتني
بالألم
تاريخة
بمدينة
ايد
مشيقة
بلنسية
المشترك
معرفه
بدراما
تتالم
لالمهم
لبكائهم
ياخذك
المعاصر
ماضينا
المبكي
قادتنا
القادة
فانكسرنا
روبيرتو
قاطع
فقيد
فأشهد
والصدف
حافظها
بمعاناة
مستوطنات
يجبر
أطفاله
والمقاومة
والالفاظ
المكون
كانما
وانتهاءا
ربته
مرتبطا
تفتقده
ومرورها
يفقدني
بالربط
تعويض
بالخسارة
وتعيدك
نافذه
أرواحهم
وجعهم
ليملأ
وحسرته
وفكرتها
البائس
المنحوس
تمسح
بهرب
ورجوعه
الحبو
وهجر
اقتلاع
جذورك
متلاحقة
جدااااااااااااااا
استولت
فترتين
اطبع
وتري
زيته
تعيشك
لتعبر
العبرات
هدير
يخفي
انسحاب
ناقوس
يقرع
وليت
يأنس
تحملته
كثلاثية
حفيدة
لأبو
يراني
بوجودي
كبقية
سلالته
بالبلاد
دموعه
والطبيعة
وقلوب
بالوجع
درات
وآمال
وخسارة
الدواوين
والتشكيك
أقداره
المآخذ
التحفه
للوهله
تأن
لوفاة
ابوجعفر
لميلاد
تضطرب
الهويه
الاحباب
الملامح
واللوز
قراة
كتبك
بلغتك
امامهم
يقدرون
الاحتفال
بفرحة
باقل
فتعجز
عبقريتها
الحواري
كاشخاص
تسمعهم
تلمسهم
للابداع
أمضي
الجريحة
عماد
بأسرها
نطقوا
يرحموا
أطفالهم
نساءهم
الحجاب
وأعدمت
فرضت
يعذب
بالمجاهدين
المدافعين
وتسقط
حكاياها
يتألمون
عالمهم
ولأنهم
طريقتهم
الموحد
وعشنا
أفراحه
النكبة
والانفصال
صاحبته
السبك
وأخبرني
والأسى
وتعذيب
بمريض
يخبرني
فبدات
ووقعت
وتشويقها
أقرأوها
شعورين
بالمسلم
بدينه
بردوا
تسرب
عايشين
هيثوروا
ويرجعوا
اضعف
متوقعه
بدخول
ونهب
أراضيهم
ومرورا
بجمع
متعمد
لعائلة
ترويها
الضبابي
يشقه
ارتوى
غفا
أمان
رافقوني
فراقهم
حيارى
الرندي
أحسها
الإنتاج
ليكفر
رؤياها
يجعلونك
مفصلية
كئيبة
يخبو
غطت
بسقوط
كولومبوس
بثورات
المسلين
بهزيمة
وسمت
بالضعف
تجدد
الغني
التذكير
فقدانها
والفلسطينيين
أضعاف
ملحمه
وعلاقاتهم
بصور
تاسرك
مشدودا
مبهورا
لاتريد
مفارقه
وكاني
وولدت
لرحيل
لفرحهم
وابكي
سعيده
مليكة
الجري
الرشاقة
فأثناء
تمكنك
اركضى
المجزرة
يركض
تركض
يحيط
بذراعه
ويدفعها
خلفهما
واصوات
والطريق
امامهما
للهرب
بالاشجار
بوهن
جسدين
عبادك
ألست
بخلت
جناحين
الثقافى
تؤهل
قرتها
المهزومة
تغنيك
مباهج
والانتماء
والأطفال
والأغانى
تجردك
يستقطع
حصة
الشرب
واعفى
فلاحين
لآول
آنهيت
الروآية
وآحد
ميزت
النسق
للاندلس
والرونق
والاسلامي
اشمل
المفاجئ
لروآية
انقص
ستبقي
قابلتها
حواري
جوامع
حمام
نشتم
نلعن
المرتحلين
أوجعت
انقى
عزة
نفور
والتحاقه
والتامل
ونفع
تاهت
المهين
ونرى
فبها
وفقت
ايما
المذل
وسماحته
للضعيف
يارضوى
متواصلة
اليل
يجذبه
وأنهي
ببهجة
طفولي
ساذج
عيطت
برا
ضرباته
مراته
وسؤال
وزمن
تستحتق
فنيه
مسطور
الحر
قوارير
ابيض
عوده
لخمسمائة
لتصفها
المسافات
افرح
القليله
يفرح
ويمارس
تتذوق
مراره
تتوسط
ليدفع
القاضي
الفاشي
ليرفع
زوجتك
بالجهل
احلامك
فتى
بأفكارنا
وأفعالنا
نجعلها
وعادات
العزف
للامر
فارت
الألام
فاض
تغتصب
يقوى
غائر
احيته
اخرج
البؤساء
البائسة
اللامتناهى
أزاى
الأحتلال
شرد
حرمات
الأهالى
بتقاليده
وعاداته
تناولوا
لأفرادها
بيتعاملوا
المستعمر
عرضهم
ستقابل
الامنيات
احلامهم
النعومة
فتجعلك
وأيقنت
خذلان
وقطع
مايمت
مسلوب
الإدهاش
الطويله
والتماسك
كميه
بقرء
مصممه
متخلصش
بنهايه
متشوقه
ماساه
نكبات
ذره
عدو
بمعتقداتك
وبتحكى
فتراتها
والقصه
اووى
حستها
بيكمل
اووووى
حسوا
بيحب
حبيبت
جوزى
اسكندريه
ورشيد
والقاهره
بتكرهه
الحموات
فرحت
بيتعمل
وتخيلتها
خوفتنى
خايفه
يجى
قرايه
بهرنى
بتحكى
اروح
الصبغة
طبائع
تنضح
الآله
عبثية
عبرت
كافي
افظع
أشجان
أستخدام
بجوانب
محفوره
ممهورة
اختصرت
تكتنف
الوجبه
الدسمه
المفعمه
بالشجن
والديني
بقسوة
سطرته
وشظف
تدلف
كابوس
مذل
انتهائه
والعطف
تعشه
تتصدق
ترهم
تعاصر
ننساها
والقليل
عتاب
والايحاءات
يجدون
وتعمق
هموت
بيقل
امله
امسكت
لاقرأها
تنتابنى
مأسويه
فاتركها
للعوده
لاشيء
تعكسها
حدقات
مطعم
مصحف
أخضر
سائل
رقراق
وحجر
وردي
مخملية
وأوراق
مطوية
وأجيال
والمأساة
بنكهات
لاتشبه
وسكينة
يأتونك
تتملى
وجوههم
طال
تأملك
أدخلتها
الغائب
تحذيره
تدمع
ينقض
تدرى
الاستغراب
يشجعون
وتعلو
فريقه
عرفوها
المستشري
ثانيهما
خرافيه
عشقى
طازجه
فادتنى
لغويا
اصبت
هروبا
وجدتنى
اذهب
لاجزاء
واعيد
ترابطها
تاخذ
وقتك
بالاستفاده
حزء
صلابة
ودهاء
واعجبتنى
بتاريخها
بمرها
بمتعتها
نستخدم
اتخوف
محتمل
مفجعة
تبعد
محورها
ظلال
المحبين
لتخفف
وأحسست
ارتبطت
وأردت
وحكاياتها
وجنونها
العلمى
وطيبه
وحنانها
وأحفادها
مراهقته
يضحكون
تمسكهم
بالاسلام
وتسلسل
بمائة
أرتح
تفصيلات
واثاره
كيفيه
وتشبيه
وكيفيه
أحساسيس
نقدها
وعاداتها
ومنهجية
الإبادة
الممنهج
سلسا
جذابا
مسافة
لتزيد
منقطعة
تتفاعل
تتحمس
عاجبتني
بتوه
بواقعها
طبعها
بتسيب
التاثير
تاثيرها
رحاب
وتنسم
وبسيطة
ممعنة
جاذب
يجبرك
محمله
والحرقة
اجواءها
بإعادة
العروق
المآقي
تناسيناها
هنساها
الجوامع
الاثنان
غيبها
يخبرها
يتلوه
يوضبون
أحزانهم
التغيرات
طرأت
الإجتماعى
بيمثلوا
بيتم
بتأثر
اقروها
السرعة
سباق
لتحاول
ممكنة
بحكاية
الإجمال
الكافيين
أحضر
التعايش
والارتباط
يصيبهم
المحاولة
القراءةلا
اراهم
يسيرون
يتكلمون
اترقب
الاخبار
المحسوس
واندماجي
تدمي
بإحكام
أثري
المدح
تطلعاتي
نبكيها
تبني
والشعوذة
ستبكي
علمك
الوفير
وضعته
مربك
الحدوث
يتثقف
بسلسلة
تعيدك
وأحزانهم
أصابنى
ماتوصف
فنانه
عرفتنا
نصلي
نصوم
بالعيد
بتكتم
نغني
نتكلم
بفزع
غيضا
جمعنا
شاركنا
بسياط
جلودهم
مأساتهم
رحلنا
يهرول
الشاطئ
حنينا
أرضى
دارى
الميناء
أخى
يتسأل
هيفضل
يعلمها
يتنازعون
يغنى
ليلاه
يستر
الإبتذال
التانى
تقضيه
هباء
متأخرا
وانبهاري
اشخاصا
وذاك
الرئيس
صناعة
المكثف
الولاد
صعود
تلفت
بلادنا
اتضح
ماحد
اترسمت
حلوين
وتعرضهم
للاضطهاد
ومحاولتهم
بهويتهم
محنك
احتلت
رقم
قائمتى
عملته
قضيه
شرفي
واخت
كآبة
لهويته
جلعتنى
نى
بم
التعلل
نديم
سكن
النبع
يتحقق
تنمحي
وحبيتها
ولسه
وعائلتها
ومريد
نسجه
بتراب
أردد
وامر
النافذ
تطمس
شعوب
باكملها
بامر
اثرا
بالامل
محبوك
كفلسفة
العدمية
وطنهم
أعينهم
اتمسك
بكتبي
بوطني
بحترم
أصنفه
تصنيف
معرضون
لفقدان
الأمريكان
دخلو
حمية
دمائك
تغلي
لدينك
بمدي
استردادها
فلغة
أرقام
تسمن
اخذتنى
محزنه
واستولى
منعوها
بطول
فجعلتنى
أفعالها
فرحا
أسطورية
يدب
عالمى
للتغيير
سوزان
مغمضتان
أقعد
آكل
هيحصل
للشعور
وتنهمر
المدامع
يحفظه
اشباه
وقسوة
ومظهر
نكبة
نتباكى
أكثرت
تنقطع
تتصل
عنصرية
بمشهد
يستسيغه
اصريت
زمانى
لزمانهم
بلدى
ناسها
تشتيت
اختفت
معالمها
المنطقه
جبناء
ضيعناها
ضعنا
واسواق
نهري
اغصان
تعسا
ساءني
والتعدي
أنبهر
وصرخات
سهوا
صمتنا
وسعى
الاخ
لطمس
وتجد
تطابق
السياسى
كبف
الإنتقال
بعلى
متزن
صراعهم
دولتهم
علومهم
عاوزها
شغفى
مازالوا
تشتتهم
وتنقل
للطبيعة
تنقلنا
وسطهم
أستوقفتني
بأنهم
تحترق
وتتعجب
وسلاما
واستأت
أمنت
دسمه
لحديث
التغلغل
إذلال
اجبارى
امتهان
للكرامة
مالبثت
وأسى
تركوها
المتأسلمون
أدراجهم
كفانا
مآسى
فخورة
الإضافة
وااااحدة
عيشا
اردد
لاتجعل
تراثيه
حيت
والاجتماعيات
وشجرة
مراجع
تطويل
محترمه
بالامس
بضاعته
وتكاد
أجوائها
فيحزن
تعبتني
نكبتنا
لاجئة
بلدي
ومأساتها
بتفصيلها
المكلومة
عشنها
نقصتها
اختيارهم
يطرأ
بعقلى
أهذا
يشرد
صغارهم
يسطر
لعباده
لكتب
فاكره
ازددت
فخرا
أمتى
اخترتها
وصراحه
انتم
والخيار
ملهم
انعزل
رااااااائعة
رونقها
سلاستها
وأشهر
الأوتار
الأداء
بلب
أفكارك
وأحاسيسك
لوضعت
بحسن
دخيل
حجما
يحرك
انخفض
النهائى
ولكننى
وملاحظاتي
رأو
جاهدة
إقناعي
أحدثته
المقزز
وكأننى
اعرفهم
لنمط
الناجح
زوالها
ممارسه
الحريه
قليلين
بتاخدك
دارس
المحاضرات
درستها
خدتنى
ابداااااع
وشخصياته
حسة
روحت
غرطانة
بيضيع
الالحادية
اعطائها
المؤسفة
دمار
ذللك
اناس
جاهلين
يعرفوا
وصفوا
وعلاج
وتصور
الشاسع
للديانات
أثنا
بدورهم
لخمس
وحدهما
يحتاجان
نحيت
صداقة
عاشرته
أفتقده
يصبحا
شعورا
ليتنا
وتراثهم
أولادهم
وتعاليم
واخفاء
بثمن
وتألمت
تتصدى
مشكل
بالرغبه
أطالت
وزودت
وعيشتني
اعشقه
الاواخر
مايمنعش
وتدمي
اسهابها
لتكمل
أشجع
بإحساس
اختنقت
دمعتي
فرحوا
أصابنا
وخزي
يهب
سويا
الغرناطية
مزدهرة
رافضة
بلدها
كفاح
تضحيتها
مبهما
حبات
مقيمة
حتكتب
الشبه
فطبعا
اجتماعية
وصلك
يعتريني
إتنين
تنسج
أقذر
تتواجد
لولى
لكنت
منحني
شرحها
والفارق
يبن
ومعاملة
هدفهم
والاخير
بالعروبة
وعفوه
بمفتاح
حطاما
موطنك
لحزنهم
موجع
لشي
لجهلي
تسمح
ويمارسون
ايقظ
طلع
حسسنى
ونبض
وارد
لأيامها
ستأخذك
ستعشق
عاشوور
لاوجود
الصلبية
بالتفصيل
لأننى
نواحى
ستخسر
تحولها
وسردها
الفجوة
يدفعني
للتساؤل
متطورا
ودعت
يعتصره
بقيم
نهايتهم
وآلم
أضفي
ترقبها
ايمانها
جزعا
الامهم
استاذه
اقترحها
فكرتني
بحديث
ماليش
أروعها
عنصرا
بمسلسلات
فصلني
شخصياته
مبتورة
فبدت
انفصالهم
حضارتهم
تخليت
ماكنش
اأن
للموت
لغاتها
فبينما
حاصل
ترويه
لايوصف
وشجاعة
قاتلة
وعطاء
شجاع
غيور
وبصوت
غردت
لرصيدي
لروعتها
اقرائها
وموجعة
هقول
يرعى
دكانه
زينب
أنجبت
وسليمه
ويتزوج
أبنة
تنجب
وتنجب
طفلها
يرزقها
بأبنة
وينجب
تربيه
تقصى
بأحزانهم
وطبائعهم
أبدعتى
وتجسد
وارجو
منتجين
الافلام
بإنتظار
يربطهم
ولفتني
فتنتي
بحرفها
لثلاثية
بالعائلة
الإجتماعية
والاقتصادية
بالتصوير
للحمل
لآخرى
المتوالية
ودخلت
اتأسف
وبالغصب
بقت
مريرة
احساسه
احرص
خسارتهم
اخطأنا
ادمع
ابكاني
الواثق
قتله
لأم
وأقدر
يأكل
قبورهم
الإنتماء
ودين
وبيت
بذرته
أمضى
يأسها
اليتيم
وكيان
تسلمى
دكتوره
واغتصاب
للنصرانية
مأساه
وبالاخص
إستعراض
قاموسا
للإستمتاع
شئنا
مالت
ربعها
عير
انحدار
بالالم
وكتبت
أنرسمت
بجوارها
فلسطيننا
بالحقبة
يلح
تتباطأ
لتتسارع
فأحاول
تخيلي
يشقى
الصبا
حفاظ
مبادئهم
ودينهم
وتتابع
أحفاد
وصفي
روحانيا
لتأثيرها
والفؤاد
تعرفهم
وتشاركهم
أفراحهم
أبالي
وزنها
الاسقاطات
المقولة
للإحتفاظ
أحتوت
واحزتني
لاقية
لآثار
نفحة
اسلامية
دروز
بلغراد
بضياع
تقليب
رئعة
تنشغل
بخيالك
إخواننا
آلامهم
بحزنهم
فرحهم
تسقيك
أندلسي
وفجاة
اتعلقت
اسيبها
رجعلى
فاكرة
كملة
هتاخد
تلاتين
سينتهي
متسائلا
أحدثتها
مريدي
مفضلي
الرحيمة
بالمأساة
الحاضرة
مذابح
يغري
ليضمن
لايتعلق
بحدث
مرهقه
مركزة
مركزا
اسلاميا
تتكون
بمقتضاها
بمخالفة
الأحياء
لقرار
اتنقلت
مكانى
المجحفة
اخبار
هقرا
غرانطة
وغرقه
أقابل
فضلوا
وفقدوا
عائلاتهم
مدنهم
قراهم
الشجعان
أقابلهم
اقبلوا
اعتذارنا
وللحظات
واندمجت
البلاغى
امتعتنى
بديهيه
ابتهجت
مشدوهة
بصبر
مروره
تماسكه
عاجزة
الاجبارى
اسيادها
انتى
وقريت
خلتيني
اشترك
لحسن
شخصياتك
جزيلا
تسليط
ويفرح
بفرحهم
رااااااااااااااااااااااااائعة
ألمنا
كأمة
تعلي
هامتها
أقاموا
شاهدة
فرطوا
أهلهم
وتدميه
سمعته
وشاهدته
أعش
دورهم
وبيوتهم
بساتينهم
أشجارهم
يعانوه
أزور
مبتعدا
يتمتم
بآلامهم
وتقدم
أبنائها
وتعطيك
أذهان
طوبي
الاجمل
غرتاطة
امارة
عملتها
إرادتها
تختنق
لتقاتل
وتتشاجر
تلتهمها
تجتاز
حشة
بقلمك
آآآآآآآه
وحماماتهم
وهبوط
واستبداد
والم
وعشق
لترابها
وحرصهم
سافعل
اندثار
يحد
وأحاول
تجاوزت
هالمشكلة
الاعتياد
وحمستني
جرير
ذرة
تحملك
مغيث
تجرد
عذابهم
ضياعهم
فكاك
لاقصى
ملهمه
بشتى
الجنسى
وملحوظ
بيوضح
ونفسيه
قوما
وشايف
لمحه
قمر
سمرقند
والحواري
انخلع
سابقت
أبطأت
دناءة
وقذارته
وجنس
فالانسان
كوحش
البرية
لصاحبتها
اليمه
وطقوسهم
والرهبة
اصداراتها
العلية
عليائه
علوا
والعبثية
بفقد
الكابة
تخفف
يمكننا
ككيان
فقبل
بالعين
تضافرت
والشخوص
والثالثة
رحلوا
الاشجار
ومفاتيح
ومراره
الانكسار
تملا
الاتراك
والمصريين
وحمايه
تخلت
تهت
وعيي
انفاسي
ذروته
ألبث
أكتشف
خطأي
ضحك
بسمة
جوة
بآلام
خوفهم
عارها
عيشناها
فهزيمة
تاتى
حكام
تفضيل
لايصدق
بتعليق
الروايةبل
أستطعت
بتعيش
الاعتذار
نجمتان
تنقلي
ووضحت
بتواصل
وانتقال
محكوم
والحكمة
وماهيته
أعتصر
مهزومين
مقهورين
بيسرد
توهتني
متسارع
سافرت
اصيلة
وظلمه
طعامك
فرحك
زواجك
ابناءك
الاصرار
تسلم
والعهد
انفسهم
وفنون
ثوان
المنظر
والتضييق
وصفاتها
سليما
واتهامها
وعبادة
يطق
فانتقل
وعاش
الضربة
القاضية
والامكان
باحترافية
تندموا
ازقة
وشوارع
وتعانى
مايعانيه
تخسر
تقبلت
غسان
كنفاني
بودي
بعثها
بنفحات
الربيع
المحمل
تحملها
اغمضت
والمجد
الزائل
تحيك
قماش
تطورا
لجيل
صديقاتي
واصبحوا
موور
متعمقة
الراهن
تألقت
تشغل
روايتى
صعبت
لوحده
واقفين
بدور
الهيئه
الحرفى
وتتذوق
يراقب
تفيق
اخرها
ايدي
مبالاه
يقاسيه
الوراء
أوراقا
والبنين
يتكلمونها
لية
تزهر
أزهرت
ويتنفس
الصناديق
فاهماها
اتخيلها
ينصفها
ومشاهدها
بتقليب
تسأل
نتساءل
نتحرك
وعشرة
قايل
قشعرة
أنهاء
تمثلني
أجزائها
اتشديت
بتشدك
لعالمها
غصب
مستنى
بالمعاناه
بيعانوا
تحفظه
ورايت
والارض
باهلها
اديها
تغرس
واهلها
وتسب
وتلعن
بلادك
وبالمكان
كانى
زورتها
اطلقت
ماكتبته
لتخيل
وهويتهم
فالوقت
هويتنا
الفقيدة
عايشت
الحبور
سنعود
نغرس
العتيقة
بالبهجة
لترى
بالمكان
كنتى
ستصيبك
احزانهم
بغصه
ننام
وديننا
وتصف
للحظة
لحكاية
لتساؤلات
وماهو
للوجع
والفاجعة
لجان
لهوية
فاجعة
والأدهى
بحمدالله
تلقى
ضايقنى
ياللروعة
والكآبة
متباينة
خمسون
الروايةفعلا
وشديدة
ألمهم
أمالهم
تساؤلاتهم
الظاهر
مقدرتش
للربع
متصاعدة
وتقريبا
سيما
يعرفني
أضطر
للتوقف
الفائقة
تأخدك
إستثنائية
إندمجت
موتي
وأصبت
حلمت
واقعها
تأملت
الدؤوبة
فطن
لأتأمل
تؤرقك
الحمام
وتوقف
أندلس
عنة
لأبسط
مقاومه
بالقرايه
محكمه
تهتم
بادق
قاساه
التجسيد
الأموية
كمآ
ترثي
مورست
فالكتابة
يتسائلون
وعرفوا
منشغلين
بالاستبداد
ومقبضة
التسعينات
الميلادية
أجازة
أمضيتها
الرياض
المغالي
لسوء
ملكك
تأثرها
الإيجاب
مسار
حسبي
الوكيل
جهنم
يستيقظ
حييت
رجوع
وحسستني
بخيبه
وأتأثر
الطنطوريه
بتوع
اختلاط
كتييييييييييييير
افضلهم
ومعاها
ومكنش
فتقرأ
ويتسع
تسطع
وعقلها
بتوصف
حالتى
متباعده
غزو
ارضهم
باهظ
فيكم
ولاد
ياااااه
عيشنى
والعذاب
وحشه
ومعلوماتها
وملوكها
منبهرتش
تغطى
نبكى
والحرب
ودامت
خليفة
بالزمان
استنشاق
ومرارة
تنكد
فارقت
لغلاف
راء
تدفق
الجور
قبا
زفرت
التائهة
عامية
أفقدتني
تركيزي
لنالت
نجماتي
شعاع
يلمع
يتألق
بقالى
بسيبها
بتعرف
اتفاجأ
ابقى
استعير
للحداث
البعيده
متسارعه
افادتني
والشخصي
وتنظر
لازمان
اقرأوها
افراحهم
افارقها
وأشدها
مسؤولا
المناهج
لدكتور
بتبقي
تنزل
ورعشة
تنتقص
كثيييرة
بحكايات
بذلت
أؤكد
للاندماج
وتنهيها
كارها
يحضرنى
وخلفت
لانملك
ناقص
المشاهدون
اعصاب
افاقا
سحريا
ياوجع
مقريتهاش
كرأي
إثبات
عايزاها
هرمنا
جميييييييلة
أدمت
وزادتني
بتحدث
وترابط
ومراعاة
والفقرات
والملل
الشيئ
اظلاما
مللا
نعشه
تغمد
لضياع
الاوطان
دويلات
حدها
تطلعك
المتضاربة
وتتقلب
فتفهم
وماهية
إحداها
ادفع
مليم
فتصوير
المأسي
شعبنا
النكد
تندب
الموتي
كغيرها
رخيص
الاباحي
فكمية
الاسفاف
المحترمة
اقحم
يعجبوا
خاطئين
المعتدلين
ذله
كبت
الزاني
الخمورجي
الكويس
لاعلاء
الخبيث
عالمناالعربي
منحط
تترفع
شانه
وماكان
زانه
وبلهفة
ميزانية
لعمل
قراءاتها
الركاكة
غضضنا
بثينة
وزكي
معانتها
تحويلها
تشريحا
النماذج
العمارة
إختلفت
إجتماعية
نفضل
ومحاوله
حلولا
جنيها
دفعتها
الظباط
الاحرار
بعمارة
يعقوبيان
متساوية
الطبقات
احتوت
واليهود
الاجانب
الضباط
فسدت
التركيبة
السكانية
للاسوأ
وغادروها
ويطرح
نماذج
للطبقات
البشوات
زكي
باشا
الدسوقي
البواب
المضطهد
طه
حاتم
رشيد
الجريدة
الناطقة
بالفرنسية
وافضل
السينمائي
عمارة
المرسومة
اصولها
آرائها
اصابها
القدامى
التشوهات
اصابة
شفت
عاده
الصدمه
والانكار
القبول
بالامر
رافض
ابيت
معترض
معالج
مروان
باخراج
اعتداء
الخادم
الصحفي
الشاذ
جنسيا
الاعتداء
بيبكي
ونسي
والسياسيه
والجماعات
المتطرفه
هدفى
الرئيسى
شاهدته
سينما
البر
صيف
الاسوانى
صانع
للفيلم
عادته
تشوية
محاكمات
اخلاقية
تجميل
شياطين
الصحفى
النمط
اهمس
ماشى
متمسكة
برأيى
سمية
الخشاب
فوصف
يدفعنى
العلمانيين
العلمانيون
حواراتهم
ورواياتهم
والمرح
أساء
وبها
حولوها
مرئية
سوءها
متفتح
الباشا
وريث
بهيمية
متحضرة
غناه
ووقته
المومسات
غيرهن
والمخرج
المهنة
السينمائية
بموسيقى
محببة
بدعاء
مخاطبا
الغفور
ليخرج
الكادحة
زعيم
المهرجين
أخت
مقرفة
أمراض
الطبقة
شقيقها
وتحاول
انتزاعها
بسلوكه
ومراهقته
ماسح
الأحذية
المليونير
تفارقه
المسبحة
والغريزة
بصورها
المتنوعة
والسيطرة
ويبرز
سعيه
الحثيث
شابة
عشقها
رؤيته
أرمل
يطالب
الفراش
إسقاطه
لجنين
رفضه
بابنها
وإصراره
لابنها
الشاب
الوالدين
صحفيا
وطره
وأبدع
الضرب
الشواذ
العسكري
الأرياف
وابنه
ليؤدي
خدمته
يصطاده
الصيد
ويعجب
حوارا
لتناول
عشاء
يستدرج
القروي
ويغضب
كمين
أعده
يهيئ
المجلس
بريئا
الزوجية
فيخبره
شبق
الإجازة
الكمين
باستخدام
الفيديو
فيفاجأ
يفتقده
ويتوق
السرير
ويتحرك
حارس
ناقم
يرفضه
يشجعه
يدفعه
الإرهابيين
إرهابيا
جارته
لقصتها
يتوجه
تغطيتها
للفراق
فراش
قرير
اعتقاله
المخابرات
هتك
الحارقة
للانتقام
ضابط
يرديه
قتيلا
سطح
تبتلى
بصاحب
المحل
يتحرش
وأو
ممارسات
الترغيب
والبقاء
والترهيب
والمعروف
المخزن
رفضها
المبدئي
والدتها
تغض
وتسعى
للقمة
عيشها
تستجيب
وتذهب
مرغمة
فيعجب
الأنثوي
يكبرها
لأنهما
يتزوجان
برضا
وتعبيرا
الاغتصاب
ضير
توفرت
وحبذا
تعبيرا
النصراني
جار
وسبق
تحدثا
يتواصل
تجارة
فيطلب
ويلمح
تيسير
أترون
لافتة
خلو
والمجتمعي
والطبقية
ومغلوط
وكاذب
مخيلة
ملاحظتان
أجرى
تعديلات
اختزل
بالحاج
عزام
فضحت
مجلس
الوزراء
الجمهورية
التعديلات
قنوات
إزاء
الأسوانى
الجماعات
مسبوق
بدعم
للداخل
لرجال
الممارسات
أعراضهم
أقرانهم
القبض
إجراء
تحقيقات
يدافعون
ينتقمون
رجالات
بالعنف
اسجل
طبعة
الاسواني
أكتشفت
تغييرها
الاصلي
للامانة
لدقة
نرفض
يلمحون
وبرأي
ومشوقا
شيكاغو
الوحيدين
تعودت
كابة
بتقزز
بالتعاطف
ينما
المثلية
ينبغى
نعى
اجبار
خدع
المثليين
بتعاطف
المثلى
عكسيا
ضدنا
نظهر
بود
نحترمه
جاءنى
الانعزال
بالنتيجة
العكسية
اخرون
وكئيبة
العلامة
والتشابك
بالتيار
وقوعه
التنميط
الغربيون
الخيميائي
وأتباعهم
القاهري
التسعين
تركيزه
السيئة
وإغراقه
البهيمية
والتركيز
لأدنى
إحسان
القدوس
أعف
المبتذل
إعلامي
وأدبية
أرسخ
ومهمه
المقززه
ومكتوبه
ومحترم
منسوجه
بعنايه
محتاجاها
كشهادة
عشناها
المخروبه
ياريت
تطبع
وخفيفه
السعر
شيكاجو
بقضية
متهيألي
ومفيش
باعت
نزلت
وخلاص
ظاهرة
الشذوذ
اعطاها
بالتقزز
اسهابه
اصابت
السبعينيات
بيعيبها
بتنقل
رقابة
فاهمين
بقلة
الاب
الابهار
حظت
بتقدير
بكثيرلكن
جودتها
مقزز
استمرار
اشعل
دهشت
بشخصيتي
وطه
العقدة
الشقيقين
ملاك
لكنهما
محدودين
وأحببته
سيضيف
والسينما
بالعربى
المتوازية
وتبقيك
متابع
الإتجاهات
أمن
وتأخرت
وندمت
نسجيها
قاطينها
أجناسها
ومشاربها
حواديت
والمسحوقين
لتخييم
الليبرالية
لتمرير
منهجيته
للعامة
الكتابي
بالذاكرة
الشاذلي
وكمال
المقدرة
والحالة
والسخط
بإجهاد
لتأملها
القاعدة
الجماهير
المعيشية
مصغر
بنيت
لمع
مقالاته
اقتحامه
أخلاقنا
وسلوكياتنا
فئات
بتسليط
عدمه
المنصف
نقارن
والعاملين
محاولتهم
الاسلاميين
تحامل
مجاملة
وصادقة
وعلاء
بمنظار
كميات
اهميتها
ألفوا
تتبادر
اذهانهم
شفتها
الفليم
الممنوعات
لقيتها
نجى
التصويرى
ماخدش
المجتهد
اتحول
متطرف
للصح
والغلط
زكى
وعلق
فشله
عبدالناصر
مدعى
المجرم
الظالم
دولت
واهمال
وصله
للى
المقززة
بردو
اخف
يحصله
رغبنا
الكافية
رستم
كافيا
بزكي
نموذج
المعماري
العشوائية
سطوح
الفاحش
جريده
تصدر
وسائق
ينشئ
ويتربي
ينضم
خلايا
بمجموعة
مكانيا
دعلاء
فاضحة
المسكوت
وقهر
وفسادها
المالي
الامنية
الحديدة
بيتعرض
واقسام
الشرطة
الاحتيال
والنصب
الزائف
الجهادية
اهدافهم
واطماعهم
للانحطاط
اصاب
انهما
سلبياتهم
قلبين
حوارهما
الاربعينات
والخمسينات
سعاد
لتركها
وزواجها
بالمصير
مستحق
توقعتها
الانتقادات
وجهت
واتمني
نواجهه
مشاكلنا
أنموذج
السياسيين
اربط
ستحصل
الأنماط
الشاذة
الفاسدة
القئ
لرداءة
الصفراء
اعطائه
قى
يخطفك
اثنين
تنوعها
الفارغ
ياليت
اغلق
الجهاز
المسمى
بالتلفاز
التوفيق
اعماله
لاننى
البكر
نضجا
ووضوحا
وامتاعا
وابتذال
تقليده
انتهجه
ومبتكر
والصياغة
ومنطقية
ومنفر
ومقزز
ببراعته
ادوار
سردى
فتكاد
توك
للرويه
اليسير
اتمت
امنية
يتفرغ
الاجتماعى
تونس
ينعكس
بتعرية
المجتمعات
نتقن
اسنان
يلاحق
مجتمعه
ينتقص
بيعدة
عقلنا
يوغل
المؤلفون
بابتكار
وخمر
وإفساد
درج
للصياغة
المقتبس
الركيكة
إلكتروني
فوجئت
ميدان
الملكي
المطروح
مبدئيا
الفلم
وهند
وباسم
سمرة
الصاوي
زيادات
وأمتع
أوحش
ودة
عيب
بتعبر
ماعتقدش
غايبة
والديمقراطية
وربنا
لطبقات
الشرقي
عاوزين
نعترف
الأتنين
اتعملت
لمها
تخط
علامه
فارقه
ليله
نسيج
وكثرتها
السياسي
التمعن
مسارح
والاسقاط
تبالغ
تضخيم
مشدوده
لعلاء
اعتدته
لمجتمع
تغيرات
عماره
والغثيان
والندم
أضعته
قناعتي
العنصر
والسمة
نفذت
وشيقة
الحمرا
لناس
بتقدر
تستنتج
وانعملت
والإنحطاط
الضروري
إدخال
استرعى
المحفوظى
المتلاحقة
المستقبلية
حافلة
بنماذج
والشذوذ
الظاهرى
الايحاء
العماره
بحار
ومسافات
شاسعة
بالسخط
تقبله
فأكد
كعادته
تعمقه
للشعب
طوائفه
ملخصة
البانوبي
حبى
لحبى
رصدت
وبجميع
طبقاته
جذبك
ذكي
احضان
واتخيل
بمقدرة
الجشع
الحميمة
الذوات
لفئات
تزيين
مجتمعاتنا
مخفي
مشاهدتي
يبخسها
وواقعي
الميول
وتوحدت
تفشي
بالبلد
أتعجب
ماستر
والعربي
وتعددت
لرأيي
ركيكة
لوصفه
ولعله
المزرية
لخبط
احداثة
مطابقة
فيهاو
انة
يسرق
خمورجى
يصلى
شرب
الحشيش
الرشوة
واقعى
مصرو
بكره
برسمه
يفشل
ومآسيها
وعميقه
تشويقا
مقرفه
غرامه
جدأ
أعجب
بفيلم
الكتابربما
أضعت
ركيك
الكوب
يتبق
تستعد
ادخال
حوتها
تتخطى
السلاسة
تمنحها
لكاتبها
المتردية
المتوقعة
ماقريتها
اضف
المستغرب
النفايات
والفساد
أوحال
يسعه
إيذائه
وصفحات
والمشكلة
الواسطة
المحسوبية
أسأت
ومزج
والدينيه
معجزه
والسبب
اعطتني
تفهمي
مذكور
فقالت
أوليس
اصبحوا
نصح
الجامعي
الفرع
يشوه
اتفرجت
فعلاولا
الحركات
ويخلط
الاخوان
والسلفيين
والجهاديين
بطرقة
مقززة
الملكية
الرئاسة
أعوانهم
رؤوسهم
صحفية
واحداثه
سياسي
نطرة
ألوانه
الإيلام
نادمة
التعديل
اسخف
تحديث
التليفزيونية
وزراء
شفيق
الحلقة
بساعات
وبسببها
تصرف
لمعت
كالبرق
للأسواني
كوابيسه
فبراير
عدلت
هممت
اعطيها
تراجعت
أتملك
أعصابي
أثور
تقززك
لطبائع
لمرضها
بمأساوية
اشاهدهم
زجاجي
أمريكا
جراهام
الأنساسية
التفهم
إلتزامه
ذكائه
للنظام
الامريكي
ناجي
الرافض
للحزب
أنتحر
أمريكاحتى
كريس
الطلاق
مثلت
الاذلي
درأفت
ثابت
بتخلف
الساخط
حاملها
بثقافته
الامريكية
إقتناعه
التام
سارة
الاساس
مساؤي
الادمان
شيماء
مصابة
بالشيزوفرنيا
طابعها
الريفي
البرئ
بحقلها
العنبي
جلبابها
حجابها
محافظتها
تستلم
طارق
دوس
الهارب
محاولاته
المستميتة
علاجهم
بالمجان
النظام
كغيره
لبه
الاصيل
عالج
كلية
لامريكا
مشهور
اللاذع
مستفز
لاصبحت
للاسواني
المخجلة
لذكرها
الفاسق
الدستور
ببلاش
اندهشت
ودوافع
يحرمك
المرضي
بالإباحية
والأخطر
لتحطيم
لأهم
والوفاء
والمروءة
والعيب
ومالا
بانطباع
والقيم
نموذجا
باحترام
مبهمة
يشأ
لصاحبه
ينسب
يتملك
بالخارج
تنوعت
خلفياتهم
المنخفض
أخلاقي
مسيطر
يحذف
الأشهر
العاهات
والأخلاقية
السوية
تختفي
المعجم
العقلي
وأستمع
لأنفسهم
لغيرهم
يما
الجبناء
الشعارات
ويسعون
لتطبيقها
والغربية
والعوامل
المشتركة
للسفر
يبحثون
ملاذ
والبطالة
لاسترجاع
تدخلني
أستشعرها
وأكتب
تعاملي
وتحليلي
سفرهم
للمشاهد
تجاريا
متأصلة
بالاشمئزاز
وكثير
الطلاب
منحرفين
تشرب
دنانة
التظاهر
والورع
حذفها
استبدالها
تضر
بحبكة
الروايةولكن
والمشاهد
شنيعة
أزعجتنى
بتحميل
السيرة
حمد
وأعجبنى
كتبة
روجر
ألن
البيست
وفصل
تفكيك
ملحق
بالارتياح
بسطحية
والاسوانى
المستمرة
أفسدت
الريفية
البريئة
بريئه
نية
فالربط
الشيوعي
دنانه
الوقح
وقح
شيوعي
ملحد
يستمر
مكالمة
الاسوأ
التخلف
والرجعية
والبيروقراطية
متعجبة
شغالة
مؤسسه
محجبة
مندهشا
متعجبا
السفور
والتحضر
اسواني
تحلل
واستشهاده
هارون
الرشيد
تبرير
سكر
عبدالصمد
والانتقال
الاقرب
تقتطع
المسلسلات
الاعلي
القمة
والتهكم
أكمله
القرف
الحرج
تطرأ
المنغلقة
بيئة
فيظهر
روعي
سبقت
كفيلة
لتضمن
إنتشار
الإستمتاع
أتم
اقطع
واقلب
جلال
بإستمرار
وأحمد
مراد
رواياتهم
تلاشي
مقالا
التكهن
بردود
أفعالهم
المقال
تندلع
للمصريين
يبدون
ينفجرون
لثورتنا
الحمقي
بتناسخ
خام
بالاسئلة
حلال
وحرام
الامريكيين
عننا
اكان
لكبت
الاخلاقيات
والسلوكيات
امريكا
متقدمة
اتذكر
أخلاقيات
التعاون
يجيدونها
وذكر
دلتا
اختص
التبريرات
والاسئلة
يسألها
ليبرر
وحديثها
حساسية
يلجأ
لوساوس
ورديه
لتشكل
انسانى
تعميمه
بلدنا
البائد
ولعلنا
نتناول
التمحيص
نتخلف
نصمت
نرضى
المخالفات
والجرائم
ورضوخ
لممارسات
لانستغرب
ناجى
مفقوده
والتسلط
بشقاء
واخته
البوليسية
مبالة
يتصورها
خالية
الجدران
والحدود
الطاغيه
يادكتور
وضرب
بالأمثلة
يعير
أخته
تهمه
الحيثيات
النصيحة
المبعوثين
الجامعات
الاميركية
يعرض
العراقيل
المغتربين
الفرص
حدى
بالتحرر
الكبت
تنبثق
الازدواجية
المطالبة
بالحقوق
المعاكسة
بصياغته
سهلا
لقدرته
يتحلى
بشجاعة
لطرح
المناهضة
تودي
بالناحية
لحقت
سيطرت
جنب
الكف
وأعمق
وجرأة
سخريته
بالاغتراب
والتهميش
منظومة
والتحرر
وذا
رافت
الغريزية
وطارق
بالجسد
رأفت
وشفقة
تنكسر
وحاولة
الهيمنة
للأستقلال
الجسدي
العنصرية
المترسخة
الأمريكي
السود
ووجود
المدقع
للأمريكان
جهازي
والمخابرات
وبصفة
وومتعة
توا
تفرغ
المبتعثين
والمقيمين
يثور
حكومة
ليبين
لتكملة
استجواب
المشكوك
ليعترفوا
يواجهونه
وعاداتهم
تفرضه
أهداف
المقهورة
الديموقراطية
والعجيب
حسني
هتكلم
اتكلمت
ههههههه
مفيهاش
بالمقارنه
الثوره
وانهتها
بالثوره
جلي
المفتوحه
ينتشى
الامرين
الجفاف
مهترئة
اغلبها
تليفزيونى
يرفضها
والحجة
فمثل
ونجيب
الاعتراضية
اره
وتصرفاتها
وخباياها
يثيرنى
ماتستحق
ولاحظت
اوصاف
تفد
للحوارات
فلت
البوهيمية
الاشتراكية
كمجمل
بالواقعية
فالواقع
المستعصية
أنتجت
التغاضى
استياء
ولهم
فالغالب
أستسيغ
الاستفاضة
استخلاص
اشتبك
للمصرين
لغالبية
المحصلة
انتقادا
صارخا
متشوقا
أجرأ
المسموح
الانتقاد
التهكم
سيعطي
جداوحسيت
قادمه
محاله
وحبي
للسياسه
لاخرها
وتوقعت
ناويه
بحياته
ليحصل
الماجيستير
خدماته
النطاق
دائمة
المعقول
صال
جال
الامريكى
وأفضى
والفكرة
الناصر
وصريح
للمخلوع
تتقاطع
المتزنة
قبطي
مروة
بمبادئها
قناع
والأسرة
أثبتت
بطلانها
إبنته
حتفها
أعطاها
صغحة
الشحصيات
الاساسية
يستهزئ
بالاصح
لأى
أبعاده
يجيدون
بعثرة
مترابطين
بالجرأة
تقتصر
السىء
بدوى
كلهن
حسين
لتجعلها
وأخرون
للسيناريو
جمعها
كفاءة
خالدة
نبعت
والمغزى
حققتا
انتزعت
مزيته
فعبدالرحمن
الشرقاوى
رائعته
يحتج
التصريح
الخاطفة
بأثره
مفجرة
لثورة
يوليو
ترتقى
للمثل
تطارد
السراب
تصطدم
بالغلاف
الخلفى
مقوى
علانية
استاذ
كفاك
مكانتك
اسكر
قليله
مسكر
أقرأئها
مترو
الانفاق
توجهي
للكبار
يشاد
نبيل
يمرر
لعالمنا
المتخم
مخلصها
وضلت
اتفاعلت
للاسوانى
لاعب
اساسى
اتأكدت
فج
انصافا
مكانش
مقحم
اخلال
يعشقون
اقدرش
تصنف
التنبؤ
يتنبئ
الحراك
ارهاصات
تطعيم
بيفكرنى
الاجهزة
لنظام
الرهان
ماهى
مربحه
للضياع
دايرة
اهداف
اجتماعيه
متملش
شخصياتهم
بنشوفه
للابطال
تعرية
صفوت
شاكر
هيقرا
هيفهم
الريس
يلخبط
مغرقه
متوقعتش
مفروض
منصحش
تشاؤم
نشوفه
ويحسسك
المتحرره
موضحش
بحياديه
تامة
إختار
لتدور
إختياره
والإنتخابات
والأقباط
يخذله
مشكلتى
والتفسيرات
وتشخيصه
منحرفون
للخمر
يقيمون
وبحسب
ماسمعت
حدة
الإخلال
وأنهم
ويحملون
مشترك
فأعتقد
المغيبات
بأوضاع
بالشئ
مصنوعة
بحنكة
انتقاداتي
يشتت
اعطاني
لمبدأ
الوسيلة
لأمرأة
لخيانته
بدعوي
الزوج
الذ
ظباط
لزوجات
المعتقلين
تسهيل
مساعدتهم
وتبريره
الزوجة
للمساعدة
لخضوعها
الابتزاز
وموقف
بقيام
ستنتقل
للديمقراطية
بالاسهاب
المقالات
واري
سترسخ
وموهبته
تدفعني
تصميم
وسهلة
الاتقان
والاسترسال
العاميه
كاهلي
امتلئت
جنباتها
موظف
باتصال
حلقه
تليفزيوني
واماكن
يستعملون
الوراثية
طعمها
وبراقة
العديدة
الذروة
جريجوري
المتدهورة
وتعبر
وسعه
افقه
الثورية
لأوانها
اساسي
تتعد
وريقات
توليفة
افردها
سطحيه
وملهاش
لازمه
والضجه
والسياسه
وتركيزه
يستغنى
معارضة
كجزء
لتسويق
استعملها
سطحى
استخدمه
بصورته
طبقا
اليساريين
وسيله
للنفوذ
نموزج
نظرتى
وكونت
رجعت
السنه
أراء
نفسيات
نفسهاو
اطلاق
كبييير
لاانصح
بقراء
فأى
ببقى
بيكتبه
فدى
تصورى
بيكتبها
لواحدة
عريانة
الأحباط
اووووووى
فالمكتبة
المركزية
جامعة
ونجد
نفاق
وضمير
خذله
برودة
حديثهم
وقربا
للواقعية
فبرغم
دوران
لااحد
يدرى
ستتوقف
الأتى
وبرغم
ويقاوم
هش
داخليا
خارجي
اتجاة
سياسيا
فرضا
مناضل
أديب
بافكار
واعتقادات
امثلة
ينم
تدريجية
كجمال
المهاجرين
مصريون
أساتذة
التابع
كشخصيات
جانبية
نلاحظه
بيض
أوروبية
مهاجرون
والطلاب
خجلا
تراءى
فعلاء
اقحام
حميمة
لرواج
انطباع
بالحكومة
البئة
لتصنيف
مزعج
المأسوية
وصولي
لمنتصفها
فتغيرت
السباق
نشوه
إنكاره
الأصلى
بكلماته
فكأنما
تماسكها
وبنائها
لمسلسلات
كوم
واعد
يصلني
يوصله
الإشارات
أخلاقه
يتجرد
الاربع
عملوا
بكده
تغاضينا
حبتها
فعلأ
قدامه
مسارات
دأحمد
يشتغل
عيادة
يهاجر
انجلترا
المسارات
فالشاب
هيكمل
هيمشي
سكة
بيصبر
وبيقول
تتحسن
ملابسه
المنافق
الجلاد
اتجنب
الابتذال
جنسي
وأشار
أنتقال
بإيراد
التصاوير
يثيرني
ادراج
اعطاء
تعري
الزيف
بحذر
مرعبه
حرفي
سافلة
وقليله
لثلاث
أرجعه
الفذة
لسطوره
وروايته
أحيي
أبعادها
ويكيبيديا
والتشابه
وخلقت
فريدا
بشخصياته
متألقا
سبتمر
دلالات
الاسماء
إكتشفها
كأحمد
دناءه
سينجو
صمد
واقعيه
سافره
ومسليه
فكأنها
مايبدو
مالفت
نبوءاته
والتتابع
محببه
مسمومة
تعرضها
وسهل
تسليطه
الكلي
بامكانه
خطر
مجموعته
عصام
عبدالعاطي
ينزل
بمستواه
إيحائية
عمقا
لتسأل
بفن
حنقت
أفترض
لتشكيل
الحضارية
المغتربون
منفتحة
بشعوري
المعني
عززت
لرائعته
المهجر
إختزال
ومآسي
بمجتمع
ولاية
ستصدمك
يحويه
الجريئة
والتمثيل
مكبوتة
داخلهم
سب
وبهذا
ذم
لجمهور
إغراق
تلميحات
الاكثار
الفيبراتور
بجامعة
الينوى
مهضومة
قبيحة
وثناء
هدفه
وسار
نحوه
مستقيم
مواربة
عموم
ونظامه
والحياتية
انماط
للهجرة
لتتطور
والمبالغة
الأهمية
أنقص
والإباحية
مبر
والقناعات
الأقنعة
كنقد
اجتماعي
مبطن
وخارطة
تتنقل
وبتخلص
قعدة
وطلبة
العليا
قباحة
فمقرفة
بتبيع
هاتبقى
إرادته
فالناس
ظالمه
والتشبع
ليعقوبيان
حظوظ
للفضول
وانتقالها
ويستحضر
الحدس
امامه
فهدفها
كمحور
والغرق
بمحبوبته
الداعي
إهدار
للقص
والأنتقال
للمشهد
آدى
اتصالح
مصنف
تحويله
إباحى
وأضمن
إيرادات
تربينا
تتلاشى
بتلاشى
الرقابة
المجتمعية
للاسفاف
والابتذال
الوازع
يحفظ
الانحراف
الأخلاقى
باق
أتسمت
ابأدراك
للمغتربين
وتعاملهم
ترفضهم
ليتبنى
لمواكبتها
وأنسانى
وحقيقى
وأتسمت
السلبى
وألفاظها
مبررة
بفضوله
ويخلق
عندة
شخصياتة
بتتعامل
اودامك
ورتمها
اجري
البني
صدد
تنبأ
إخترت
لشيكاجو
لأصنع
المتخيل
للثقافة
جهلاء
ببشاعة
سوداوية
سداسية
الوفاء
وأفق
الفرنجة
بيقولو
المفرطةاللي
اتبعوو
بالتوجهات
بامكان
مضاعفة
ولاتخلو
النابعة
وحوار
المقدم
بإطار
حيادي
للفساد
وعفن
أثيرت
إعتمادها
ومباشرإن
سردباختصارلا
خجلى
يوصلنى
انصحش
واحساسك
كمكان
خارجها
الانتهازيين
الاندال
كطارق
حسيب
خباياها
شرف
البنت
تحاسب
عداله
أنحن
جناه
إيجابة
ابتعتها
لاتعرف
فستتعرف
مدمنة
الجامعه
أجلس
محاضرات
لوحدي
فرصه
وأكيد
سأقتني
كاتبو
بيواجه
اخلاق
قنا
الراكب
بجواري
عقيم
وأعماله
المكشوفة
وأعطيته
الوش
فتراجع
الفور
النشوه
صاحبتني
أنحاء
حقك
أزر
مغامره
تحياها
لمسه
اللامتناهيه
يسعك
راض
الشاملة
لأديب
متمرس
راسخ
بالمرونة
والعقد
المتباينة
إمكانياته
فسقط
ومباشرة
حيز
الكليشيهات
للمسلسلات
حرج
تفصيلي
عناق
بروكلين
لعز
شكري
هايتس
لميرال
الطحاوي
أمريكانلي
لصنع
تجارب
معدمة
النجمتان
للتجربة
المخلوع
لبوادر
قاصرة
مقال
متخفي
تقطر
سفالة
بألا
وواقعه
قائلين
السفالة
المعتادة
ماشي
نشوف
سموم
مندسة
أشادوا
بكتلة
مبني
أرددها
بتحاول
أسواني
سنيمائيا
مزبلة
أنحني
إعجابا
أصفق
يفد
ليصيب
بنائها
لنشره
ينتقده
ويتنبأ
بحدوث
بمصادفة
تفند
لأمريكا
الزائفة
وتتصور
المجتع
المتناقض
بالشفقه
هاجرت
هربا
جبنا
مواجهته
قضي
أمريكي
جبانا
فانتحر
منسلخا
بإبنه
تجلد
احتفظت
مشتركه
أغلبهم
الأخلاقيه
أحتراما
أوغاد
سيحرر
ينل
جزائه
الأفلام
ينال
وصفوت
يرام
إفراطها
انسياب
تسارع
تتكامل
طنطا
تعدى
معيدة
بكلية
إلينوى
بشيكاغو
الدكتوراه
الهستولوجى
أعضاء
أرستقراطية
تأميم
الأموال
المكافح
اليسارى
ناضل
سياسات
نظامه
الكلية
اعتقل
تفوقه
تعيينه
الأمنى
عصفورة
ساعده
لجامعة
الدكتوراة
نوفل
المسؤول
السفارة
تشتعل
يتلاقى
السبع
الأمريكيين
ثاقبة
مسؤول
مؤهلين
للديموقراطية
مضيئة
للأطفال
الديمقراطية
مطالبة
توريث
وتشكيل
دستور
انظر
وعرضت
كثييييييرا
تنبا
بسيطرة
واعجبتني
تدينا
جماعي
مصحوب
خطين
بعاداتها
وتقاليدها
وثقافتها
المناضلين
ونماذج
ونجا
وتمتع
سلبياتها
ايجابياتها
يقلق
ينهي
والاخلاق
يتمسك
بالنوم
بالرسول
العملية
لاستاذه
اضطهده
اكتسبت
ومناظر
المشاهدات
الحيواني
تروج
البرق
لنجاح
الحياد
كلاسكية
واجهتني
أنملة
التقطيع
تحيد
اجتاز
الأزمة
إنتاج
آنية
مطروح
ابتعد
تعمد
السلسة
ملاحظاتي
أختصرها
بالنقاط
الآتية
بمعظمها
شخصيتين
الأميركي
بانحلال
الأميركية
بابنته
تقليدي
لابنته
وطنيته
وابتعاده
التربية
المشرقية
المقفلة
اعتمده
الناجية
رئيسها
كبسة
بوليس
الآداب
المحجبة
جنينها
مبتسمة
لطارق
الزعيق
وشيكاجو
لبيان
سويتها
معروفين
الأسم
يحيلنا
الفضائحي
للسؤال
الأساليب
حكمي
لكونديرا
صدرا
الستينات
تفكيرها
اظهر
سأضعها
ارتحت
لانتهائها
للمبالغة
الامتحانات
ابتديت
بالشأن
متابعة
بشهور
اصح
اهما
أدعي
الموهبة
والواقعية
والبساطة
تتألف
يسافرون
يشخص
والقضايا
تشترك
لإكمالها
للجرأة
جايب
متكلمش
فاكر
صادمه
الاخلاقيه
متربي
بالاخلاق
مغصوب
تنهار
مزروعة
بالهندسة
حلووووو
ريحة
متوسطه
تربطهم
صله
وجديده
وامن
دعوى
لابراهيم
تدهور
صحه
دمى
شقاء
ابدى
إلقاء
تشكل
أزمة
محت
تجسده
توقفه
والغرب
موسم
للشمال
القالب
أدمنت
الكلاسيكي
أستاذنا
أطار
يضيق
لقلب
أنتظار
الحبكه
الدراميه
وتحليل
الابتزال
متحرر
المبتذله
دراميه
المشابهه
الأداه
وعالى
ابتذالها
المفتعل
والمتعمد
قلل
اتاخرت
امريكية
اختلافاتها
بيعانى
الدكتاتورية
الاباحى
اهذه
تعلو
والهوس
لاستحقت
اديب
اصطدام
الشرقى
بالمجتمعات
الشاسعه
اظهار
لقيام
الاوضاع
الخوص
للشخصيه
الفلانيه
بنص
المبالغه
اخجل
اهدي
اجهدنى
لصعوبة
مبتذل
والممتعة
والتلميحات
المقنع
اجتمعوا
انتقاده
لرئيس
فكن
للمرور
استفزتنى
سيئين
اخى
سجادة
لتضع
غشاش
تدعى
ساقط
اسلمت
ستيفن
أشاهدها
شاشات
شاهدنا
ركاكة
المحفوظة
التوجهات
ارهاصاتها
ممثله
التفرقه
اقباط
ازدواجية
الدكتوره
غوصها
لجراح
تنظيف
ترحمت
وتسائلت
يفقدها
الاعدادية
وانهيتها
تشمئز
نشرتها
الاسبوعية
حلقات
اتابعها
لاقراها
ويجمعهم
جمعهم
ضفتى
الأصغر
قراءتهاو
أطالعها
أنضج
مقيمين
مبعوثين
اختلافاتهم
انتهائى
متعجب
ابرزت
انصهرت
نادم
الولايات
المتحدة
بغرض
فمنهم
وهربا
ومنهم
لاينتمون
علاقتهم
الاصلاح
والدعم
الأسرية
وتعتبر
وممتنع
اعطيت
للخارج
يطمح
لتدمير
دولته
لتطلب
للأمانة
ليكتمل
بكتاباته
احتوتها
يشمل
ملاحظتي
افرط
لاخرة
باى
ادنى
فبصراحة
بدونها
مخرج
كفيلم
متسعة
بايدك
منوعة
مستوفية
بنفسها
لوحدها
ولذيذة
بالمفاجئات
والأبطال
كمحبة
وتداعب
إفترضنا
بهدف
اسواء
اتمامها
لافهم
دماغ
العفن
نهائى
عو
نتنه
اتفاعل
مشكلاتهم
واستشعر
مساحتها
رائ
الادوار
لاكتب
اصطدمت
ترتيبي
لفوضى
أعزف
الأميريكي
اعماقها
كرسالة
للرقي
بالمجتمع
كوسيلة
للسمو
ونجمتين
بنجمتين
اطياف
حكيته
والاثاره
يفضلون
وربطه
وجريئه
خارقين
واقعيين
اتم
فستظل
طلبات
بيان
تداخلات
متشابكه
الغربيه
الافراد
اجده
يحترف
والاثارة
جراتها
اغوار
السلوك
يتاثر
العوامل
بالتربية
اقراءها
اباحة
سواد
حظ
أسامي
اشوفه
بشيكاجو
ارضية
هون
ماعجبتنيش
زايده
فإنى
عديمة
ونمطية
مشاهدها
بطالة
المطلوبة
تلاقيها
حفز
صديقته
رغما
اعم
رااائعه
وتوظيف
كالمعتاد
مفزعة
الخليعة
لحلول
يجعلنى
تفصيلاتها
لمنطقيتها
الاليم
الشجاع
اخذنا
سينمائية
توازي
جدااااااااااا
زياره
بيتنقل
غالبة
رساله
تعلمنى
افتقدها
اتغلب
استنتج
فرويد
رائد
التحليل
بالسلوك
التاقلم
يشوقك
لإنهاء
اقتنيتها
لأسلوبه
يبهرك
لأبعادها
الجرئة
مطلوبة
تتابعها
مشوهه
هالروايه
المصرين
غربه
قسوه
جرائتها
موظفه
دراميا
تفضيلى
السابفه
انهاها
ماساويه
ملوش
ستحب
المشوقه
والواقعيه
تقلل
النسخ
أختلفت
أفكارنا
سأقرئها
ستضيف
ومليانه
اسقاطات
وبتعبر
واللغبطه
بنحس
ومحستش
بالضجة
معموله
مليان
اشارك
الومه
ليفسح
اعجبتي
الامن
محالة
بالسياسة
بفارغ
تدرج
المبدأ
بتأنيب
حاد
ضميرة
ضرورى
رجعى
وطريقته
انتقاء
بتنقلك
والأمال
قاتمه
وإستمتعت
ونيران
بمتابعة
بنادي
مازاد
لاستكمالها
تخشى
تبوح
فيصفها
ويعطيها
فشلها
ونجاحها
تستدعى
مأخذى
لاعطيته
العلامه
الاباحيه
والعام
يبرع
لقيمتها
باربع
يجبرنا
شتائم
شاذة
اتمام
العنوسة
علقت
بذهنى
اصيبت
الخارجه
بذائقتي
ساكتب
لسهولة
واحكام
افكارا
بنشر
تحتويه
لاكن
جريئه
وتمشي
فدي
وتوافق
بيخلينى
مباشره
باحس
فالشخصيات
لمس
نعانيه
غربتنا
وحشو
فالمجمل
والنقد
مأساويه
اديتها
القصد
الإسلاميين
تلميع
الليبراليين
وتقيمى
لاسلوبه
السردى
وجرئ
تفصلها
لبراعة
مايحدث
المتسارع
الهائله
إحدي
اوفرريتيد
معارض
بيعتبر
فرحانين
وكتاباته
ماعجبتني
تجاهلنا
البايخة
معاصرة
ذوق
وفني
قاريتها
يووم
ممارستهم
يسوق
المتمرد
الفكريه
والاوصاف
وتعطى
مغزاها
روايييه
زحمه
عظييمه
بأعراض
وشوية
زكريا
سرعه
احداثث
استغرابى
وطباعها
افعالها
انسجم
ضافتلي
توقيت
شجاعة
ومنتهى
النفسيات
البيئات
بنكتشف
جمعتها
والمذاكرة
وحكيه
وتحليله
دمحمد
وتحكي
وماتوقعت
بدي
بوليسية
وبماذا
خلالة
بيعها
بهذ
رقابه
اعتدنا
السعوديه
والمبالغ
تنبؤاته
اطاحت
المساجين
السياسين
اسال
الجرئه
ينشرها
القانونيه
مايدعيه
معصيه
يسامح
ويهديه
ونجح
المتواصلة
آخذه
مطلوبا
الصحافية
والأدبية
يتشال
تقيمها
لدخولها
تصويرية
كتابتنا
المعتدلة
الملتزمة
الملتزمين
متحامل
نحينا
الاعتماد
للاخرين
تجعلها
تجربتك
هاكتب
خاض
العفة
والف
لعذوبة
برفعها
راقت
تقرى
مبتعثين
وفقا
للسياق
اسلوووبه
فصلتنى
تعبتنى
ناقصا
ونجاح
وبتحصل
بمشاهد
ذريعا
لاعطيتها
لروايتك
منعدم
حشر
بيحتقر
ونظرته
تسلسلها
بايخ
انتحرت
انفصلت
بدو
واصل
بالسجون
بنسمعها
المتأسلمين
صحيحه
أستفد
بشي
ومضيعة
الاشارات
الأمتع
ومميز
ضايقتني
لجريدة
زمانيا
ايقاعه
لايعجبني
هاو
مبدعا
عورات
يتنبأ
السوداوي
احتمالية
صحته
بهويته
والعربية
العم
تشعره
لايزال
المادية
الجرذان
طراز
الزايد
تعبانة
الأستاذ
منمق
إستثارة
بطولي
فاضله
نقيه
ونهايات
سوداويه
وزياده
اجماله
والدنيا
غابه
متذبذبة
وتجدها
احبطتني
بروائي
هيك
خليت
للفصل
المألوف
اتكتبت
تمرد
اشرت
المبعثين
وتتحدث
الفظيعة
توقفك
والتشوق
يخبره
وأقرأها
بائسه
بمقاطعة
استثنيت
المزايا
قراري
خلاصه
مبتعملش
هياثر
وتؤمن
وساعتها
هيقدر
تكفر
جدواه
لايقتصر
سرعة
وتدافع
كروايات
رائه
ناجحه
تركيزنا
ضجر
النضر
يعتقدها
واهتمامه
محاولته
يعامل
وظهرت
افشل
لمسنى
وانتحرت
اربعه
يسودها
فيجيب
انقذت
الهند
الأمية
الانتخابات
الخلطة
بأصنافهم
وكلهم
رؤسنا
يدرسون
واثناء
فجامعة
ويتطرق
الاجراءات
المضايقات
زرع
وخبرة
الارتقاء
تغلقها
تستفد
حشرها
بتاعها
هتلاقي
هينتهي
وإسلوب
بيساعدك
بسهولته
أيوة
الاسف
مقرفا
وتعلقيات
منفر
حدوثها
شرط
فردين
تفصيلا
ومتميز
والتهمتها
ماتقدرش
تسيبها
ودواخلهم
قفلة
ازمه
للحظات
هابط
قرءتها
محبتهاش
مكانتش
ملقتش
جاتلى
تقودها
شعرهم
اشتراها
وقريتها
اشتريها
سابقتها
افسدت
والانحطاط
والأخلاقي
حقيرة
أرغمت
تقززي
سيرغب
مفضوحة
هاقرأ
للأسوانى
تحسها
انتهتش
أشعرتنى
ومواضيع
جداااااااااااااااااا
مبتذله
خارجه
بتعجبنى
جداااااااااااااا
وتحبس
للشخصية
الفاكهه
الأمريكيه
مغريه
براقه
لاتجعلك
حشره
منطقى
المتكرره
بالإضافه
لفعلت
الزائده
والنهايه
مزاجي
والاقرب
متخيلها
بسلاسه
للغرب
وصراحة
المجتمعين
أجمعهم
يناضلون
مااعجبتني
الس
بتشد
منتظر
إباحيا
معتمه
الرضي
فائدتها
بذيئة
بإقتنائها
تزاحم
مخلصاها
وعجبتنى
وبالتفصيل
ونفوس
المصريات
البريئات
للحواس
للشجون
الحواجز
شخيات
يطرحه
اعتراضه
جداااااااااا
السيدات
يقروها
هايله
والمغتربين
للقيم
للوجود
بدونه
سلماوى
تذكرتها
عرفة
الجبلاوى
فحل
بالأسى
الإفلاس
المعنوى
لاقيمة
جازت
اندلاع
ومابعدها
القنبلة
الذرية
هيروشيما
هز
زلزل
وأعطاهم
بعبثية
ومخاطر
تبيد
سأتحدث
الرمز
إسمحوا
رمزية
للأنبياء
ترميز
اجتماع
لنوال
السعداوى
والأنبياء
وشخصياتهم
المطلقة
الرمزية
إهانة
للرموز
صباحى
النسر
المنعم
الفتوح
المرشحين
بالحيوان
مساس
سأضرب
المثل
يرمز
الكاذبة
لنوبل
الأولوية
للأعمال
احترامى
وأحكم
إسكات
لأصحاب
الظلامية
وأنصار
التعاملات
الرأسية
والمنع
والحجب
والترويع
يلوذون
بالصبر
ويستمر
وكانوا
أضر
العسف
لليل
والطغيان
ندرك
لافكار
المبدأى
للعبقرية
بتقليد
اعمى
لعلنا
تنقيح
ادهم
وادريس
وقدرى
وهمام
الممثلة
دهاء
ادريس
ادعاء
لاذع
بعقل
ايات
اللعن
لادريس
فانك
ملعون
خدعه
ومرت
قدرى
همام
لقاتل
يرجو
جلسته
ساخط
اجباره
طرده
ووعده
الوقف
وتغلب
ويتناسى
الربابة
فتسيطر
الفتونة
الحارة
بديهى
لتبدد
الفتوات
وتجدد
ينبوع
جبل
الطور
تقليلا
وينجح
مهمته
وتسيطر
فالسعادة
اطماع
فيجىء
رفاعة
عفاريت
ترمز
تهلك
والغريب
عفريت
يفلح
يطهر
يعترف
تزايدت
ولان
افة
تعاود
العفاريت
الطمع
ويحقق
العدالة
ويحيا
ريع
الانشقاق
لحى
برسالة
ورفاعة
وقاسم
انشقت
ببطله
نبى
اسقاطا
فالعلم
وعرفة
عبائة
انقلب
طمع
مذلة
والصفات
تتأتى
يعيدنا
فتحول
الادراك
الاوان
وانقلب
شره
فضاع
وضاع
حنش
والناظر
لمحفوظ
وموسى
اللجنة
بنبل
استحقاقها
بالاديان
للقارىء
انتويت
تأريخى
حيادى
وتلم
بنقد
أعترض
قصده
بيقصد
استيعاب
متأكدة
العوا
للصدق
شبهات
عديد
المستفادة
يسئ
طاعه
فيطرد
مكيده
ينجب
سيقتل
اخيه
الناظر
تخليص
حارتهم
رفاعه
استوحى
العداله
فتونه
التفاخر
بخطوة
آفه
عرفه
يختفى
ينتظرونه
يانجيب
تخف
لايمنع
لايعتبرون
رمزه
وإسقاطه
تشخيصه
للمقدس
وأنبياء
استعان
واستشهد
أدهم
لأبيه
وأخيه
وطرده
نعيمه
لأدهم
إنجابه
ولدين
توأم
وواحد
يمقته
لصراع
وطرد
وحادثة
وقابيل
ناظر
الغاشم
وامرأة
الطغيان
مشاجرة
نم
شيعته
فقضى
ووقوعه
شيخ
ويلتقى
ويطلب
ابنتيه
وقصته
الثعابين
وتعامله
وعصبته
الحفرة
النبى
كالشمس
فرعون
الطاغية
غضبه
وقابل
شعيب
وتزوج
والبقية
نأى
السلوان
يؤذى
بعوضة
أباح
طيبين
أخيار
تخونه
يلقى
حتفه
قبضة
الفتوة
ورجاله
إبلاغ
بيومى
بأول
روحانية
تلميذه
يهوذا
فوقع
الصلب
قتيل
لعرفة
سيماهم
الأدلة
وسانده
زواجه
تكبره
يدير
مماتها
خديجة
النظارة
نفوق
وشب
أحقية
نظارة
الشيعة
أجمعين
بأحقية
ووقف
تقويضه
للخالق
تفاسير
مبتدعة
تغنى
تقفز
نيتشه
الذيم
قتلناه
عباقرة
يتجاوزوا
المنع
المراجعة
وأضع
إعمالا
عقليا
والرسائل
تكونت
وأصابهم
خواء
الأشباح
المأخوذ
رمزيات
ودخلنا
معمعة
وظهر
شجع
ونزع
سيقرؤها
وشر
التقطت
ورشيق
وأستطيع
براءته
يحط
فهموا
مجهودا
خاطره
الالهى
وعما
موضحا
يتدخل
الاهية
الخليقه
الحاره
يحسدها
رحيمة
ولى
للتعليق
بيحلل
احشر
الاهم
تجريح
ككاتب
مطالب
افكارة
لأنة
بيوصل
ادر
اعرفة
وباقي
صغرى
التليفزيون
أيامها
أفلامه
نصوص
للسينما
مسارها
انتهج
رمزيا
لتحقيقها
كالعدل
وتذكيرا
واتهم
بالإلحاد
الملة
فسر
والشيوخ
رشدي
شيطانية
الهندي
مرتد
بسوء
ويعتقد
اغتياله
بسكين
تشرين
وزقاق
المدق
الجبلاوي
يملأها
أولاده
السمراء
وتفضيل
أبنائه
وتمرد
التسبب
بطرد
العزبة
وتمضي
فيقتل
أبناؤه
فتنشأ
أنبياء
التوحيدية
المحدثة
رابع
بالجبلاوي
وإعادتها
المغرقة
بتسامح
الخليقة
وآمالهم
وتطلعاتهم
وسعيهم
الممض
انطلاقا
تفنيد
فتوي
المؤسسة
منعت
اعتبر
سيحتاج
الاصولية
الناشئة
باسئلة
وانتشارها
كلك
لتكفير
الخلف
مستويات
وادهم
وجبل
يمثلها
تأملا
كافرا
بالأديان
مسيئا
راضيا
والجبلاوي
راودتني
الطارئة
تعتريني
اراده
ساعاود
نحكم
مقل
الخطوب
جبلاوي
تمنوا
الظمأ
ضنك
المسير
صفت
للبيت
آفتها
بالعدل
حمدان
فقسم
نصيبهم
بشخصه
تضمن
تجعلهم
يزرعها
بوفاته
انقلبوا
يسعي
لخلاص
تزكية
احتقار
مقولته
ينتفع
أصحابه
انتزع
آفة
انتزعوا
رجالا
فالكل
نسب
بأنفاس
لاهثة
أراك
بآدم
فجبل
أدعوك
تلتقط
أنفاسك
للنجوم
ظهروا
أوقاتهم
تمايلت
كعروس
ثنائيات
ثنائية
طرفين
تهاوت
تكسرت
الثنائيات
ديكارت
رياضيا
إدراكي
يقيس
الميتافيزيقا
غيبي
الإنفصال
خادمه
ويلي
وهلة
لمذهب
يناصب
بالتجربة
إدراكا
الديكارتي
باعتبارها
مناهج
للمعرفة
فأن
ضدهما
كالنار
الهشيم
تقويض
يستطيعون
تراقص
بنوايا
حوي
لبيت
حجرته
أوشك
المنشود
طراد
تباعا
منفصلا
بأواخر
الطباعة
الصحافة
بأمريكا
ننسي
حربين
استعملت
لتبيد
معايير
مفهوما
المتوحد
يفتأ
نظريات
بمرور
فظهر
إشباع
لاحظ
يخون
زوجه
متي
الرفاهية
الخدم
استبدل
فظهرت
الربح
المستساغ
تتعري
مكسبا
ماديا
ليلتقط
أنفاسه
ملئي
استحوذ
المنفصل
يعبد
الطين
المقبولة
التوازن
فاضطر
للخضوع
تعلوا
النبابيت
قنابل
حنجرة
فتية
النبوت
دورة
إصلاحه
محصورا
علاجها
تتولي
انفجارات
مدمرة
جيكل
مستر
هايد
يخترع
دواء
بشخصيتين
أسي
ألعن
الأشرار
حظه
جعجعة
صراخا
شؤم
حاق
حفر
جريمته
الأسي
وهبه
منحه
التوبة
عطاء
معصية
أورثت
عزا
أقرع
هاوية
الكابوس
قولي
الضلالة
الحمقاء
جزاء
ننطلق
قيمنا
تمتلئ
ملأها
القاسم
عدلا
نصوب
بأعلي
حناجرنا
حون
عناني
بسؤاله
كفروه
أعلام
يقوله
مسلسلة
بمحفوظ
حرافيش
أجود
بملحمة
وظللت
سويعات
ألهث
تلاحق
اللص
والكلاب
الورد
والجريمة
حينذاك
هائم
بركات
المشبع
بروحانية
والجمالية
انتبهت
لكتبه
الخليلي
ثلاثيته
بالبحث
تحليلات
صامت
الحقيقيين
والأستاذ
وحذر
المقدسات
ذوو
الضحالة
ماكرة
الورطة
شبكة
الإنترنت
ووجدتها
للعجب
ناطق
ملفات
تحميلها
أواصل
كتابتي
قيادة
سخف
تخمين
وعلا
وتقدس
وأدهم
وأميمة
وإبليس
العصيان
اعتزل
يطرد
الخلاء
وقدري
قدري
الهزل
أراده
البشرة
تابوهات
عاث
نظامي
التابو
أنتجه
أهدوه
الحارات
الدلالة
اللفظية
خياليا
الدلالات
لتصف
يداوى
العفريت
بنيانه
شخصة
ليخلصها
بالحسنى
يسعون
ميراث
جدهم
المحاكاة
لصفات
لقصص
الحميدة
للانبياء
ذرية
يمون
العاديين
ليخلص
بأدهم
البلاغي
يستعين
بمقاطع
ألسنه
شعراء
الرباب
ملاحظه
مقصوده
الحاسم
لرأي
العلماني
بفكره
افتتن
للجبلاوي
تأليفا
مستوحاه
وأعتبره
رمية
وأضيف
الإسرائيليات
والأكاذيب
الموضوعة
أطهر
وأشرفهم
يضاهي
والهيئة
أظهره
التخطيط
بالخرافات
صحيحها
ضعيفها
احقا
حمقي
يأخذون
مستواهم
اسفل
سافلين
وتفنيده
حرفيا
رجعية
رحمك
لمخلص
نبيا
مغامرا
فالسحر
وتعاقب
أجيالها
القرية
وسكون
تظنهم
خاملون
ينطقون
تتوقعه
الزعيم
لقائد
فأظن
بقدرة
ابتعادا
ويتردد
انطباعات
اولية
صادفته
تصبو
أتيح
طبعته
ظروفهم
بدورنا
تواكلهم
بخله
بالوحي
للعدل
المعجزة
يرتب
لدفع
مسلحين
بالمعجزات
بوعي
يملكونه
خوارق
يلحظ
نمو
إمكانيات
دأب
فضيلة
فأهل
يقرأونه
شفاهة
بالنقد
تراكم
تلفيق
لخطورة
الشروط
يذكرها
تأويلها
لأهمية
دورتها
الحيوانات
أورويل
الخنازير
مطمئنين
آباؤهم
فالمفترض
نيتي
أنتوي
تتقبلها
بليونة
نفاه
تطبيق
لصياغة
لسيدنا
للسيد
باعتبار
والفتوات
الأسطورية
محروس
ودرس
السلك
الحكومي
الدوق
ونال
الاداب
وأعطى
الدالة
وأهله
بأقذع
الشتائم
والشرف
مضيفا
هدفا
نبيلا
فرضنا
سيشعر
بنيه
شبيها
لاسمه
ظروفا
معيشية
يسب
ويشتم
وأقاربه
تتحرك
شعرة
ومثل
وبكلام
يتراجع
ويردد
مسامعك
ولصاحب
عمومية
ضيقك
الاساءة
توبته
بالاشارة
خلقا
الآدميين
والعفو
واللين
والتسامح
شأنهم
الجبار
خبيرا
استعنت
للكشف
أنتابني
لفظة
غفل
اختاره
اشارات
يرحمه
ليقرأ
بوليد
الشيطانية
حقق
وسب
لمساءلة
قانونية
والمقصود
بالسب
عصرت
ليمونة
الاطار
اطارا
خيرنا
الاشمئزاز
تعوض
تنشرها
السويد
افخر
أعطتها
منظمة
أعضاؤها
الزندقة
حكومي
وسائل
تبرأ
ستبرأ
والرموز
السابقه
لبذل
شوه
واستمتاعي
تأويل
التأويلات
ورسله
آفات
الآفات
تباينت
الوسطية
فتم
استغلاله
زندقة
قولى
نفهم
والرمز
نتتبع
وعيسى
توحيد
بالرسل
لتحمل
اتبعوا
أرسله
يخلصهم
والمستبدين
بالحارة
ينتشل
جهلهم
ويقضى
والمفسدين
ضده
سطوع
نجم
تبعه
انتكاسات
تنصلح
لجأنا
متجاهلين
تسوء
أكده
لبيب
دورك
وتحكم
بيتردد
بيتقال
وبقول
هبقى
ناحيتين
للعودة
والتعايش
يضطرني
فمحمد
معروفه
فجميعنا
متابعه
محروقه
فيعود
يبذل
اخيار
فاتت
كالتالي
جبريل
تصريحات
فأراه
لايات
الممثل
جدك
الاسقاط
ينفر
الالهيه
التشخيص
والرسل
والجرأة
لأمر
رعيته
وبالنظر
الميراث
الرعية
الذليلة
تتسلى
يلهي
المخدرات
والغناء
مصالحه
الغاشمة
فيمنع
يطالبوا
والبلطجة
شرطة
الحالم
لإسعاد
وارجاع
فيعيش
يلبس
وترجع
الفرعون
المنوال
تحوير
الايات
لصيغة
تشخيصا
إنقاذ
إنكر
يتنافى
محايدا
محاكاته
أنبل
ليشفع
إبداعه
فعن
عبقريته
مصريته
ماالذي
دهور
غايتهم
بظهور
كافى
للعبقري
الأغبياء
بغبائهم
مهيأ
ورمز
ورموزها
وخلاصه
رسله
الأحكام
المسبقه
فقمت
وفهمها
اراجع
لاستنساخ
لهاو
بترتيب
وزن
بقاءه
المنطقيه
تحفل
استنساخ
تخدع
يصيبنى
الأطار
للقصه
فتوه
ودائما
سينتصر
سيتم
بمشاهده
باهته
وسطحيه
لذروه
الفتوه
جراءه
وذكائه
وعبقريته
ودمجها
وبصراحه
هيبه
بخط
لامع
جديره
تلحظ
ترديد
يصنعون
المؤثره
يردده
واجيال
النسبه
ضجه
وشو
مصاحب
قارنتها
للحكيم
ارنى
وتقعد
الأسقاطات
لاتتعدى
المائه
يلتزم
اسقاطاته
أختلاف
الدوافع
صغيره
شيل
بتقرى
يستلهم
الرسالات
ورؤيته
الريع
الثروة
ومواجهة
مراحله
الثروات
القوت
لعنة
إضطر
البلطجة
اللعنة
ونشأت
يتسولون
ليدفعوا
بجسده
ليقاتل
فتوات
حارته
ويتحدى
ليطبق
ويوزع
حيه
رسالته
وأبى
يتكبد
نسبتهم
للعدالة
والبادئ
أظلم
بالوقف
المقاهي
ليسمع
متسامحا
والجبروت
بنقاء
لتطهير
دعوته
الجرابيع
أفقر
لعداء
فتوة
هكمل
بكرة
الخياليه
اعاد
لينسج
بدايته
أكتافهم
والجهل
تحسن
يعتقدونه
اغلبهم
يخرجهم
حالتهم
بالماضى
حاضرهم
بأيديهم
خبث
غلظة
موجودون
ينفد
ثلث
بصيغ
يساعدهم
استقاء
الشنيع
فقصة
عصى
مكر
يكبران
ليصير
الطباع
أخاه
الوضيعة
تبنته
يتشاجر
فنصره
يكد
يضربه
ليفضحه
نصره
يفر
ليرى
يريدان
أبوهما
لغرابة
يزوجه
بالتخطيط
يسترد
بحيلة
للصدفة
حفرة
حفرها
جماعته
يدعي
انشق
ابتلعهم
يعمر
هرم
يسكت
يلتقيان
حلكة
أكواخ
الزنك
تقدمنا
يقعون
ليعودوا
يسكرون
يحملون
السكاكين
يجرح
صاحبهم
وصياغتها
شيخا
فقيها
ولكت
تعرضه
التجرأ
الالاهية
جبلاوى
الدلائل
اضيف
تفسيرا
تجرأ
ايحاءات
يرمى
العبقريه
بتناقضاتها
مربكه
جاي
الترميز
ادراكه
اتعرضلها
الاعجاب
امنه
والعلمي
أربكتني
لقيتني
حدوته
وينفع
الحكاوي
وسيدنا
وعظمتها
ميكنش
بالمثال
سارت
ورفاعه
بالقياس
وباختلاف
تعاملت
قبلوا
كرمز
استشهدوا
وللتفاصيل
وعايش
النوايا
أديبنا
مبنيا
يستفز
فشخصية
موازية
نبوته
المقياس
نبوة
بتدريس
مرشح
جواز
القائمون
مزايدة
وتملقا
تدريس
مؤيد
ومعارض
يرث
المدروسة
الإجماع
صنايعي
وغفر
تحسفت
ليقول
واصحاب
اعتد
تجسيدا
انم
واعتذر
اساءة
للمكتبة
ولعلها
المعاش
فورة
المؤسسات
تزايد
العابر
سيتاح
واجتماعي
الإلاهية
نوصل
لمغزى
نشات
شبهم
البلطجية
الت
راضى
مجملا
نفر
تعريفي
انتباني
ملله
إيثار
عادلا
عازف
المصغر
زوابع
تخمد
يروج
الخلط
اسد
الغابة
الصحابة
ويتصور
مسندة
لزيد
عبيد
خيوطها
للثورة
والعبودية
للتضحية
اديبنا
تغييب
المتعمد
رقاب
لإحكام
قبضته
وضمان
مص
دمائهم
وخفض
جباههم
حظي
لأدرك
لأفهمها
وتركيزا
بفلسفة
وجمل
ماثورة
تطيب
بمواجهة
خطا
ونحكم
وناخذ
السيئ
واقول
اخطا
شاهق
يقحمك
تنفعل
والاعتداء
وتهب
معجبا
بعدل
وحكمته
بالتشبيه
للتأكيد
متابة
كممثل
بالتناقض
بالتكامل
لعبادة
تعمير
غرقوا
ارسل
لعادتها
الانبيااء
النهاردة
حوالينا
بالحروب
طبيعى
بمبادئ
المساواة
دعت
هنلاقى
يخالفها
الصليبية
العباسيين
التالت
نووية
الخمور
التجسس
لثقافات
التلاتة
خلاها
التحشيش
بوظت
الرئة
عصبى
اكره
افقد
بالنا
بنتكلم
دافنشى
لنهاية
راكب
قارب
النقدية
يهاجم
الصق
غيرى
متقلب
عبقريتة
الأنتقال
أرتباط
متطابقة
الرؤيتين
اوضح
للحارة
محتار
ومحتار
إبداء
الأكيد
والنفاق
باتجاه
إهمال
جدليات
تحاكيه
تأبى
وحواء
بكدة
خيالة
تفترض
افتراض
ماحصلش
بوجداني
وخيل
وثقيلة
استثارت
كرائحة
تستعصي
رآه
دهش
يكتنفه
ممثلون
ورغبتهم
وبحثهم
فدلت
اعتباره
يسعد
والإسقاط
المقدسه
للإقتباس
لذروة
التجريبي
والنسبية
بالغلبة
يطغي
زيرو
تفرده
ملتبس
تأويلات
القرأني
لتبيان
التطاول
سأضيف
تنقسم
قسمين
يعشه
الالسنة
رواتها
عاصره
البار
شجعه
بادعاء
قالو
تقدسها
واولاده
التقديس
جرد
درع
ابداء
ملحميه
بالغه
الصعوبه
والتعقيد
وادراك
امرا
شاقا
قوه
تجبرني
واحاديث
قصصا
الساميه
واما
لاولاد
وقفها
ونبابيتهم
الداميه
سعي
الارجح
ماكتب
تثر
لترتيب
قياسا
واعرفه
لترسخ
ابناءه
افتها
لاتلبث
واخذوا
يفاخرون
الاحياء
فال
وتغني
يباهون
اقام
تناسي
يعملوا
ليرسخوا
وتوزيع
بالقسط
واستكمال
وجور
يطال
صغيرهم
تناسوا
يطلقها
دخان
السطل
رؤيه
فصله
منشأ
سلاحه
سيستخدمه
انسي
يقدسونه
طيله
لانتظار
لياتي
ليواجه
طغيان
وجبروت
مستغنيا
المرعبه
صنعها
رزقهم
اقواتهم
اقتراب
شنيعا
والثوابت
تناقلتها
لارضاء
خليقه
الصدفه
الادله
لتعرض
للهلاك
يغنيه
يضيقون
بعرفه
يوزع
الامراض
والذباب
والفئران
اوضاعهم
دعوني
استريح
الصارخ
مارسته
اتخلص
فطبيعي
واذ
موسي
بجلبابه
فيقوم
باستحضار
سخر
زار
يشفي
السيره
العطره
الماكر
والحشيش
النقيه
شائبه
انبياء
فلها
رمزي
العصاه
ينصلح
نستحق
ممثل
الألهية
لتأكيد
نست
ألى
مصطفى
يؤدى
نظروا
تأملوا
الثابتة
وصلتنى
أمثاله
قله
توفى
أبدي
بالأسلوب
والبلاغي
قصتنا
ومجتمعنا
وطاقة
لصالحه
الاسهل
لمتع
عقبيه
الأستمرار
الأدهى
ويصر
المجدد
ومقته
بأعمال
حاسمة
الحجرة
انتكس
وعيسي
وانك
واراءه
يوصلها
والكبر
والتمرد
والحسد
والغواية
والخبث
والخداع
واول
اخوه
المبكى
واحساسه
بندم
لجسد
لابوه
بالاخص
السمويه
وانهم
الضرورة
والروايه
تركيب
تحاكم
يلزم
توكيد
الصرف
للأديان
الأمن
لرسالة
أهدافها
يوضحها
أراءه
يدفنه
حديقته
صحفة
اخوانه
مولع
المغيب
فتيات
جوازه
بدريه
واثارة
توسع
الزوجيه
مجراه
تجديد
بدرية
أل
واخري
وتعشق
افتقده
اسبابه
باحياء
شهوانى
الاحق
يتولى
والفتنه
كفايه
فها
شرعت
تتسارع
يتغنى
اختزن
وتعلق
جوارحه
للراوية
يجيب
حوادث
وسرقة
نابعة
حسد
وعقوق
بآبائهم
آباء
بأبنائهم
وهابيل
بالبعد
بقيمه
والإلحاد
التأثر
وقيمه
لتذكر
نبراسا
تحقيقها
فتاك
وجهل
بمتغيرات
نحياه
والإسلام
كهنوت
للتدبر
والسعى
لإعمار
بالصين
الأعجب
نصبوا
للتحدث
يعوا
ضحالة
وضيق
وغضت
إيليا
يتداول
لايعقلون
وأجدادهم
بلادة
وخنوع
وفتح
عقولهم
يحافظوا
ثورتهم
ومراحله
اسلام
الشق
المنطوق
طالبت
العدالةالاجتماعية
طبقت
الافاق
شبهة
لماتت
بأمجاد
العادلين
والمباركين
يدهس
وناضلوا
المضيعون
لثروة
قريبته
الاسقطات
رائي
احتماليه
التأويل
ازعجتني
يرنو
قدرتة
الكمات
للمشد
القراية
تنضم
أخواتها
كأفشخ
تفتحت
إشياء
لسيرتهم
تصديقه
لكلام
ولده
لأخيه
والعبقرية
لنفى
وبأنها
لهؤلاء
لتثبيت
رادع
فإذ
وتستقر
فيبدأ
المجتمعى
وفضائله
ويبحث
ويفيد
فيصير
جبارة
تبطش
وتظلم
وأخلاق
يقيمه
ويطوعه
للإشارة
والنفوذ
تمثله
صميمها
محاربة
والفتونة
ليضم
كنفه
أحيائها
الشامل
بسحره
ويبحثون
باطشة
ليتقدم
ويتطور
تعدي
التأثيرات
الكارثية
بالأنسان
حولت
بأعتبارها
دنيويا
الألهى
ففقدت
تضفى
فدخلت
ففقد
العلمانى
النجم
القناعات
الخبراء
مجبش
هيرجع
يرحمك
للظروف
والانبياء
وأتى
ممنوع
اجتهد
تغييرات
طفيفة
والاسماء
عميقا
مشوقا
لسرد
سيلجأ
والتحريف
فبالتاكيد
للاستفزاز
حستش
لآنه
اشعرني
ملعب
ابرع
الارتبط
واقعهم
بالتغيير
والمساواة
تصدم
لحارتنا
انجاب
بار
احوالها
وامورها
واعادة
النسخه
الالكترونيه
وعودة
سيتركنا
بفصل
اخير
ستحاول
ستحبه
اعتي
الخيرة
بصنع
القنابل
والاسلحة
تسببت
هلاك
جمعاء
يأبي
يتركنا
يتكبر
فلولا
الازهر
ترمي
والضلال
ونسينا
توجهت
وتصوروا
يديروا
اكتشفوا
حريتهم
فعادوا
وأضاف
الصيغة
أمثلة
نذكر
كليلة
ودمنة
ويطلق
وأشخاصها
المستمدة
الحيوان
يجريها
الطير
والحيوان
وأذكر
تفهمت
خاطري
تتويج
معجبون
الهادية
والموجهة
حريص
كتاباتي
تبينت
محمل
القرآني
يصرح
اصدرها
يفهموا
بامكانك
الاستزادة
رسالتي
للأصدقاء
الرباني
أودعها
وتردد
وعباده
يساورني
وأعلن
للدفاع
مناظرة
يونيو
تعريفات
ومسلمات
وتراثه
ثوابت
فريقين
تربي
يلقاها
صك
بالخطوط
المحورية
فهمنا
تصويرها
لاحصر
بطبعة
إنتباهي
مقدمتي
المقدمتين
الرائعتين
نحترمها
أمرين
للتأويل
وجوهه
إحترامي
المقدمتان
يعينني
والسؤال
إتفاق
المغزي
توجت
إدراة
لنقتبس
التتويج
ونما
يتهامسون
المقاهى
يتغنوا
ومصادقته
انتقاما
بفتور
وبلغ
العناد
ويوما
تتكشف
تسربت
عرفوا
ينشده
كالأحلام
ذكراه
ظنوا
الفقرة
المتقدم
ويعاني
يستقيم
النهائي
الشموليه
للاديان
نظرتهم
ونسيانهم
بيرسمها
بتجعل
ومستمتع
وعبقرى
بالالحاد
هاجم
ونظرات
تأمليه
علام
للمنتصر
ويهللون
للقوي
أعماقهم
يعيها
بيجري
ورى
للبشرية
بيفشل
بيبطل
اقرها
مستنية
غاظني
الزعل
اتقتلوا
لصق
السماويه
الضجه
ساحاول
لجرأه
والثانيه
جماع
تسب
والصحابه
آسف
البلاغه
ومشرق
والعجائب
افلا
الاحاث
ؤائعة
اتهمه
أنو
تقرؤوا
المريح
مظنش
اتعاملت
دمر
بص
شوف
الفيصل
افه
للعسكري
الطربوش
الريفيوهات
بيتهيألي
المطبوعة
النخبة
وبتاع
واقعد
وكدة
اقنع
قايمة
فنجيب
وعامة
مشكلتنا
نعترض
والكتابات
إبداعي
لظلم
ولدنا
تحذر
نزال
نتباحث
نمنع
تحض
يجئ
لصاح
ولستم
تتاح
تخافون
أسبوعين
أتثبت
سائغة
بصمة
تصوروا
لأداة
سلبهم
تبادل
بأراء
احداهما
إعتقادي
مدفوع
حالته
الراحل
يغيب
أجزاءها
إعلاميا
يثار
فمازلت
ليرحم
لتوي
للرسل
للتشكيك
الأخري
فلأول
يتهمهم
الإعتراض
ملموس
بالعموم
انتصار
غايتها
شكلا
الحادا
التعالي
الإرث
أفشل
لربط
يقلل
والنبي
وإلهه
حدر
بدر
يلا
أشوفك
اخذته
مفترى
جشع
المهانة
يبقيه
لجبل
ماكانوا
واخلاق
فجعلها
وتلخيص
والفعالية
وعبثا
بأفكار
العملاق
يستشعره
وحساسية
بصيتلها
النواحى
ناحيه
تتطور
للمشكله
التنطع
والالحاد
شطح
بتفكيره
المقصد
يحاسب
واكبرها
عملاق
التكفيرية
مقالش
تحيز
المعروفة
المشار
لأعظم
قصاص
النقش
اعتماده
والاسرائيليات
السذاجة
بابطال
واترك
للعلماء
انطباعك
والاستيعاب
ومدلولاتها
اختلافك
الراوى
بيموت
التلت
شفنا
أثارة
البلبة
أعمله
جهلة
آراءه
أخدش
فرصته
يلاقى
المحيطين
تسانده
تعلى
مقياس
الحاقدين
والترميز
عقائديا
بتعتمد
هتيجي
قافل
قدامك
وتقول
برىء
الموجه
بالحياه
والحياه
الامم
شكي
الاقتناع
فستجد
المعلومه
بالاثاره
نصيحتى
اطلق
اعاده
صياغه
الرمزيه
بتدل
لاقي
بيبين
اتجهت
مشبوهة
زخم
علماني
الفلسفيه
منطقيتها
باللا
قيامي
فأكثر
وبخيال
هاتكلم
تقنعنى
بتكتبه
حصلى
المرعبة
ومعروفه
لأدب
بالفقر
بانوراما
لجدلية
ارتكبناه
كأسلوب
شهرها
تشتهر
مقتضب
اخبث
اصلاح
مستلهم
أحبب
ويصف
اليم
قصيرا
والنقاء
نتصور
تغادرنا
وأحببتها
ممثلة
شخصك
فقضت
واعدت
الداهية
معلش
قلشت
تقروا
سرقه
الكريمه
جيب
الألهة
مشي
الإتنين
كتييييير
مافيهاش
المنظومة
المجرده
لسبر
رؤيتك
يختبر
رخاء
اوسطي
ومخاوفهم
وشكوكهم
وعجزهم
وتمردهم
يصوغ
بتجرد
وينطلق
صالحة
تعنى
متوسط
اظلم
وتوصيل
وبيحط
ورمزية
لحساسية
مدين
تأخري
لتأثري
أشيع
وحبا
ظننته
بختلف
لقارئ
تاملت
تفكرت
يتصل
فسرت
بازدراء
حظك
يتغني
ظلمات
مكتفين
بالإنتظار
الإنتظار
المتنطعون
رموا
جديرون
بأوصاف
محاكية
احدهما
ويدفنه
وتتوقع
للحظه
بالبدايه
الهرم
البساطه
وغايه
القوه
والاسقاطات
الازلى
الابداعيه
وتنهى
لاشىء
اهميه
توفوا
استغفر
وضوحا
وتشابه
اتهامات
بأستمتاع
استبشر
استقبلوا
بوجوة
مشرقة
وقالوا
بثقة
ماقيل
تاخرت
الخلاصه
للاستبداد
مهادنة
نفاقها
واقوي
نتعلمه
حاولنا
اعترفنا
فشلنا
أضافه
فكرتة
برضة
والاستكانة
عيبي
بتاعي
لاثبات
مصدقش
واقتنعت
اساء
وللاسلام
ضايعه
وعندي
وياخد
واتجاه
وشهرته
روجت
بالتنويه
تروق
وباهتة
مجريات
وقائعها
مروج
التحفظ
التشبية
الاعلم
بالنوايا
كتقييم
يكفينا
روايا
تحرض
منعها
تعرفش
تكرهه
والمعني
جزافا
ووضعت
الطبائع
اكتشفها
تيقنت
سيئ
والخلط
بجديه
فسرها
ففقط
دمتم
أحمق
منفره
جريء
بالعبقرية
محبيها
أحدكم
سيادة
معكم
القفزات
بيبقوا
بيقرأوا
لإكتشاف
أدعوكم
يقرى
رمزيه
بالتفسير
لعقله
بتفسير
سؤالهل
سنقبل
ولنترك
وندرك
النهضه
تتحقق
جنبا
بيحرك
بيشير
كملت
ادبه
ماحبتهاش
بالقلم
رمزى
يعتنقها
لكفاه
الفائز
اكتبها
افتكرته
هكتبه
نظم
القرانى
مشابهة
يوجب
محله
يكونه
والحكى
احتوته
الابتكار
حميل
الحاده
ولداه
لهمام
حقود
ومتهور
المحروم
حاوي
يهيأ
اخترع
وكسر
مخنث
استاذنا
ورحمته
راعي
الغنم
احدث
تغييرا
هائلا
وأقام
وذهب
خليفته
تتغني
ضربات
واستغلال
والتحليل
مشتق
ويراه
ورعبه
مفوظ
قصره
فبدون
هزة
وكثر
تطرحه
لينك
التحميل
الباهر
تخوفي
رائعو
مريحة
المكتبه
واشتريت
أمامى
كمريم
سيىء
أرفعها
السيىء
فظاظة
أدبها
سأقرؤها
لقوتها
للسخرية
الاستواء
المجانين
يعتبرونه
الاعتدال
جلبوا
جرثومة
الأوروبي
مثيله
السوم
أصابهم
سادتي
عقر
داركم
حقنتم
شرايين
الاستعمارية
نبرتها
الساعية
للقصاص
المقارن
دراستي
تتخيلوا
للتصويت
ومضة
أقنعتني
كضوء
بالطيب
شوقي
اياه
متفاجئه
مزحة
خيبتني
بالرمزية
يحلها
سريا
ويرتبط
لأطول
طرت
لايستطيع
الإلمام
المحلية
خال
سيسألني
تتلذذ
أقرأوه
خاب
حصاره
يأتهم
ماو
الإغتراب
مجذوب
أختصر
نيله
استعمل
وراقي
بموطنه
وقريته
لنفتح
أذهانهم
ونطلق
طاقاتهم
المحبوسة
نتنبأ
نحرر
ليتصرف
والمشوق
السوداني
ولبعض
بالإيحاء
المحدود
وبأسلوب
تهكمي
نقده
لنظرة
القروية
بالندم
وشعوره
أعقل
للم
ونقد
زلنا
نعاني
جنوح
بثقافة
الأحرى
الروايةهو
ليتعلم
بريطانيا
متزامنا
البريطانى
تحررت
السودانو
السودانية
غرقا
سودانى
للطيب
الرواة
الطيبات
وتنتحر
ليزرع
ذريته
لأطفاله
بهجرة
الإهمال
ممممممم
مزاعم
لقيم
سأقرأها
عض
ثديها
أتخيله
نقطع
بإنها
عظمتها
إحترامى
الامتاع
والمحور
اساسه
تطير
انبت
وثمرة
بالظاهر
سأحيا
واجبات
أؤديها
الكتابية
المسحوقة
الانتقامية
نعش
توصلنا
الموتو
الهاوية
حشى
الصغيرةو
صبيا
النخلة
البذرة
الحقل
شفق
حناء
العملين
انانية
فمثلي
الأوغاد
تبدى
النى
لفك
شفرتها
النابغ
الخرطوم
دراسته
الإبتدائية
شاعره
غازيا
انتصارات
الأوربيات
وانتحار
عشيقاته
وأنجب
مصطفي
انجلى
بمنظور
غربي
انتحار
هين
انتحر
وحسنة
شاذا
السمجة
المجذوب
دخيلا
ورشيقة
التداعي
تذبذب
معتمد
والإنحراف
الخلقي
لجعل
ميزتها
بجودة
للمضمون
بتأثيره
استذكار
محتفظة
الإنطباعات
تدوم
سريالي
اختارها
ألوانها
قنينة
يستدعيه
الإستواء
أفريقيا
الأزلية
الأصالة
بنكهة
رثاء
اذهلني
لكلماته
وصوره
ثروة
موروثاتنا
يدخلك
متاهة
الفروق
المرموق
ضوضاء
أكذوبة
ملعونة
اوروبية
سفره
وبيده
والاستعمار
يملأه
حديد
نرسل
بناتنا
الويسكي
والبيرة
العرقي
والجنوب
والصنعة
اسر
منقطع
واقتباسات
طعمت
بمسحة
متوازنة
خاتمتها
الثار
البريطاني
باظهار
وذكاءه
لمواكبة
والتفوق
اقرانه
الانكليز
النظريات
واجرى
المتخلفة
يحياها
المتخلف
يامل
امتاز
الجراة
والمميز
اضفاء
موقعها
التراثية
التصميم
السبعيني
الكلاسيكية
ليلتها
ظريفة
معاكسة
أثناءه
بحوار
جزئي
تشكيلها
صدمتها
رؤيتها
الإنكليزي
بغرور
الدخيل
اعتادوا
بريطانية
يتبختر
عربيته
بسعيد
جوان
تشعل
أهواءه
الثعبان
استطلاعها
استطلاع
تتساوى
الاتجاهات
الحمير
كراسي
السيارات
التايمز
المفضلات
استفزنى
هدأت
مايزال
فلطالما
اختطفته
ممنية
بوقت
مقتنعه
فبعض
وواقعيه
ملموسه
بمصطفى
والجد
وبنت
والراوى
تقبلها
المدعو
بهائها
ومركزه
ليرضى
كمزارع
استعجب
فحياة
للبعض
وطباعة
الحالين
يضحى
مصلحته
والدراسة
جرائمه
بضعه
بجانبها
همند
جين
لاتدرى
ايا
ليتزوج
وانجب
كاى
ثقافاته
محتفظا
يخفيها
فضوله
بحكاياته
الغازه
حسنه
ارملة
بمظهر
النوبية
الاصيله
اخلصت
بالنهايه
الكريهه
يعى
رجولته
وقهره
لامرأه
رفضته
مثيرا
حقاان
طعنه
وامراة
مقحمة
احاديثهم
بالترهات
البذيئة
يكتفى
بكشف
اعتبروا
محاوله
لعودة
وجاذب
والإيحاءات
منهكة
تخرجك
الاستغراق
المحتملة
لعبارات
مرضية
والتميز
كعربي
الشقيق
معلوماتي
ضحلة
الاعلام
ومجاعات
يقدمون
جيوشنا
غزوها
صد
لبلادنا
ومبتكرة
احتلوا
ارضنا
قادرون
وانهيته
خادشة
موس
يكرهنا
ويريد
لارض
انجليزي
احسبها
تفك
طلاسمها
وافهم
كنسخة
إلكترونية
أهوى
وبالصدفة
جامعتي
سوداني
منطقته
يصادف
ويشك
أحدى
الجلسات
السكر
ليعلم
ويتمتع
لفتتني
كامرأة
معجبه
الالياذه
سخيفه
ممطوطه
مطوله
مستعجله
بعيده
التلاته
الهجره
فلكل
ماسخ
ظلمتها
المزاجيه
توهم
الوقاحه
فاراها
الدرجات
انكرش
اتها
تتوهج
انتزعتها
اقطعها
ولانى
كحالى
اجلت
خيبه
ومستوياتها
والرمزية
عائد
ويتعرف
بارزة
تلحق
ذكرياتها
لرحلته
طموحاته
المعتز
برجولته
الذكري
الاستثناءات
المزواج
زير
يتستر
والهجرة
الأفريقي
شهوته
وراوي
وتلخص
سردية
يسحرك
ومدن
وأصحاب
المغلوب
والبلد
ومصطفى
الاقتصاد
الشمالي
والشمال
امامها
ريف
شفافيه
يختر
محجوب
الاستفهام
اشتراكي
نسأل
الاشتراكي
يشتم
اليساري
بطيبه
وبساطه
بالقاهره
تضل
وتتشوق
بحقول
القمح
هديل
النافذه
النخله
فعلمت
جذعها
المعتدل
والي
عروقها
الاخضر
فأحس
ريشه
واقتربت
أحست
ابتسامه
عزمت
ووقفت
جانبها
اضحك
الخطيب
واضحك
مرتفع
كفرس
تناسق
الأسرار
السيده
يعرفن
يقبلن
بمرح
الاستطلاع
مرح
البركه
الأعماق
أوتارها
الاربعين
التجاعيد
وأركان
فمها
شاخت
نضجت
تؤمنون
خرافه
التصنيع
التأميم
للوحده
الوحده
الافريقيه
أنكم
كالأطفال
يقظه
والأرقام
والإحصائيات
تقبلوا
وتحاولوا
طاقتهم
والحريه
ثمه
اؤديها
فسأحاول
بالقوه
انتظرت
أدراج
وسأقتبس
الجامعية
إفريقي
متخلف
وفقير
وبعيد
الأوروبية
وشاهد
بأم
الشاسعة
والانفتاح
نسائه
الحسناوات
افريقية
يظفر
بامرأة
شقراء
المكاسب
حصولهم
يشاع
الأفارقة
ومميزة
الإفريقية
المنفتحة
منفرة
المتداولة
مجتمعات
وشاهدوا
وتحررها
الاقتصادي
وتقديرها
للأفراد
الوافدين
بالحرية
والديموقراطية
والعدالة
المواطنين
وكيل
المديح
للمجتمعات
سماعه
وتعلموا
وعادوا
لثقافتهم
أحن
وأحلم
العشيرة
البرد
حيتانها
أشكالهم
الغيبة
العائد
والرياح
وحقول
والطمأنينة
يمنحها
ومسقط
جدي
بالعجب
العتيق
أعانقه
رائحته
الفريدة
الضريح
المقبرة
بمقاييس
الصناعي
الأوربي
فلاحون
أعانق
بالغنى
رايها
لقامة
متذوقه
انتقائية
أتورع
تحليلة
متزنة
متطرفة
جزأ
وعرت
ابه
مالقيتهاش
بمل
لبلده
عملش
بيتفرج
بضعف
اصحابه
يجاهر
المعادي
مسترسل
اديبا
جمعتنا
شيئاو
رايت
الشاطىء
شان
باليد
مطواعة
حقى
بسخاء
فينبع
يثمر
آفاق
ثمار
تقرأو
جملا
جرىء
الحزب
الوطنى
الديمقراطى
الاشتراكى
الحكومات
تقعد
البواخر
مخرت
المدافع
سكك
انشئت
ليعلمونا
الاوروبى
مثيلا
اصابهم
يسارع
قدحه
يصعد
بحيره
سط
يشيل
الريحه
تنوء
اغصانها
وطأه
الثلج
يغلي
حمي
علاقاتهم
اعتبرتها
المحتلين
لبلاده
بجرأه
الاباحه
علمي
النجمه
الخامسه
استفيد
أقلل
والمراجعات
والمقالات
أسارع
دهمان
الحزام
لتحكي
حكاياتهم
وقليلا
بالبساطة
مايعتبر
محظور
لايشعر
تصلني
عاصروا
مؤثره
لشخصيته
افعاله
وتصرفاته
اللافته
أتحفظ
توظف
قرى
مشوشة
وغامضة
السأم
بخفة
بصعوبة
بتتبع
سيعد
لغزة
وخلال
ومعقدة
والمفاجأة
بالحركة
معايشة
شاطيء
وتراقب
كثب
الموجي
عزت
حاج
أخويا
ببرودة
جسمي
صفا
بالنهر
طاف
إرادتي
اختر
أبقى
أغفر
قامتي
هزلي
يصيح
ليال
اختيرت
كواحدة
ليستوعبها
التزمت
والعلاقة
غاوية
الإنجليزي
إفريقيا
والراوي
يتسطيع
وانتصاراته
يختزلها
أيه
جولاته
يسعفه
تميزه
الاكاديمي
حده
بجريمة
المنكسر
تخليده
تعزيز
تسعه
المختصرة
الشعبية
حكايا
سفارة
جنت
جوائزها
استحقتها
بكمالها
وفازت
مايرضي
لحالات
سأقولها
العابرين
بالهجرة
الرغى
أرملة
امتى
مقتنعتش
فضلنا
هنوصل
لأيه
فندم
اخطائها
مدانيش
المخبول
تلاقيه
رشحها
للغرق
الإقتطاف
بأحداثه
سأترككم
باقتباس
فانني
ارادتي
وآلاف
غرسها
فاستغل
ووسامته
الايقاع
موريس
فعاد
امبراطورية
لاسلوب
والطيب
الدونية
أهمال
وكذب
المسماة
أعجابي
التمازج
أنصفنا
أبتسامة
متفوق
تواضعه
يبجل
الناقد
المطالعة
مستهلك
إلتهمتها
التمتع
لاتصلح
مقذعة
يمزقنا
الستر
المظلمةالتي
الظاهرة
ننفصل
حاجتنا
إلىمحاضننا
والفناء
فيهابدرجة
مثقف
العقاد
وأقرانه
تخصيص
للبيئه
السودانيه
شاردا
كشرود
لمقارنتها
مؤاخذاتي
اقتتال
بقرأته
انتظرني
ونقرأ
ذراعيه
جانبيه
هاه
لتأخير
شذرات
العوالم
وأسطورة
حصرية
للسودان
اللاتينية
فاتحة
لأقوله
والقنوعة
أزال
محتارة
أرملته
اكتسبته
المناظر
هديها
لتخلص
لمحب
الدائره
محورية
الاطاله
وتسريع
للتذبذب
يخلوا
لف
النظره
وجيده
كبدايه
الصالح
صيتها
رأيهم
واستحسانهم
مسبق
وأسبغت
ههنا
وأفيد
قرأتأسلوب
كموج
وملئ
بالمعانيصراع
الاصاله
والمعاصره
يثيرك
للتأملاحببت
النفسيوأجمل
فتخت
الغرفه
الشغوف
بهاكتب
الانجليزي
والمسرح
والثقافهصور
يكرهه
الأصاله
منبته
إنتحار
أدركته
لرفضها
وقيل
المتواجدة
فالذي
بكآبة
الطاغي
اللخبطة
والتشويش
ويكبيديا
آنه
اختير
آفضل
بآن
ميلادية
لفتى
الآم
حديثة
بدآ
آعجبتني
آعتقد
آبدا
بالعاطفة
غربته
بلدين
ردئ
باختيارنا
أنوفنا
أتحرك
تحط
وترحل
آتمنى
عذابي
الموظفون
سادتهم
افعلوا
ركبت
تنهمر
تأججت
إطفاء
يتعلمه
التلميذ
تغفر
فحاول
نتفاءل
للمضون
الشراسة
اعطيه
طوول
متغرب
كصفات
نسمعها
المتاحة
شرق
المرموقة
أشهرها
بطلان
بحكايته
مدارات
موقنة
ألممت
المروي
الند
والصندل
المحترق
كثافة
تخترقها
لتجسيد
النامية
النامي
ناخذ
نتخلص
الموضوعات
التربه
يلفها
اشهد
اشعال
الجنونيه
راسي
يفور
محطه
للشرق
للشمس
الابيض
قربي
القوس
إقليم
دبة
قبيلة
ينتسب
مستشفيات
العاصمة
الأربعاء
البكالوريوس
إنجلترا
سنوية
بإسمه
عدها
مستقل
متوفرة
تتعدد
وفجأة
أنسجم
جزئية
المواويل
نواس
بتشويق
كمحتوى
مقابلات
بناه
روبنسون
غرفته
بأوراق
التواصل
الفوارق
والعبد
الإنقطاع
وخاتمة
والنيل
أسنانه
تزار
تقطف
يحسبونني
متدينا
بالنصر
يقاتل
خلد
غاضبا
والعالم
وعميق
ينعدم
ونجوم
مهلهل
لرتابة
يجعلون
صغر
لإقامة
حفل
العرس
عطرا
الحاجز
افتقدت
البقيه
ظلالا
ماده
خصبه
مقبضه
ختمتها
الإربعاء
للأفلام
وبالتحديد
أحجم
وأقبل
لشرائها
مدحها
واختفى
لمصطفى
قراراته
للقاهرة
طالباته
مؤدب
ومهذب
معلوف
كروائي
وروحانية
باولو
نبطي
بالتمعن
والتلذذ
لأتمتع
وجزيل
تخرب
تنهب
طأطأ
أنشأوا
بلغتهم
بدمي
قوافل
الشامخة
تخاريف
جاوز
أرجوك
أولادي
جذورهم
الوتد
يهاجرون
مصطلحاته
ارتباطه
الشماليين
غزوا
أرضنا
أكلوا
خيراتنا
بطونهم
بأنصاف
هويات
المشوهة
سأنتقم
الموضوعي
انطباعي
بمجملها
تبعاتها
نجاحات
حصانة
إرث
فتنتهي
ضفة
أعادني
أختر
شرسة
صمته
بتفكرني
ببنات
الأقاليم
المكبوتين
إللى
غضبهم
العيشة
عايشينها
تقرر
العربدة
وواجبات
يوصيه
أسرته
الثمينة
يثقل
البديل
تمناه
اليومي
ومصيره
يلقاه
تختر
رجلين
وصلا
قراره
اليسار
اليمين
ثمينا
ضيعها
الزراعة
الواجبات
الباخرة
والسيارة
يمتعني
لهفة
وإنتظار
لأبناء
تحققه
لبلاغة
المختلطة
بالحسد
والاحتقار
والتكبر
للتعمق
والإفراط
وخيط
الفانتزية
لشهرتها
وانتشار
الزين
حالف
ممممممممممم
أليها
ترشيحه
يحكون
معتدلة
ذمها
وموقفي
لمزج
وبثها
بلدان
تجاربهم
بلدانهم
كتاباتهم
يقربني
منظر
فالأدب
واسمها
والأزمان
ويقلل
والأوصاف
الخامسة
مستمتعا
بمفرداته
الفصحي
يعانيه
وجذوره
المتأصلة
متعمقا
نوازعه
اغوارها
الخطوه
لتغيرت
وثقافي
الجرثومه
الممرضة
الرابعه
ومحاضر
ارضى
بخاطره
والحداثة
يهوي
السودانيين
ظهرانيهم
وتسبح
وشبابهم
بالنيل
يصورها
بالاشارات
الفجة
ضيقة
للافق
منحصرة
كرجل
شرقى
المكونة
المستحسن
ستنتهى
اقصي
يأبه
مذاهب
عبارتها
اختزال
الاذهان
والتأخر
المسيري
البذور
والجذور
والثمر
سيرهم
مفزعه
ودماء
المبهمة
شوقه
الع
اختم
مفهومي
الحسنة
ومعنا
والبطل
اوسع
بالإحباط
توقعاته
للسماء
أنفع
نصفي
الافريقي
لروحك
بتشبيهاته
مضحكه
ومبكيه
واحتوت
يرددها
القسيس
نسافر
وتمعن
لايقارن
تلقوا
امير
واحبب
ليقع
وكن
تخمينات
وأوجه
والتلاحم
النوبة
والسودان
بمصطلحات
بشتاء
دافئ
فرصتها
وقراتها
الانغماس
للاكتشاف
واللامبالاة
للريف
وشاب
نبغ
غموضها
استخسرت
اضيع
سردة
لإكماله
الأسف
قرأنه
وقاومت
لوضعتها
وراق
الصدام
ينصف
والشرق
للمصطفى
المبهم
الساعي
تكشفت
استكشافه
لسطر
تصله
والبسيط
طابعه
تكثيفها
قرآءتي
جنوبا
ازدد
ماولكنه
للمجد
لتعرفوا
الأساطير
الأرث
بعثرتني
مممم
كمقرر
الجزيرة
الإخبارية
وعنصر
الموزون
خيث
الغازية
انتصرنا
نتسامى
وشرق
اتربى
ليعطى
لاتتوقعها
تفاجئك
مافيهوش
الكبيره
ساحره
رفم
مبالغه
خلوه
منسابة
تصبني
قصرها
بوحه
بسمع
سيمفونيه
الفشل
لملأ
انبهاري
والرواة
التسطيح
عبيدة
القريه
ويدل
مبتكر
ليذكرك
افيق
سكرتي
متفائلة
سبت
ماطر
الصنف
وللكاتب
وجذب
سودانية
فبإمكانه
مجلد
وطويل
ووضوح
رموزا
تقتنى
وضعوها
غرنوي
إستغربت
تركيبة
الرحلات
تقاطعات
وعظيمة
والسياق
ومشوقه
وجميله
بوهيمية
ووحشة
يخرب
نه
فشهادتي
تركتنى
عمياء
الحمقى
يهتفون
زهيره
بائسين
بالاهتمام
الخيميائى
الكنز
تطورها
نشأته
لعلى
للتشابه
اب
درويش
الغيور
الداعى
نوح
طوفان
مسرفة
خيالاتى
اود
ثالثه
ليتحول
تقييد
بمنطق
بعاشور
عثراته
بصر
تجاعيد
كباقى
ضاحك
الحى
ركب
مفصليه
اكل
دماء
خضر
النميمه
الوريث
حظا
العشرون
كوابيس
امثال
اضاع
ادون
طموحى
عاملا
موجها
جديدهو
غصه
فتنقلب
باكية
سينمائى
بالفيلم
كأبتها
للتحسر
قرة
رمانة
شذوذه
بطشه
يحميه
يخرجون
يافع
المعشر
بشمس
فورا
متحمل
للعواقب
الطيبين
قاسيا
ينشأ
عدائية
اعذرنى
اصدقاء
عشره
عمرو
عزيز
كهل
اطفال
غزيره
لتظهر
اخت
لتصير
ليختار
احدها
زهيرة
بنتقد
وصم
التطلع
ثقب
فاخر
لعن
الجندى
الملكة
اخراجها
نسل
مهرب
بقصه
مشابه
لروايه
بشعر
لنصل
يبطئ
كعاده
صحوة
بربيع
حليمة
التالى
التوت
التزم
العلايلى
للحرافيش
مؤقت
اخبرك
تتنهى
حيرنى
اسماها
الناجى
يوحى
شامخا
مواربه
قبلت
نزاع
بطيئا
شعورك
لشاب
شابا
الزوجات
الاخوه
الشيخوخه
التاليه
الصفه
التكية
بام
دائماكل
لفرد
يلتقيا
المسلك
البنيه
بجسم
تلهب
اخضر
الكارثه
منغمس
هدوء
الالف
أقدمت
بسقف
للإنصاف
كآبتها
سيارة
بمشاهدة
النافذة
بالمنظر
تنقصه
كشخص
بالظهور
وبيني
سميك
أصدقها
أبسطها
بأيامنا
مايو
العاشقة
مسمع
الأناشيد
متجسدة
والمسرات
الموعودة
صرير
فرنا
بنعومة
كقطعة
انفاس
وهمس
استعدوا
والطبول
سيخرج
ويشق
بنوره
الخيزران
والأناشيد
والسور
قيض
أهداب
فغاصت
وانتفض
بالإلهام
تجزع
ينفتح
يخوضون
وطموح
الحناجر
ازى
دارند
شب
آب
ومابينهما
كسر
ابوابها
إغداقه
تقديس
ملائكى
شفاف
حفظها
وبقلب
وبنية
الناجي
غرورها
تغريه
تجذبه
بالشجاعة
الاقدام
بالجبن
البغيضة
لقيط
تبناه
أذية
زخرفها
ورثوها
يسقطون
العصابة
قوتهم
أقدار
نسميها
وانتظار
للخلاص
وتصورها
وفلة
وشمس
بسماحة
وعزيز
وزهيرة
الملعونة
الطامح
بفتح
راهن
علمهم
ذوبت
صراعتها
وعذابها
وتصويراته
وتشبيهاته
الفوق
كاتبا
فيلسوفا
تراءت
امتدت
ونبل
واستمعنا
الدراويش
الفارسية
لكفته
وأخذ
آملا
تلبستني
أنهيها
والمسلسلات
لعشرة
ذكراهم
والحرافيش
بنجيب
متقنا
تطوى
تزدهر
بالثقه
وتمتلئ
ويسعد
يتوارى
الضياء
تتطلع
والرحمه
تطلعاتهم
وجدوه
سابقه
طاهره
تنقذ
ويعد
الأنحراف
الأعيان
السيطره
واجبه
يختص
فضيحه
اللعوب
فأصيب
بشلل
نصفى
عتريس
ثوره
الأخيره
والنبوت
جكمة
لشعوب
طاغيه
ملكها
يقنع
الإتاوة
للفقراء
بزغ
شمائله
المسافر
للنور
سكوت
تعاقبت
أناشيد
السور
بإجابة
يتلمس
ياسمين
المضئ
قصصها
سجلت
تحميه
ترنو
الحبوب
ليرتفع
سلبيتهم
أخوه
فيمر
نيام
آذانهم
يحضهم
يوقظهم
الأقوى
ينصبون
يصبرون
نشره
أخبروه
بالتدريج
عودتهم
سجين
نائب
الحكماء
الثاقبة
كوباية
اللبن
الصنم
برنس
تعمله
فاضل
يستوي
ميطولش
بحسها
الكولونيل
هطلع
اتنين
بتنور
الضلمة
حتة
يفك
هعملها
توته
بالإثارة
شكلك
تنين
الاكتفاء
وعبقريتها
اعمالة
وبحس
بتطلع
وبسهولة
متكنش
حسيتة
وباختصار
صفحتها
حيازتها
حدا
عبرها
عبارتان
بخيره
الخالد
العهود
المسربلة
بالحسرات
تناقلها
باسهاب
بشهادة
يستقر
الطوال
تستهويهم
تدني
تمردا
يسترشد
يرشده
معلمون
قساة
إنصرف
يرفضون
أشرار
مسام
فالنجاة
المعطرة
البسمة
والدمعة
إناس
الرزق
بعجز
يجهز
لأجهز
لاحزن
ثملة
بالآمال
أقبح
الكثرة
القبضة
منفذ
للأمل
ماأكثر
وماأقل
الغدر
لبريق
والكمال
شيم
القادرين
التكريم
إنتصر
الطرب
طلاء
الأجل
موال
مايبقى
محبوبة
بغيرها
صارع
ماأعذب
الأهواء
الجامحة
هزيلة
بالمال
تساوى
يهبها
ينتقدون
إستعمالها
تتعثر
خطاه
محنة
تتمزق
يرتكز
الشهامة
أبرع
للإنتقام
إحترامه
للدماء
وبعث
الحبل
القشرة
تنطوى
جوز
حصون
يغزوها
والصرامة
بساعة
مفرغة
متواصل
التأجيل
أبغض
سنن
بغتة
تضاعف
كالوباء
بالدم
والكلمة
الشافى
الإخلاص
والكبرياء
غيبة
تخلد
تبق
الغافلة
متسول
يزحف
الأزقة
السئ
الرضى
للذل
والتعاسة
الأكوان
كهولته
الأقوياء
نتخاصم
تتقدم
الأمام
أموات
بإرادتنا
إرادة
ماأشد
عذابك
ينامون
والطرب
السعداء
ينعمون
بشيخوخة
المغالاة
ضارة
قتال
أفظع
المؤسف
حتم
يؤجل
المفر
يخلد
لتقلبات
معاشرة
ليبلغ
رغمه
وأتعس
وشره
تنذر
درب
مافى
الجيب
ياتيك
يتهيأ
السليم
إبحث
نفعه
ويطل
أليست
القحط
بنصف
فقره
وتفاهة
يسترها
تستقر
محسود
أحرقها
الإنبهار
ثملت
بآمال
مفر
نسمة
بالتسلل
حبان
يشكلان
مافينا
صواب
النقود
الفاضي
نتفق
ليك
اخينا
عمالين
صحيت
سوبر
افرض
فيش
تصرفه
طباعه
بتحرك
أوضاع
وساب
كتيييييييييييييير
وشفت
وأسمائها
شاف
فلانة
اتجوزها
حصله
التطورات
والعيوب
عيلته
متوقفة
وشخصيته
متخيلتش
أتريد
بصفاتها
وأحلامها
وبطولاتها
يسكنني
لعاشور
وراعي
أتنقل
وعجب
تتحمله
والشعرية
بواسطتها
وأشرار
وأساطير
ومستقبل
ومعجزات
هتعرف
بتعرضها
وعرضها
وازاي
اساطير
والوجاهة
بتقلب
اخطاءه
وهوان
عيلة
حرامي
وجنونه
وغطرسته
وتحديه
ميوله
ومال
واحلي
زينات
الاعمي
بتحلم
ومقدار
بثورتنا
وعملوا
ورجعوا
ولضعف
صدقوا
لاقوا
واسوء
والفرق
بيناه
اتجمعوا
تتقري
واقوى
التكيه
والحاجه
افتكر
هجموا
وابناء
الاشرار
ديدان
أنماط
للسلطة
خيره
فأذا
يحي
معيشتهم
ليكسب
يحمي
والبطش
ضعفاء
الديكتاتور
بالحل
يجتمعمون
ليشعروا
بقوتهم
حرفوش
انحرف
ملحمته
كحل
لسعادة
أساسها
وعيهم
القادرة
منظورك
باللعنات
يوقظ
شاور
وعده
سكنتها
الاشباح
طاردت
لعنتهم
كثور
هائج
قابلتهم
وثمة
سألتقي
لكائن
انزل
واعلم
القدير
وروائي
شهادتي
مجروحه
سنام
التشابة
أنتهاء
أسلوبة
المصنفة
المصنف
وقبح
وطهارة
يتسلط
اداة
الاساطير
مرتبط
راس
تاتينا
ايدهم
اساسها
بانفسهم
والغير
مدركه
لذاتها
الاسطوريه
بلطجي
وفقر
ومعاناه
يعتقدوا
الحكايه
يدركوها
يتمسكوا
قادرين
وليسوا
عجيبا
بلاشك
أستغرق
ملحمى
الأزل
الرفعة
والدونية
مايحمله
وسمو
أخلاقى
بثراء
بالجديد
بالإيحاءات
بالعمق
للتفكر
التوقع
تمنحك
لأخذ
مشاكلها
ودوافعها
فالأمور
تستأهل
للتحليل
لسمعة
لاستقبال
والنفسى
تعقبها
سالف
إنكارها
أعمالا
أعتزم
ورابعة
أستكشف
لتشابه
ابتدئ
ثمل
يرن
أذنى
الورقات
غاص
استخرج
لؤلؤة
عقدا
البساط
وقضى
السكارى
متناهى
وظلام
الامحدود
يلزمنا
ينهى
بلمحة
الاسطورة
انشودة
تكية
خالصه
امره
كسائر
سباته
وتناوله
تنفتح
مفاتيحها
طياتنا
الاعظمو
سعيدا
تمارسه
تنصر
مظلوما
بذالك
نلت
التربة
وتسقيه
وترعاه
وتصبر
والآخره
والا
بذرة
جوال
الملايين
وخلقه
تملكتنى
وصمته
يجن
باطنه
يحاجج
لتمكن
ترويضها
متلبسة
مجنونا
بعثره
شتاته
ليتنى
متاكدة
سأحبه
امنيات
واجهل
اصابه
ليصنع
السحريه
يختزل
جينات
الكاسح
صفاتهم
سلالة
تعايشوا
ساهموا
سريان
البواح
أفكارهم
صدقته
المنحرف
أخف
المحترم
تذهلني
تفرد
بتتكرر
لال
الحافة
للقاع
فاستطاع
نظاما
يضمن
بعهد
مالهمش
بيمزج
الشعورية
الشباك
أسرح
عيشني
التصرفات
بأه
استفدتش
متعودة
إلهام
بيفرق
أدبائنا
مبسوطة
لمسته
حكالي
تناقضها
بثورته
بقدراته
تطبيقه
الآمر
الناهي
يأتيها
لمنفعة
بجبروته
جبروت
أمرهم
الأغرب
الزيجة
الإستسلام
تفتن
فتنت
لتتعلم
الأسفار
اوجد
الجاه
الزنديق
العابد
دراويش
فسق
مغالاة
للرمز
تكفينا
يجسر
يختبىء
المولد
للانفجار
وفتنة
وطيبة
وكفر
وتحدى
وعبثية
وطهر
وانحطاط
وعدمية
وانسانية
وانانية
وغنى
ونقاء
وشيطنة
خيطان
وأسود
أودعه
ملبس
نحس
ببعدها
قارة
المتناقلة
أنجزه
الملحمي
والإبن
والزوجة
والأقارب
ويكرهون
خياره
تكاتف
لأغاني
مجتمعية
للناشر
وإضافة
وتغييره
اتخذوا
منعزلا
يتيمة
فالعبرة
للفخر
تلويث
الأمجاد
بالبطولة
بالتضحية
ورتابة
التباين
الاسطوره
الرعيه
اختل
عدله
المحكومين
اجهل
والاتقان
الكوليرا
والدعارة
اصدقائي
بالعبر
وسليمان
مستغرب
مايزيد
فردي
ماسبق
لمرورها
القصير
عددها
عايشينه
بنعيشه
بيغريه
والسلطة
الوجهاء
يضمنوا
صابرين
وساكتين
ثاروا
ناموا
ريت
نهايتنا
للحاجة
اعماقى
وماقدرتش
وجوايا
فحسيت
بأكلمه
همومهم
شاركتهم
التغني
بآل
يكي
ثابتة
الفكار
والخرافات
الفقيرة
صورتها
مفضلاتي
بتوصل
كرسى
ببطئ
هيلاقيه
المسحور
يجيدها
اكثرنا
واسقاطات
وتنبؤات
فانت
عجزة
السادة
بيدوروا
اعتمدوا
يقدروا
يجيبوا
بنفسهم
أحيت
اطبق
فايتنى
ومشيق
وأبدا
والمسرحية
الإذاعية
المشكله
هقرأ
متعرفش
فلسفيا
وحياكة
وحالها
وتألقها
قمم
وسعيا
يفتر
والجاه
والقبل
حلت
وقلقت
بولا
ديسمبر
يحييني
ساقها
أحاديثهم
ببناء
والحارة
اجزاءها
لأشخاص
متألق
وحبكه
وروايه
بانك
التامل
طبقاتها
عمنا
التسلط
نثق
متقلش
الإلياذة
نضج
بمزاج
ناهضا
ثملا
ودمعت
وتصورت
أرتمي
وأسأله
تزامنا
مسرحى
المرتكبة
أفلام
قتنة
السلطةو
النساءو
حافظ
توبة
المظلومون
بتعليم
بذوق
وحواديت
وشايفة
وبتمنى
لعمنا
نسختك
التوصيل
الحضرة
يصاب
بلعنة
أصيب
تتناقل
الموعظة
اللهو
بسيرة
الولي
جيلان
نما
جناح
فكي
مواضيعها
يضن
بالبؤساء
لبعدها
بتأصل
للكادحين
للقضاء
بحذافيره
العشرية
الصعاليك
رمزيتها
الدارج
متأخر
سأقرا
الانواع
بقمة
الاداء
مقريتهوش
ممسكا
عقدها
منحوتة
ومستقبلنا
أوفق
غضة
استوعبها
بطوليه
منافس
بالانعتاق
ماكنتش
عايزاه
الراويات
ابغض
امتي
قصصيه
جمبله
ورائعه
فبه
هبدأ
روى
تبطل
أسطوره
السطوة
بتمشي
ساكنين
الخطوة
لسلاسة
الملاحم
ساكت
وتحديد
بالتطهير
باستمرار
توقعاتك
مرصوصة
تجارها
اسرته
الاجواء
الصوفيه
شحيح
غزير
القلة
الأكثرية
يحلمون
بزعيم
يقودهم
يحسون
بقدرتهم
نضجه
وكالعاده
ومبدع
بالقيم
الانسانيه
نجا
وكاتبنا
هاعيد
لكدة
وقتى
لتستحق
ابطل
بستفيد
هدور
العينة
اهداني
وضحاها
وسعاده
خضوع
وعظمه
المسبقة
والمفاجآت
لإهدائها
الفتيات
والعالمي
تقصير
تألف
تغييره
بفساد
فيهاإلا
يبدي
لكأنه
احساسى
استنى
حكايتين
والعاشرة
سارق
النغمة
والتوت
أتنين
بإيجاز
الخلائق
الاناشيد
قبض
انتفض
تماثل
أخريلكن
أسيرة
والتكية
الايجاز
لاينقص
الاصلى
فلكها
لتصب
فتجدها
وحيده
تشبيهه
ويسهب
بقه
وحياتي
الحلقات
المسلسلة
الإذاعة
يشدنى
مانحن
يملكان
ظلمه
تجيبها
نتقابل
حسييت
تؤول
لشهواتها
اعش
واجهتنى
الزمنى
العيلة
فده
وتعد
ببالغ
وفيلم
مايشدني
وعبرة
مدرك
وليدة
عقودا
امتعاضا
ابتدعها
عنيدة
حيكت
بسطر
تتمهل
للاستيقاظ
النشاط
تحفزها
تتدافع
نشاط
انيق
محافظة
أمعن
اللمحة
استوحاها
ليخيل
اباه
امينة
يسترجع
أره
رواة
للجزئين
وذروتها
فهمي
يوتيوب
أغانيه
أطلت
ثنيات
الشقي
بذاكرتي
والمجيء
فكأني
شبابي
وطنية
مظاهرات
لمت
وجمعت
الشمل
وحينها
تخبر
إناث
الاتي
عبدالجواد
اللفتة
المزاج
يصدمك
المستسلمة
راضخة
تواكب
الأذهان
ويحزن
القصرين
إعداد
أواسط
توقيع
النحاس
كالعملاق
مرسى
وصلاح
السعدنى
والطفل
حمدى
الجواد
الإعداد
الإمام
السنيما
مديحة
عفت
اسماعيل
وصفهما
عتيقة
زقاق
والقاهرة
والنقل
ستدفعك
للتأقلم
لتستغرق
فهمى
الخطرة
اختفاء
الساحة
حولين
وزوجة
وأولادهم
والتعسف
يبل
ريق
الشقيانة
صحابة
جداااااااااااااااااااا
المونولوج
لتفهم
يتصرف
بالأجزاء
كوميدية
أشهد
الشاشة
امينه
تطيع
وعربيد
يعدل
التليفزيوني
التدوينة
الكليشيه
المقيتة
أشاء
يتماشى
حسبت
سيفسدها
السنيمائي
التلفزيوني
دواخل
تفشل
وتفاعلها
بطىء
للأجزاء
تدوينة
المليئ
بالمحبة
ماثلين
بالفصول
الختامية
نهض
الادراكية
وأماكنها
زرت
وسأرى
يمتاز
الخندق
مختبئا
سأشهد
وأعدك
ستفهم
ستستغرق
عكست
أطيافه
واعذروني
أحبتي
بالوطنية
المظاهرة
السلمية
للمقارنة
مضايقاني
ستكرر
الادبيات
ازدواج
والفجور
سانتقل
هذاالمكان
مصرالقديمه
تحدثدت
ملذاتة
اعتبارلا
لمكانتة
بالعرف
التجارة
المتجبر
بتفوق
فخلق
دامعة
زحام
العائلي
انشغال
دوره
رفقائه
للخبر
وصفحة
ماحبيت
واقرا
امد
فحضر
نشوة
عميد
أعيبه
اهداءها
أثني
ترها
قرأتة
المحتمل
اسير
شعبيه
متفشيه
الخلفيه
اشير
يجيبها
اسئله
نصنف
علمانى
اركز
الجمه
التحيز
للمرأه
كعادتى
افلح
مسأله
عايزه
مجلدات
يطلقوا
بالمناسبه
الاهانه
الايه
يبيح
اقبل
ميزه
اضافيه
للذكر
القياده
بعنصر
التأديب
النبره
سماعها
مباح
وجب
بغضته
عكسه
العامله
المسكينه
صدقات
لتصرف
شؤونها
بشرفها
تلخيصه
مفخخ
المواجهه
الاختباء
الراكدة
تعى
اجتهاد
متوفر
مقصورا
الحمية
ليمنع
شرقها
الجدال
اعترافه
ضلال
بثقته
لصديقه
فانتظر
بحثك
حسناتك
وقوى
هادىء
فالملحد
بالاجابة
هرش
صاحبنا
مفحمة
التحديات
خلود
يستشهد
وبما
المؤبدة
بيئتهم
الملائمة
وبثقة
اللحوم
الافتراءات
الشائع
والضحالة
مرغوب
ستر
الشواطئ
يتراكم
المباح
للعيون
العريان
جاذبيته
وطرافته
وفتنته
مرغوبة
لإثارة
العصري
لتعديل
نشوزها
النشوز
يندرج
توافقه
وزيرة
حاكمة
والاستثناء
الطرافة
بكذا
سوءا
ويقارن
بالانجيل
والاستعباد
ويستشهد
لينين
عليهن
بعقدة
بالفصل
تخلف
بالطرح
السخرية
سابع
بتصحيح
الأهلية
بعرف
تسخيف
لعقل
مدركات
دارون
المنقرض
لنقض
فيجب
الردود
للرثاء
واستخلاص
والبراهين
نشهده
والسعودية
سافرة
وإعلان
شباب
مجتمعاتهم
بتفجير
وإبهار
الخارقة
دعى
لأسئلته
بعقله
للملحد
تورده
بأجوبة
ومعطيات
للاطمئنان
شهادته
انتصر
فيأتي
وأدلة
حجج
دامغة
وبراهين
منكر
جاحد
اقتدار
يصله
قرآن
يعذبنا
محدود
بعذاب
أفيون
حقوقها
مناسك
طلاسم
كهيعص
طسم
فتجعل
نخضع
الإحاطة
الجزئيات
أرسطو
يحركه
يبرهن
استشهد
القدسي
متعددين
خامة
وبخطة
التشريح
يتعدد
ليحتاج
يكمله
الناقصون
لاختلفوا
ولذهب
ولفسدت
أفعالي
يحاسبني
يتحجج
تندرج
ميلادي
وجنسي
وطولي
وعرضي
ولوني
ووطني
باختياري
تشرق
ويغرب
وللإجابة
نتيقن
العليم
نقوم
اختيارنا
أفعالنا
سأفعله
فأما
واتقى
فسنيسره
لليسرى
بخل
للعسرى
تنويه
مسير
مخير
التسيير
التخيير
اكراه
طبائعهم
ويشاء
مشيئته
تسيير
تخيير
امرئ
مقتضى
نياته
النية
التمكين
لونك
جنسك
يحاسبك
يغرب
ليكسر
النسبية
يحق
الاكتشاف
والاختراع
ليتعايش
التكليف
ينافي
المشيئة
وحريته
وضمنها
خالف
والصمت
منحنا
أجوبته
وبيانها
أقاصي
ويجد
لقمته
برسول
يفتش
تزن
بأحكام
تصلهم
فإنهم
للوحي
الوحي
يلقيه
ورهبة
وتقوى
قبائل
البدائيين
جاءهم
رسالات
مشكاة
واستدل
آمنوا
فلهم
أجرهم
يحزنون
الملاحدة
والتعلم
يدعونا
وتحجر
تجمد
وتطوير
الصريحة
سيروا
فانظروا
يحثنا
والكشف
تخلفنا
الموجهة
مقيد
وحريتها
قارن
التعدد
بأربع
بزواج
لبضعة
وللرجل
حبيبات
شرطا
تعدلوا
فواحدة
تستطيعوا
الحريص
والأولياء
دربهم
وقرن
بيوتكن
يأمر
بالبقاء
ستبتعد
الشوراع
وأطفالها
الحضانة
أتكون
حضانة
أمهاتهم
الخدمات
أوبرا
وينفري
بدوام
وتربية
أطفالها
تستهدف
أرواح
أجسادنا
وأجساد
الحضور
ولسنا
الطاقة
متصلين
حالتنا
بتوقيت
عتبة
ستواصل
مسيرها
سأقتبس
خارجية
لترصدها
متحرك
حركته
بالوقوف
الرصيف
وبالمثل
فوقها
رصدها
لنستطيع
المرور
ادراكنا
عقرب
الثواني
تنصرم
خارجا
سكون
ويدركه
يتورط
يهرم
ينصرم
وكنهها
نعلمه
ويوضح
عجبه
اقتران
ويسألونك
أوتيتم
تسائلنا
تبريرات
كافر
تفهمه
قيلت
إقتنعت
قاصرا
البوطي
نظير
يزخر
اللفتات
لجهلنا
ينفعنا
انفعنا
علمتنا
زدنا
جوهرية
ليجيب
فضولك
وللكن
باحد
عجبنيش
خارجة
أذهاننا
بيطرح
بيسأل
وبيسيب
ينفعنى
حجمت
بخالقه
اجاباته
صدقها
ترتيبها
ذاكرا
قرآنه
شأنه
زادنا
معجزاته
رحمته
وسعت
وخلقنا
وجدناه
وعدله
فؤادك
فتعرف
بقلبك
جوارحك
كالصفعة
البراهين
ماقاله
وآمنت
حلقت
يفيه
فردوسه
وجزاه
محمودرحمه
الأجوبة
والمؤمن
والأشرار
شؤون
والحجاب
أجاب
لاسئله
الحاح
المولعين
دمصطفى
وحببتنى
نسألها
تحاور
ملحدا
ذهننا
واع
بتثبت
وتتبع
والنقاش
ليزداد
ترد
الريبة
ووسع
باحب
عرفتك
سنينا
تسربها
فتصل
مماتي
معاذ
لكلمات
ونار
تيقن
محمدا
اختمها
اقرؤا
الكناب
حفظنا
واياكم
الاجتهاد
تقابلنا
لفهمها
متعصب
والحقد
زعزعة
إيمانك
تنبهر
تعتنقها
نواجه
ارتضاه
الكفار
بعباده
والضمير
بشري
يقنعني
يقنعك
واجهه
وإجابات
للمهندس
اليوتيوب
وبينكم
العوضي
بالتحديات
ولمن
لعموم
الأسئله
تراود
لطريقه
وحجج
وتسير
خطئه
القراءن
كدليل
القرآنى
إقناعه
بالمرأه
بالمنزل
تناولنا
للطفل
فعلم
محدد
لزياده
إعتماده
والأفضل
للأم
القائمه
منزلها
الإداريه
رايه
وتنفع
نوعين
بالعقاب
بالسلطه
لغيرها
خص
بشريه
سلاحها
أنوثتها
بالضرب
للتنبيه
للحجاب
المرآه
مرغوبه
قوامه
تكليف
تشريف
الزانى
ورده
وأدخلت
المخزنجى
الفطره
والذكر
جبلت
امراءه
فبسبب
فاجر
إعجابه
وسخريته
الحيه
مدعاه
للسخريه
نتائجها
تتوافق
نظريه
الآلهى
تثبته
العادى
إعمال
إجتهادات
وانحدار
وسطا
مادية
واسقاطه
ديانه
النصرانيه
الانجيل
المحرف
والقاء
السقطه
الكهنوت
يدين
لامن
واعجازه
استغرق
الملحدون
السعي
اجوبة
وراه
نقطتين
متخلقش
خلية
بالاصول
سيرد
هيدخل
السعير
ضحكني
الحمدالله
تقنعهم
يشوفوا
أساءوا
فتاواهم
فرنسي
وحاصل
رفيعا
تضييق
شافيا
القرانية
والدلالات
المناقشة
اشتبهت
نسال
الثبات
ابتدات
يحسبون
المآل
وعمرى
أعطته
صديقتى
للتربية
انكشاف
وبالتالى
الاستعانه
الحجه
أهمل
دهائه
جادل
قاصره
استنتاجاته
آو
نشوز
كمرض
أثبتته
تمتعهم
مقتضيات
تلقينا
معظمه
تركيبه
انتقاص
العالقه
قائمه
لقناعته
التامه
بسلامة
درسها
بررها
فآمن
خطرت
سألك
المشككين
أوفي
السببية
الفلاسفة
البعث
وتطرق
إشكاليات
إجاباته
بالدليل
اختتم
المتشككين
المقطعة
عنونه
تشجع
يدخلها
كصاحب
الكهف
رددت
خواتيمها
لأعمالهم
العامل
أنسخ
للمسلم
أشكالها
فأذهلني
ومعانيها
الطواف
الكعبة
نواة
الذرة
الصفا
ونضرب
الجمرات
تفصيلها
يأسر
البارئ
لذهن
لدن
خبير
بمقدار
حسابات
انهاؤها
يعقبه
لطلبة
تعليمي
لمنحته
ناضج
يطفئ
ظمأ
العود
يستزيد
نستمع
للطرف
المشحون
إهداءه
لأخي
لمناقشة
طائعين
ونفسه
حيرت
يبوحوا
تعبث
لامس
ويقظة
ومراقبة
للضمير
الأفيون
إنحياز
المختل
لاختزاله
للالحاد
تخطر
مراهق
مشتت
يأجج
فالمؤمن
يتضاعف
إجحاف
بجلد
ينقسم
ويتبعه
بالرد
وعقلية
فكأنه
وأربعة
يسترسل
الإعجاز
لصديقنا
القاطع
سؤاله
أثنين
الكيفية
يسمو
مكتبه
ونزل
ليخبر
كعالم
عدوا
بكبر
أقنع
جامعات
تمكنه
مصارحة
نتبع
نخفي
السجادة
ازالته
طبقنا
اجابته
تفسيرات
أترككم
سألوا
فأجاب
التشريحي
للفروع
والأنواع
والفصائل
صانعها
مثقال
سبأ
طائفتان
اقتتلوا
فأصلحوا
الحجرات
جمعا
الأذرع
الصلح
وترسل
والحلال
مطالبون
نجلو
غواشي
ونعرف
ودليلنا
شعورنا
بالمسئولية
نختار
ونوازن
احتمالات
الترجيح
والاختيار
البديلات
أسيل
الزغول
السفسطة
بزمبلك
تلقاء
انزعج
ليرتاح
الملاحظة
المرأ
السامي
شوقني
للمزيد
مستحقة
بهاله
دساتير
متغيره
الازمنه
المتغيره
يرحم
بالجحيم
ويرحم
العارف
بالجنه
المقدره
اتفه
تدي
شخصان
العقيد
تنصت
بشان
نتفهم
بعقول
نيره
افكارهم
قيمتهم
تمنياتي
حباه
فضله
الفلسفى
يفقهون
البحثية
بتأنى
الإلهى
أنصب
مناقشاته
لتبعات
دلائله
إنضاح
إنتقاصى
مدبر
كعنوانه
وتأملات
القرآنيه
واعمق
أخطأت
حساباتك
وتراب
واسعد
ولكنكم
تخسرون
لصادقة
وساعة
تنصب
موازينه
الخليه
تللك
ويل
المتعلمون
أعماقه
بأمان
خشية
قفزة
المقنعة
كالظل
ونقص
للصورة
ميزانا
هباءة
نبدو
الفسيح
نحتوي
بعقلنا
قوانينه
ونرسم
مداره
الفضاء
فيكتشف
روحنا
وأننا
وتحسب
الحركه
عتبه
خارجيه
الأسانسير
قطعه
المدرك
وخارجه
فقطبل
بأقرب
ومعتقداته
الإتيان
بدلائل
وتفسيرات
للرد
وتعرفت
يزيل
الاستفسارات
وضعتك
والمنطقية
مممكن
تيجى
هبه
بالفطره
علميه
واجابتها
رحلتى
المكرر
مضفليش
ولاكنه
وتوضيح
وأعجبني
ليعبدون
نزيد
رفعة
وكرامة
فالدكتور
أسمعه
للآية
الإيضاح
اعلموا
سادة
والدكتور
اجتهاده
بمراجعة
والإمام
حابب
والتوحيد
فقراته
الثالت
الثانوى
الدراسى
لمنهج
يحدثنا
وابهرتنى
وبالترتيب
اذهاننا
شرعيه
بالدلالات
الكونيه
كاول
اقراءه
واسئله
خاطرى
لاتنتهى
طرحتها
واتسع
مرأه
اعترض
احيي
مريضات
فهن
ومجددا
سد
منفذا
لعلماء
السيء
منهاإن
لبنومصروسعوديبية
فسأعطيها
والمراهقيين
يامصطفى
أوسعت
ورزق
وأفكاره
لقناعة
معترك
الاختيار
برز
كإعلامي
إسهامات
وثورة
المتأخرة
يصدع
اذهان
تجادلهم
الفرنسى
اسألة
قذفه
بتهمه
وتبرأ
يقنعنى
بالملحد
الاعقل
التكبر
العند
بدنيا
زائلة
صحابه
بتناقض
يوفق
واعتماد
اكقر
فالقراءة
وعصور
تجلب
يلحد
يمكنها
تضعه
وحديثه
لاقتبست
المحرفة
مستغل
ناسيا
الشرك
صديقنا
لايؤمن
وفد
أحاط
ليستدل
بالبديهيات
المتعارف
وأنكر
وتضمن
يحار
بأخذه
وتعمل
وأمامه
وافية
بإستفاضة
افعالي
بعلمك
ابنك
يزني
توضيحه
لقول
للتبسيط
تلفظ
اهتدي
بالادلة
الاخريين
مرتبطان
الاوحد
المتصلة
المتسلسلة
واستخدم
فسيكون
المبسط
الشافي
والدقيق
والعصبية
التناسلية
فبالتالي
تعددت
بمقدور
والسيئة
خاتمته
عاقبته
بعلمه
وكسب
نحاسب
بإمكاننا
نتجاوز
المواصلات
الآلات
نصنع
صفحته
رسل
يدريك
القبيلة
فطوبى
وآمن
وخاب
الخنزير
يظلمه
معذبين
نبعث
للذين
مؤقتة
واننا
وعظمته
اعطانا
استيعابه
اللامرئي
كواكب
نذهب
لعادوا
وإنهم
لكاذبون
ذنوبهم
ويحذر
نسمي
الميكروبات
ومرض
السرطان
يرتدع
رددتها
إنهاء
أذهلنى
أعطتنا
لدينه
زادنى
تحويه
الكتلب
اصلى
صلاه
واسجد
ياربى
فانى
بالمستحيل
واستحضار
واين
الرااائع
آخد
لتبقى
فأغلبها
زهنى
أعطتنى
الجائز
فأجد
داروين
الأنواع
فاجئنا
توضيحها
ويزيح
إستفهام
ويرد
بالنصوص
وبالمنطق
تعظيم
والرد
لجهل
والإنجراف
والشعارات
بإلحاده
شافي
وكافي
حقهما
دمصطفي
شلل
دكتورنا
أثابك
الكتيب
كتيباته
مصطلح
يورد
ويملك
الخاطئ
استفرد
فبعضها
تجر
بالواجبات
للحج
يساعدنا
وجماله
وروعته
يعلمنا
بتهكم
بسخرية
واستعلاء
ولكنة
وطريقتة
تولدت
وأنجبت
والحيوانية
نباتات
فرع
فروع
الزواحف
الثدييات
منفصل
ومادة
الجان
ويضرب
العربة
والقطار
هندسية
وتركيبة
دالة
صنف
آما
عربة
فورد
الأطوار
بطفرة
المخترع
وقفزة
يؤيد
مخترع
المخترعين
نرد
تألفت
جدول
وإطلاق
الشموس
مركبات
الكربون
تتفحم
تشريحية
الضفدعة
والحمامة
الشرايين
نظيرتها
الجناح
الحمامة
تحور
الزرافة
والجهاز
العصبي
يتألف
وأعصاب
الهضمي
معدة
وأمعاء
غليظة
البول
التشريحية
الخلية
النبات
المواصفات
وتتكاثر
وتموت
فأية
تفرقت
فصيلة
بيئتها
الحوت
الجليدية
الشحم
والدببة
لبست
وإنسان
الاستوائية
ضمرت
عيونها
البراري
مبصرة
والحيوانات
طورت
غزت
أرجل
طالعتها
حم
شفتيه
مبالاة
دعنا
نختبر
وسنجد
الشورى
الطول
سور
آيف
تختتم
إشارات
للقرآن
القافات
نقعد
نجمع
احا
الإلكترونى
وسورة
الرعد
بالحرف
بتوارد
بإحصاء
معدلات
توارد
وألقى
المعدلات
شاطرة
البقرة
افتتحت
والحرف
المكية
بحرف
ويلاحظ
الوحى
ضمتا
ويونس
والحجر
لبعضها
أعطانا
يس
فإننا
نلاحظ
انعكست
انعكس
الأبجدى
الإحصائية
وحروف
محسوبة
بميزان
ورحت
أتلو
فكرتكم
الميزان
يحصى
ايوه
اللذى
نسلم
وتفسرها
عاجزون
تتعارض
بعقولنا
تخضع
للمنطق
والترتيب
تحضير
وتفسيرها
والأسد
أتقنت
أرخميدس
الجنين
والكثيير
بمضمونه
ملحدين
تحتاجة
يتوافق
بمفهومنا
لحقائق
واجابة
استفسارات
تخللها
ومتكاملة
ومشبعة
كبرت
وتثقفت
وروحك
وفكرك
وحياتك
وجزئية
ملكت
فللاسف
تعطشي
ساد
تربيت
مقربة
سلفيين
الشعراوي
آخرهم
السفلية
الهرج
ليصدر
تصوراته
كقراء
وإني
لأتذكر
قطز
جالوت
حصانه
أوساط
صامد
لتفنيده
فسيح
جناته
اجابتها
وايه
بمجمله
تسعة
واكرر
والبرهان
يقتبس
ليتضح
بالشخص
الأرعن
المفلس
الخاوي
القش
لذات
فوجدت
التحاليل
موجهه
تفصيله
غطاها
بالمغالطات
بلة
المساءلة
بوجودة
تصديقي
الحنيف
مشوه
بمسألة
والتعدد
بأحاديث
قدسيه
عذابها
أدله
منطقيه
يدلل
للملحدين
بالاصل
للكل
إستفدت
الوافية
لترد
يشركون
الأخص
ترائى
التوقيت
تطورات
الإكتشافات
والأركيولوجية
أضحى
أهملت
وباب
مرتع
أدبيات
وأساطيرهم
نقدى
وتعامل
النمو
تحل
يهزمه
كذاب
ساقه
مجدى
موضعه
بأبدية
لحظى
أبدى
خصالهم
مستشهدا
بالآية
ردوا
نهوا
المقتصرة
المعارضة
ومغزاها
وجائت
وفلسفتها
الفقهاء
ماعلينا
الإجتهاد
تفسيراته
تزل
الغشاوة
الشروحات
التوضيح
الكوميدى
وربطها
والطبيعى
القيت
خشع
فالعيب
غشاوة
لإعجابى
ظاهرها
نجمتى
تفننه
والنجمة
الإبتسامة
منصف
والساذجة
غيب
وسادت
وعبد
واستسلموا
لشهواتهم
يتقاتلون
وظن
أكثرهم
وخيراتها
كعبة
يتعلقون
حلهم
وترحالهم
مهيبة
نتصوره
لقانون
والظواهر
بالضمير
دليلنا
أتفه
وأخطر
بالإكراه
رضاه
يعط
للحرية
عقبة
ويؤكد
يولدون
متساوين
والمواهب
واقصى
طمعت
الاقتصادية
والعلاج
والحد
للمعيشة
الغاء
التفاوت
والامر
الرأسمالية
للفرد
الكسب
الشيوعية
سحقت
حركات
التطوير
يتطور
السرقة
حلية
الصالحون
وفيما
والاجتهاد
والإضافة
والتطوير
جاوب
جوايا
اعتراضى
ادتنى
الشافيه
المقنعه
عقلانيه
لكتير
تربع
النيه
يسيرنا
اكرام
جبر
اختصارا
ضافلى
قوانينها
شعار
الماده
يقنعه
العباده
سنده
االله
يعزف
الموالد
فطره
بقراءتي
سامح
يعطك
يحاورك
تستفيد
كتلب
سخيف
أسئله
عظماء
متحيز
غلبا
مقادير
مؤلفا
الابحار
ساق
يدحض
الايمانية
احلاها
لاسئلة
ميتافيزيقية
ودلائل
اوردها
رعب
فكروا
وبحجم
المرعب
ماينفع
معرفتك
وعملك
للكتيب
بهالطريقة
الحسنات
دكتوري
جامعية
ترهقني
أجابني
أسئلتي
وحجة
الاستماع
بيفتح
مخك
المعلبات
كأنة
شرفت
أنة
التشتيت
تهدي
تحبهم
لاخي
استراحة
اغاثا
كريستي
معنية
استدلاله
المشرط
درر
مكنونة
لفكري
نقاشه
لبشر
دارويين
بإقناعه
يحسد
باقتناع
اقتناعي
بديننا
اخسر
ايوجد
املي
القرب
بتفاصليها
وزد
يملكها
وتشريحه
الفيزياء
ينثره
يقربك
تشدده
نمطيته
همشها
عاقبه
ارتكابه
والرضا
الفرائض
فشتان
والخلق
وتكونت
والانسان
يعترض
أجزائه
ودعم
التقليديه
التقليديين
ومعرفتش
اقفله
منقذ
مسمعناش
فبالتالى
لمين
مامرش
هيدور
لصغار
ليأخذوا
قضاياه
العامي
بموضوع
الغليل
نقضي
يزورنا
المولودين
نتج
اختراعات
التكنولوجية
التحالفات
ربة
المكاتب
الملاجئ
راجل
الحجج
الإحكام
حاسمه
بإسلوبه
درايته
فأخطأ
امنع
فالأجمل
أقولها
بقلبى
فيلسوف
وأجوبة
ومقنعة
ملكات
الأيمن
لمناصب
قيادية
للقاعدة
الردح
كلاسيك
وابتعاد
البديهية
تنسيك
العددية
لأحرف
يتطاول
بضرورة
وزكاة
وحج
يعون
الأخطار
تتهدد
الإلحادية
سأسعى
تراعي
برقي
صفحاتة
وطوبة
راسخه
محمودو
تكللت
بالنجاح
أحسنه
يناقشها
بأذهانهم
ويعبث
بعقولهم
لأمثال
وينقص
ويزيدنا
استكمل
لانفسنا
محظورة
والدلائل
مشايخ
وعلماء
وبتلك
والسلسة
يأتينا
التخوف
أكتسب
ماهيه
ذكيه
تخرس
القرأنيه
وسوس
بمنطقه
وحجته
نيه
وعظمة
ثغرة
البرهان
ملم
المتقدمة
للفطرة
يفتقر
يتهكم
يصدر
اهمل
فالكثير
وقوية
اقنعني
شغفه
ولعه
يتنطع
لايجب
بالتجاهل
والاجابه
والسنه
بالاسئله
والاجابات
ويدعو
مصيرا
هدايته
الهدايه
والتسيير
والتخيير
أحقق
لحياتي
تحدثه
كلي
إبداعاته
اوصفه
شربت
شربة
غصت
نبشت
المحاور
تدعم
وتقوي
ليعزز
شريت
وفاتك
باسبوعين
الغيبية
حائرة
وإيجاد
مقتنعة
أتهيأ
لإدراكه
معلمي
للعوام
السبعينات
كفصل
وسين
ومقارنة
تدحض
لكافة
المرسل
الإنشائية
شديدي
وحاولنا
نقاشها
وثقتنا
تزيدنا
بديهية
بنقاشاتنا
نفتقده
نناقش
لإظهار
بتنا
ومايزيد
المخالفة
واجابات
أحنا
بنسألها
وبدور
الشاك
والجواب
أرجح
والحساب
والجزاء
هيقنع
اجيب
أدلة
فرأيه
فالاسلام
وخلتنى
تايهة
يفسر
يدعيه
وأباد
بقرآة
يجبرونك
إقامة
ليولد
عندكأنصح
مدعم
العلميه
سألها
ماشد
وصلهم
يصلهم
أفادني
لقرأته
موحده
وتفصيل
للمفاهيم
اقيمه
الاختصارات
ناقشها
اجاب
بإقناع
اقنعت
خريج
دراسية
المنهجية
المقررة
بصرآحة
الإطلآق
لروعته
جدآ
كتآبآ
ولآ
هذآ
والمرأه
لتبحث
اجاباتها
تتمة
هداه
الأجابات
الشافية
الدكتورة
هيفاء
والعدم
كمفكر
يتوغل
فكرهم
مازلنا
نتعرض
يقرأوه
والكون
القاصرة
مجروح
بتدي
بتحبه
أتفهم
جيلي
بمناقشة
حساسة
أختبر
اغتراب
لبلد
اجنبي
بسيطه
فرحم
ماكتبه
ونفعنا
بتيجى
بتحتاج
للاجابة
متعارف
بالتساؤل
أجوبه
طفوليه
أجابها
بصيغه
الآوان
يستقبل
أنتصر
وينصح
الديكتاتورية
يراعى
الندية
والإقناع
التهجمي
سفسطة
ويقوي
ويدحض
تثار
إنجليزية
وصديق
يفند
وأسئلة
والظالمين
لانفسهم
جم
راجح
عطوف
يرده
تهدى
بماضيه
فأجابه
تواضع
فيجيبه
أعرض
وأسعد
حساباتى
صاحبى
فهمك
يعقب
لجا
يسىء
شخصه
المستشرقين
يشت
وتتساءل
وأحكامه
والعبادات
فرده
بموضوعية
والتعليمي
ارحمه
منظوري
بصحتها
الأخذ
بآراء
الصوفيين
وموجود
صوتى
عقدية
ععلى
منتشرة
بعظمه
وتحب
وليا
بعبده
التشريعات
والإجابة
بالإجابة
قضيتي
المصبوغ
بصبغة
اصدم
معتقدة
انسانه
فادنى
كنتش
لاقيه
ولقيت
ماعجبنيش
وكملته
بالعافيه
للاستاذ
بيرد
ينكرون
نقاشا
تلوم
تناقشت
ولأنك
متواجد
والتمست
بلاقى
مستمتعه
بالادله
بيتفوق
فذلكة
تنطع
الاقناع
مكتبات
الفندق
سعر
البروفيسور
إصلاح
الأقوال
نتطرق
الشخصنة
المبنية
بالدكتور
محايد
بفلسفه
يرحمة
إبداااع
بيجى
وحازم
الابواب
جوارحى
أحمدك
وشرف
وأسلم
وتختفي
نتائجه
ومنطقيه
وعاطفي
عاطفه
يها
عجائب
ومحدد
ومنظم
الملاحده
كوسوسة
كأساس
للاختلاف
الصحي
صاخب
نقوله
الاقرار
الساقطة
أعظمه
والحمدلله
ويبين
يدعيها
فرأته
نرفع
واحتراما
اقتناعى
واستحالة
لاينسى
واغلق
ومقنعه
واندهشت
بالدقه
واللغو
فكلامه
مايتميز
تمحي
يعتري
لزيادة
تتوضح
تركيبا
جامعا
الصارم
بالسن
والعين
ضربك
خدك
للمناقشة
بإعطاء
وماكنا
ميسر
بإثارة
يشف
تبريراته
المعهودة
القوامة
بعجبني
صديقك
بهآ
تفاهة
حوارها
اجزائه
الدقائق
يطمئن
اسلامى
ادلة
الكرة
الفيزيا
بتحتم
اعتقدنا
تخلصوا
اقروا
بحيادية
هيبقى
لاقيت
يصاحبني
كمطلع
سؤالك
مفاهيمه
ومعانيه
واستيعاب
للتساؤلات
واجاباتها
الأدله
الروحانيه
يحتويها
لانستطيع
تنقصها
الإشكالات
مرجعا
أخاذ
ثمينة
بنتهي
اغلفة
جنبي
اطلاع
معلومه
مقرونة
تحلق
الآلهية
وتميز
للحقائق
لأنفسنا
نتشكك
لمدارك
مسئول
للإستزادة
الصامتة
تبنى
للإستمرار
ومتغيرة
وتفوته
نسبي
اتوصل
رشاد
إدعاءات
يسمون
يفندها
مفكرتش
هفكر
فحاجات
الإختصاص
تشكيك
تجب
وتلميحاته
بالغيبيات
وتفكيري
إجابه
واستفيد
اجوبه
تقض
قلوبا
متردده
وأحس
بالضياع
المثالى
أبهرنى
السواء
القدرات
عبقريا
اوديو
الجروب
تبدد
مستندة
براهين
قاطعة
ومتمردة
ويجاوب
اسأله
بعقلانية
بالدلائل
والمؤلف
إعتبارها
بقال
دلائلها
بيجاوب
متغير
والقياس
سأصنفه
المتوقف
أشبع
عهدناه
يعلمك
تجادل
السمح
تفكيرنا
اعلمها
سنية
الامثلة
بتخدم
روحيه
سماحه
لعديد
اورد
ادله
دفاعه
سلاحا
لاقناع
ولااروع
ثقته
بأيمانه
ولطيف
المولف
ملقاة
الغذامي
الفطرية
واعمال
فرقا
دعائية
وغيرتنى
فقلما
بخطأه
يعلن
ندمه
أعطاه
تشجيعا
يجزيه
وعاوز
وأسكنك
ويحسن
خاتمتنا
البين
يمتعنا
العددي
أورده
حفيظتي
استشهاده
يتعامل
بسذاجة
الادلة
وجدا
ومنطقي
عونه
بانحطاط
تفسيرها
ومفهومة
يزودنا
بخلد
ادخله
السامة
المعركة
تجاوب
تساؤلاتك
تسألها
رآآآآئع
لقطع
بالحق
وأحسبها
افضلها
مواضيعه
إختلافي
للصمت
عقلانى
ويحفظ
إالى
واتعلمت
ويتقبل
ضعيفه
مقنعا
ويقدم
هيأت
ودراسته
اتاح
وبيعتمد
منهجي
وبضع
ينثر
بذور
والنقلية
ويدور
كالقدر
ومسألة
الجبر
والغيبيات
كالروح
والجنة
بالهداية
يطغى
كتيب
للمرحوم
واجاب
وأدخله
وإعجابا
وشعارا
الرديئة
يستعملها
حذوهم
يخدعكم
وموقفه
بزعمهم
وأفيون
استقرارها
موحد
منعش
هوة
أكاديمي
التصور
لترسيخ
إضافي
والملحد
واكتسبت
ومشيئة
تخلصه
والاجمل
ينصدم
تاتيه
ساحقة
هاجس
انفرد
عصرة
أعزنا
وأعز
وقفة
وساعيد
قرانية
بضرب
ويحق
مطبخ
بتمنى
عاهة
فصلي
تفاجأت
للجواب
العضلات
كقضية
خصمه
والعناد
يهتدي
والأمثلة
امتعني
وافكاره
الخلاقة
سأقرأه
فأنصحك
تحيزا
للسطحية
ارقي
واجتهاده
وتفصيلية
ببال
والمعتقدات
غمر
مكملتوش
بتيجي
بيستخدم
هتفضل
بالعدول
محود
عبار
بيؤكد
والطاعة
تتقال
وأمثلة
طفولية
ويوسع
إدراكك
وأبواب
الحسابات
الر
ونحوها
سئله
يسعدني
وأجاب
مضمونة
وأجبرني
اسمتعت
ليسهل
يصحبك
تنشيطه
لاختيار
بأدلة
واللامعلوم
وبصيرة
زادها
اسالة
بجميل
تفنيده
متشابهه
لمنحت
كتااااااب
بقرأه
شامله
والأسئله
تجاهلتها
المجادلة
مخاوفي
وإجابه
بيقدم
وحلول
جاهزه
قري
انجزه
يزيدك
التعقيب
لكنا
ثمانينيات
بنظرية
واخطاء
نظريته
والضمائر
يلجم
عاية
والمشككين
والاسلام
وصغر
عيبا
ياخذنا
الذاتيه
واسكنه
بمفهوم
بنقاش
والعقبات
لصديقي
ستفكر
يقويه
يريدها
تأملية
طلبة
مايكتبه
الدنيويه
المنكرات
والهروب
ودفاع
شائعه
قيمتة
يرهق
الارهاق
العبثى
بمبدأ
يصحح
المفايهم
يعطيني
تحفز
ينقصنا
اذهانا
متعلقه
بمنطقيه
ليقطع
ليقوى
بالمحتوى
عقلهم
وترفض
ستختلف
سيطرح
تصبر
بيوسع
بيعطي
لقرأة
لتجديد
الوعى
الحقيق
سأكمله
أسأله
الأيمان
اعطوه
جنانه
وتدبر
ومنطقه
وربع
سحري
متعقل
ومبهر
السنتين
والمقارنة
وفائدته
وأحلى
تزيدك
وفلسفته
وتفكيره
الفاسدين
المتحدثين
فمعظم
ميكس
بيكشف
وجهد
ومعقولة
وتعديلات
مداخل
ببساطته
وحججه
الدامغة
هلاقي
يتفوق
عصارة
ثغرات
وبحاجة
لمصطفي
فئة
عمرية
يسعفنى
الارقام
اقناعه
بادلة
المهاره
يبداء
للقارء
المعقده
يدعوك
بالاضافه
عبى
بذهن
اقتناع
بالقوى
والعقلانية
اللازمة
مزاجه
استحقار
تتحدى
أبيت
اياك
الاسبق
لجرأته
وتحرره
هلى
يصاحبه
أضربت
إضرابي
افتراضي
المفكرون
نعبد
مخلصين
واتنمى
يتذوقها
قارى
ذهنيه
تحليلية
واشهد
ليش
وأنفع
حماسة
الإلهام
اوووي
يضمه
تجسيده
لتفكير
احيان
روقان
وفن
بالرباعيات
رباعيات
ضلوعي
عجبي
نطيت
لفوق
الهوا
طلته
طلتوش
يهمنى
وليه
بالنشوة
عجبى
أمشير
بشير
مطرح
انشالله
مهلكة
وبحورها
يابنى
خشنة
ريش
نعام
الغرقانين
شايلين
غنايم
عقارب
ودود
مجرب
سلامات
سؤالات
شواشيه
ووشوشنى
الضلام
أتركه
الدروب
أحتار
أسلكه
وعجبى
البدع
مبكى
إزاى
لروحى
وانشغلت
واخرج
إمتى
صبرت
ينول
دقيت
وبرق
اشيلها
اتحرق
مهبوش
بخربوش
الضلوع
ياللى
وش
حبيبتى
بينا
أعدى
ألاقى
اتحفر
قمقم
زيك
جدع
منين
لعدونا
الحبر
واكتب
نسمه
الوشوش
طيور
اليمن
لبكره
إيديا
طرب
سارح
وحدى
ونسان
وبابتعد
اعرفش
باقترب
يأسك
وصبرك
ايديك
دقت
وبرضك
اغتوى
التدخل
تستغرق
جاهين
ملكوته
تحوله
الممتلئ
يحتقر
أجهلك
وقمر
وملايين
فاكرها
مخلوقه
والرؤية
المصاب
يئن
يشاركه
العاطفي
القاتمة
أبواق
سيارات
حبيبي
مبهجة
يذهل
غمست
سنك
السواد
يقطر
منزوع
ياللي
ضحكتي
اخرس
اغتوي
ماطلتوش
ماداام
بالنشوه
ارتوي
ايديا
جيوبي
بابتعد
لغايه
بتسمع
طالع
موسيقي
لذيذه
هعمل
الرباعيات
نصحتك
اتنبح
تخفش
جني
إسأله
دافعش
اندبح
غمض
ارقص
دلع
الجدع
بصيت
شباكي
لشمس
دخلش
عويل
ابوح
خرجش
محبه
سماح
قرص
لهش
قبة
سما
رااااااائعه
ضريح
رخام
اندفن
حفره
لاتنين
ريحتهم
الطوفان
تايهه
عذبوه
بغداد
الجزاير
واتوه
بجسمه
طير
السما
طظ
مصطفيك
برضك
بتاكل
دود
للطين
تمص
مكتبتى
شنطتى
أيضآ
تهذي
بالتتابع
نجاحه
قصائده
متفوقا
إمام
الخيام
بعلامة
يخدعنا
بنوع
وأسكنه
ممم
انصدم
كلامو
حسيتو
شايلني
وبكره
شيب
شريد
ولاألف
وحقيق
رميته
وجبت
داب
يغتفر
أتوه
وأعجب
يقولوه
بيرجعوا
حاسب
حبلها
سنجدها
ياحلو
بغلاف
الاقي
تسع
المنظومه
الرباعية
واللبيب
وخفتها
فزلكة
ايلي
كروتة
زهق
حفظتها
خامسة
ابتدائي
يرفرف
براءه
للامل
وعجبي
يشابهها
تبعثها
باحباط
للرباعيات
مسبتش
بتشدنى
والمعانى
ويحل
غبايا
واشعر
الخبايا
وافتح
شفايفي
الدرر
غزل
مهلكه
يابني
والخفيف
إخطفني
تحبني
الفرس
خطفها
وعطاني
مقام
يادوب
فرغ
صحبه
امان
لحكيم
لوكنت
يااستاذ
ماتعرفش
عايزو
المتلاحقه
والغريبه
يصيبه
ويعزف
تغمض
متلقى
وسئلت
عمية
الشطر
لتضحك
اسعدنا
علطووول
جميييل
كوتس
باللهجة
الشعرى
تميزا
قرته
ثقتك
رباعياته
أتشجع
للابتعاد
المتدفقة
يسيرة
مفضلتي
الأراجوز
حدي
لكين
يشرف
الشتا
البيبان
عنكبوت
بترفض
المسمار
مهزلة
جنبيه
ابتلى
واهو
بيحط
وأعرف
بالحضن
وعيون
ذريع
متخفش
اساله
أصمت
ساخر
بيصير
والأصل
باشوفها
باقرا
نو
ألقاه
أشكره
بقراهم
مخالفات
ووافر
برباعياته
ومقصودها
نزهة
ممزق
لورقة
لتنتقي
تعجبك
تقراله
وصايا
بيضحك
مبهجةبين
أفراح
صلاخ
الزلطتين
انضرم
فرعين
ليف
مخاليف
حبل
انبرم
بطيخ
العبط
والسذاجة
والاوزان
المضروبة
يعذبوه
ماعجبش
تتالق
القاءها
اويد
أزيائها
فليسوف
الضاحك
الباكى
بعشق
مخنوقه
واقراه
اينشتين
فكرتك
التفوا
قصايد
معبر
والشاعرية
ااقراها
وبهدوووووووووووء
وتتفهم
بتبحث
ينجده
رحمن
توجده
تذاكر
وتقرا
وسطنا
ووممتع
بلاقي
بالعامية
مواعظ
بالفاظ
وموسيقى
تتناهى
لاعماق
قصائد
وروعه
الوجد
أضرب
بسهم
رشقت
السهام
يم
رايح
سايح
مالح
أفوق
حط
ومنين
السهم
وسألت
بيطلع
وبيعجبني
لحزنه
ساخرة
بيعبر
العامى
ويسيب
لغيره
عربجى
امبراطور
أجيب
ميت
إبن
بيعيشك
واساس
الحلمنتيشي
لايتم
انتقادات
الإعلامية
قشور
وعلاقات
الشبابي
لضمان
إنشائي
الاستعراض
تخيله
يزعج
الكريهة
لأمنيات
يتمنون
نعتز
تحقير
نرجسية
للنضج
المتقبل
لاحتمال
صوابها
لإعطاء
التنوع
التهامه
بيرفض
مراجعه
مناقشه
ويلى
متفرقه
مشتته
زمنى
كخه
كشك
الجادون
هتلاقيهم
التكنولوجيا
النصيحه
باشكال
مقاله
الفيسبوكيين
مخيبه
لامالى
مستخدمه
للفيس
واحه
جنه
بعيوب
الفيس
كثيير
للمرحلة
كمقدمة
وعسى
قهوتك
يحققوا
يركزون
ضعفهمويحاولون
تقويتها
متناسين
ضعفهم
لتوازي
ياسر
بيكاسو
وستار
بكس
يمز
وصاحب
إيجابية
الخليج
متابعيه
يتضمنها
تعارفه
كويلو
قدد
غلافه
المقهى
إنتباه
لاستكشاف
خياراتنا
العولمة
والرأسمالية
متقاربة
خيارات
باختياراتنا
للقهوة
مقهى
بوكس
إذابة
جعلوه
الخيارات
وستاربكس
بانجذاب
أكملته
قفزته
ويعتمد
وعبارات
ليوصل
يحللها
ويفككها
مهتمة
وقالب
وتندفع
وتفنيدها
بالأدلة
والشواهد
أقتنيته
ضغوطات
أحسستها
كررها
نبتسم
بسطني
بنعيشها
تصنفه
هيقول
فضفضة
بابلو
هيفهموا
والسمو
بيقولك
متعملش
النمطي
واستمعت
والدعاية
سأشرح
ويهوى
وكعادة
نتحسس
جله
كونت
مبدئية
الفوضوية
والفشل
حشد
تبنيها
ميلادنا
لنماذج
شركة
وبيكاسو
وقرأناه
إغراقه
المثاليات
وتجاهله
للنموذج
الآسيوي
يعجبه
والثقافات
المجتمعي
والكبت
الإجتماعي
اللامبالاة
مقعده
نهجا
القوقعة
الغاضبة
الغاضب
مسليا
مثالي
بزيادة
ويحطها
موب
تقدس
النمطيه
والتفاعل
الافتراضي
للتوازن
والعادة
الجاذبة
كقيمة
ومريح
تتمعن
الوظيفية
وذوقه
لأشياء
بالأمثال
أستخدمها
فالأمثال
مروا
قبلنا
يصيبون
وكلامهم
التنزيل
ضيف
مستقبلنا
لايعتريه
التردد
فأسوأ
بتجربة
لأحفادك
ففاقد
لايعطيه
يأسرك
تستدعي
ومميزه
الخائفون
يشعرون
فالضوء
المنبعث
يملي
نملي
يقتلنا
نشتاق
قاضيا
ومتسرع
أحكامه
وتفهمها
ولكي
بمسامحتها
لتنعم
بمكافأتها
رغباتنا
والخيارات
هيي
نيابة
المصعد
نزلته
حداثي
خليجي
وافكار
والاستهلاكية
الخليجية
خليج
اصلان
مدارس
ستاربكس
والاخرون
وانصاف
عهدي
بياسر
اقترحته
الفاضلة
فهد
والمهارة
أرتكب
بالفن
المتأمل
أحرى
بتوازن
وقعنا
وفقدنا
تنسجم
الانسجام
المشروط
تذوقه
استنشق
لأعمالك
وجرب
ليومك
لتحديد
ليلقي
نلتقط
أنفاسنا
ليكن
حديقتك
الصباحي
كرسي
مطل
رمل
توقيته
للقاضي
أصبنا
ونرتقي
نبلغ
التودد
واصطناع
وفاجر
ونصل
بوك
الفيسبوكيون
مقالته
انوى
اتفقت
واختلفت
بأمثال
حاز
هدايا
الهدايا
جائتنى
للنصر
الفاشلون
والناجحون
آمالهم
قدراتنا
اليائس
يطفىء
المصباح
إضاعة
ليحصد
الخرافة
يشتق
البدعة
المبدعون
يلهم
ليثقوا
تحقيقه
والت
ديزني
بركاته
لوحات
بالغبية
أنطق
الشتم
لاأفهم
الفنانين
المزعومة
بالإرتياح
البيضاوي
أطفالنا
نعطيها
للون
للمواهب
محق
يفوز
ينفقها
تفخر
ترجح
بالسكان
لمشاهدة
بصدر
رحب
الإحترام
الموفق
وخيارات
تركي
وتجاه
خياراته
الصادر
مدارك
للنشر
خصص
لتشتري
خفيفا
كافيين
حليب
الدسم
يشعروا
يشتروا
توم
فيلمه
للدلالة
استعرضنا
والزواج
والسفر
والتخصص
صائبة
بتؤدة
يستعجلوه
تربك
الزبائن
وتخرق
لنشر
يفكروا
يعيشونها
وتملأ
وثلاثون
التصالح
وتسامح
وتعقيدها
مبهجا
الفيسبوك
إدمان
وضرر
مشاركة
جهات
يتجاهلها
للتعريف
لأحاديث
السمر
ونبرة
مرحة
مكتبك
لمعاودة
بادرة
بفعله
المهد
مستاء
الذعر
المعلمين
يسبر
غورها
والولوج
وإطلاعه
الكبيرين
وتكثيف
إسهاب
مخل
تبع
وموضوعات
اشيا
بمحمل
والفئات
ومايتكلم
متابعتي
لمدونة
اتحمست
متحسفة
زهيد
مقالة
يكرس
وينقد
الظواهر
الإيجابيات
أتألم
ليمرر
مفادها
تستتر
يخدع
الناظرين
المتفائلين
بالأمان
النمطيون
أؤلئك
شعارهم
دفعوا
أقنعة
نمطية
مخافة
والتحليق
السرب
المصالحة
نحمله
نغادره
فغالب
ماحولنا
اختيارات
معروضة
يتسامى
بمعية
والمطر
طردية
ويجددون
الطاقات
المكبوتة
الشموع
قزح
يتحد
فالنور
يقرن
والهدية
الهدية
يتجدد
إنصاف
المستديرة
أشفق
المنغلق
وماعلموا
لتعلن
وتتضمن
المقالة
شدت
أيدت
وزائل
أعلل
أرقبها
يخشى
تصدأ
والبنادق
تورث
تصغي
تصمت
شبابنا
يفتقدون
سلبتها
للعزائم
المعطي
وحميمية
اللدود
استيعابنا
نفك
نوعيته
وهدفها
للجوانب
يحيل
ويجعله
بالتطور
التكنولوجي
الإنغماس
يمنح
المعاصرين
يظنها
كويلهو
للجانب
تعاظمت
ظلها
الطقس
الرمل
لتنبت
الثمر
المتساقط
ينبت
ينسون
تلقيت
اختزلت
تكتشفها
لتسمو
تتصالح
القائل
يجهل
بأرائه
خائفة
ملاحظتين
لاقراه
ازر
رداءتها
لاقتنائه
وقراءته
ويمكنني
لحظته
ضغوط
بالكثيرين
الفقاعات
والعناوين
البراقة
مضللة
ويحملك
والجميل
المنفلوطي
التنويري
الحكيمة
إعمار
مايطرحه
البرازيلي
التصويب
بصيرتك
لصوت
وانسانيته
عبودية
انسانيتنا
مانملك
العبيد
وبمثابة
إنذار
مانعرفه
وكتابه
وقلما
جريان
زائفة
تعطل
بلوغه
لشاعر
المعنون
الحجاج
ميتين
قاحلة
لايبدو
جملته
جارح
لايليق
حجاج
استثناءات
لايحجر
واختصر
ومحفز
والنصوص
وتفعيل
وإحياء
لدار
فشيء
تستاء
المتردي
وتثقيف
وقفه
مسبقه
لعبدالله
المغلوث
با
والإعلامي
وتحديدا
المبارك
لصاحب
الإفطار
إلقاءه
وطرحه
برنامجه
أحببتهما
تنفجر
بمرحلة
ستحل
متجيش
لحاجات
نقضيه
التنهدات
تأملنا
يتقبلون
بالتعليق
لحرية
بحبسه
سلبه
وتكرارا
حريتي
لآن
رغباتي
كدراسة
حنون
وفدوا
لترقيهم
وتنقيهم
حضنها
بيديها
الحانيتين
جملتك
ليتوبوا
فكأنك
بهؤلاء
لمكة
بكبح
عزيمتهم
أظهرت
ايجابي
وكأنة
بالإيجابية
اهتمامك
بستاربكس
عنواين
تحفزك
بمقال
يتوجب
فتتخيل
كمقالات
البندقية
ويحبون
يجهلونه
ثناء
افعالهم
تضايقت
بالحلول
انتقد
الشريحة
نبهنا
وصغير
رميها
مصباح
غالبها
بيئتنا
غاندي
وتريزا
متصالح
المضجرة
أمتعني
وأتفق
ارائي
يفارقك
للك
تعج
بالأفضل
لمرات
ألغي
بيدها
الغفران
تدلنا
الانسب
يجأرون
يقفون
التقصير
والثغرات
يؤديها
المربع
دائرية
البلاك
بيري
النداء
سقراط
للمحاكمة
بالإعدام
يفيدني
يحتفظون
أحبابهم
اختلس
أيامه
وترمي
نعشقه
تؤلمنا
والأجل
يمشيان
متوازيين
الصينية
الزفاف
للحداد
ستكره
دعه
الأقلام
مابه
المنظمة
متدفق
التأملات
حدائق
ابرز
وطموحاتناوالخيارات
بالنيابه
نستمتع
الزائفه
بالقهوة
وطريقه
ارتشافها
ويرغب
مؤقته
تصميمه
الزوبعة
أحدثها
زياراتي
الرفوف
اضعها
يغالي
أنصدم
اعتب
وتصميم
القفز
العشوائي
ليتها
والتنمية
الرشيق
والايجابية
تلعن
وتتصاعد
شغفا
بتأني
اتلذذ
وأثناء
للبر
بمحتواه
اوشكت
واسمع
اشفقت
يقرأوا
يذق
لذه
فيديو
بصمه
وتدرج
والمضي
بباله
فجمعها
وقدمها
الباقة
وإيجابيا
يفقه
اقتصاصها
التأملية
لاحظته
بالدراسات
ساعدت
تعبئة
والمقال
الساحقة
أملت
التشجيع
يفوتك
الحسن
التحفيزية
الموضة
امنحه
امتزجت
للبلاك
والعوالم
الافتراضية
المتفرقة
رفيقنا
صالات
الشفافية
بالتنوير
موتنا
تشكلك
وشخصيتك
وذكي
وبكلمات
الإحتواء
كخة
والطريقة
البديهيات
ونقاش
يكثر
إنتقد
إنتقاد
لظاهرة
لإختلاف
بإختلاف
التحاكم
التفلسف
اليهما
الضغوطات
سيصل
الوظيفة
أصدقاءه
بتخبط
الشركة
انعدام
ففكره
تأملاته
رجحت
بموسوعته
شاعرة
علاجه
معاصر
مشاوير
السيارة
والصغار
العجلة
يلهث
وتسارع
ناسبني
المسؤوليات
الأدوار
بالتمام
والنمطيون
لزوجي
المغردين
ماجذبني
مجمعها
التمنية
العسيلي
صبغة
لباولو
قاري
تقليديه
والدرجة
للنوع
مقالي
انتقادي
ارتأيت
وتكتمل
مواقع
نصوصه
فعالية
بمقالة
يمدح
والبسطاء
اكتراث
مناقضا
ينطوي
والعبيد
والأبوة
ويدرج
والإيجابية
وتحثك
بالمادة
تفهما
دراية
تصرفاتنا
وأنماط
نتاج
بواقعيته
أكتشفها
تدقق
أزيد
واخواتي
وأصفى
وأنقى
تجدونه
حقيبتي
إقتنائه
الخفه
والسرعة
بلباس
وثوري
سلسل
لذواتنا
لعصرنا
روتيني
عطائها
وابداعها
ولديه
الإقتناء
للدايرة
بيوصفه
هذاالكتاب
كاميليا
صديقاتها
المقربات
جمييل
اقتناءه
ففاجأتها
صديقتها
للعيش
سطرها
بالتجول
ومناقشته
انشغاله
تلتقيه
بإنسانية
أنهه
وأتصفحه
تصفحت
لأتأكد
لاتستهويني
إغلاقه
متحاولش
تقري
خلي
كافيء
موضوعين
حواليك
واقري
بيعلمك
لواحده
ويقتبس
لحارب
الانجليزيه
المساعده
السلف
هلب
تتعطش
للاصلاح
الذاتي
للافضل
الإقتباسات
للنجاح
أنهن
يتعبن
غوغل
سدد
عائلتنا
بالسرطان
والطموح
افقده
اطفاله
حساباتنا
ونظرتنا
اعمارنا
إستعراضي
القائلة
منخرط
نسيانه
فرضية
تافهه
المرتادين
الكوول
استشهاداته
بالامثال
لايهتم
اكملته
بباولو
ويفهم
ووجدتني
والتقليدية
يخرجوا
لساحات
راقتني
وأثرى
لامور
سطحيا
لكنة
الشقري
لايحتوي
يتكون
يحفز
المقبله
التويتر
تغريداتي
بالأضافه
مزهر
واستوعبت
والخلفية
لحاجتي
شاحذ
للهمم
وتستوعب
معانيهايحاورنا
مواكبة
لباسه
التكنلوجي
متكئا
يستنير
لاستئصالهلك
تك
موعظة
جادت
داعية
اقتبسها
قراءاته
إحتوى
العسيلى
فكرا
بائنة
المقاصد
تكثيف
مايتمناه
اديله
مبحبش
بيتفلسف
مكملش
بسخافة
تدوينات
اجبرنى
هتستمتع
ويعجبك
اعده
لشيئ
المنثورة
يتقلب
سنواتنا
وشئ
الموسم
أسموه
اللامؤلوفة
ستسوقك
المنتقدة
ضربه
أشعرني
كصديق
أهمتني
لمخاطبةالذات
لإستعادة
المحفز
والبداية
بوركت
وبورك
قلمك
لايقاومحاولت
المراسلة
الإماراتيينالمهتمين
بترسيخ
والخروج
بالتراكيب
وتمنحك
بطريقتة
ماعجبني
سريعاحلى
اداء
الجاهلينا
وشهير
والمجتمعات
الشمولية
وينسيه
استنتاج
خفيفه
والشهرة
لمقال
وعذب
امقت
تعاريف
لاشياء
بدلالات
والمدري
شنو
والخ
بلنسبة
الشاي
افتقار
للتركيز
للظواهر
تنوعه
إصابتي
وكمية
ومالم
كويسو
بعترف
أبهرنيش
العطر
إنهما
قلادة
فوهة
وجديد
عالمين
التعويض
بضمير
مطبعية
تماسك
وفقرات
أسف
تمللي
والخلو
علاقاتك
بغيرك
فبقدر
ومقاله
لضرورة
وينبه
والتقنيات
اصبحنا
اوقاتنا
وعلاقاتنا
واخدت
نخسر
والتكنولوجيا
تهمل
تجود
الرقمية
بأناقة
صلح
المتصالح
صب
يحيله
تحلية
بلسانه
جدلي
يجتمعا
فيقضي
والأنظمة
لمصلحة
لمصلحتها
للحكومة
بالطرق
اعمله
وثمين
لتراجع
معيشته
مدمني
بأقتناء
وزنه
لمصمم
جعلاني
اشتريه
فالمواضيع
أقرانه
وخواصه
وكنه
ويعطيه
وضبطها
شطحات
واحترامه
للاقتباس
الشارقة
أسلم
وأني
لذاتي
الناشر
الإدارة
والاقتصاد
الاستراتيجي
الإماراتية
الإمارات
الإدارية
المدير
التنفيذي
راشد
مكتوم
لقطاع
استراتيجية
للمؤسسة
محوري
والتعليم
وريادة
لإعداد
تدرب
الحكومية
كحكومة
المكتب
لحاكم
مهام
للمجلس
القطاعات
التنموية
وللوهلة
ماسبب
التنظيم
عشوائى
مسودات
ويتمكن
العناوين
المقاله
اصطحاب
وتختار
أخفق
نهضوية
للنهوض
متنوعه
للتسلية
القاعده
متعدده
وستكون
متحفز
وتركز
بعبارات
هادفه
نغفل
نركز
إعدامه
ورقاته
النادرين
الأهداف
الأزمات
أصوات
خدعني
ويربطها
أدباء
موظفون
وتجديد
نميل
جلدها
اهمالها
الانصات
والبسيطة
المبسطة
لنفكر
باسلوبنا
كويليو
نبرة
فوقية
لشهرته
الشبكات
يعجبهم
نثره
الكميات
لاجديد
لنعيد
وإيجابية
ول
أجني
الأبداع
الآمل
المريخ
المشتري
وجودي
وضياء
ليحرر
أشعتها
رحليها
يصطبغ
فلكه
الرحب
تزيده
ويكاد
عتمه
يستحوذ
وعورة
نتامل
فاننا
ونقبل
الوانا
والاسود
وستاربوكس
وتنهي
انبعثت
ويلامس
بحديثه
التبعية
تصفو
رضيت
يفوح
التكنلوجيا
ويطول
مكه
مسحت
ولدته
يوفيه
لفلك
مساهمة
كالمغناطيس
بالشراء
مغناطيسي
فوري
تنزه
يسألك
يهزمك
للتذكرة
يشهدها
تغدو
تساؤله
قاربت
مرةو
الجذر
أغبط
لقاءه
كويللو
أشاركه
الأوسط
غرفة
وطموحاتنا
بالنيابة
أسماءهم
وعليك
متذوق
آبه
بالإبداع
طائلة
يستعبد
يتلذذ
أحلك
ساعاتها
انغماسه
كإحدى
موزعة
والوجدانية
والنجاح
الأجتماعية
أنجزته
معينا
لحظي
نجوملكن
والغربي
بملايين
الضوئية
الخليجي
البدوي
المدني
تدرجه
يدرج
ومسل
وزيادة
تشتريه
واثنتين
وعشر
الإقامة
ليأخذ
مقتبل
لأهواءه
وعفوية
لحياته
وتكلم
بنجاح
وعرف
ختمته
أختمه
صعقت
يوصي
بالاقتناء
مشاهدات
وآراء
وانطباعه
وتفسيراته
وخطأ
العصرية
وتغييرها
لتنوع
يلزمك
تمللت
وطموحه
وانفتاح
واعطاءه
فتشرع
يناسبك
لآخرين
كطبيعة
ثقافي
قرآئته
الوآقع
كآن
أقرأني
فئه
لأنهآ
كتآبة
لروعه
والتشبيه
ذآلك
ومصالحة
والجميله
وتتفائل
فالمجنون
تخطيء
وتلذذ
إصلاحها
تناسبهم
المعوي
يقضون
لاكتشاف
وأشكال
وألوان
تدفعهم
المغفرة
ويحاولون
نتأمل
يتنافس
أفراده
الهواتف
تصطبغ
رتبها
الفوضى
نجبر
بالاقتباسات
عالميا
الخميس
موقعه
وأود
تويته
ولقاء
عزم
بالتشتت
عساي
وأساليب
خواطرنا
الملفت
ليضعها
للمصطلحات
عجبا
ومتعلم
وعصر
رحتله
ماتعلمه
وأفضلهم
ستندهش
عقبال
مانقرأ
رسالتك
افيد
مقوله
لجبران
تباطؤ
معشوقا
فراغا
اللاشيء
الانعتاق
والغوص
الحميم
الإصغاء
وأولئك
الفنادق
قرآني
الطبري
بخبر
ويسكن
مطلقة
بشرط
الرئيسيتين
نخشى
فراقنا
نتقبل
المدرسون
الكأس
الركب
تحتضنها
يؤكدون
قهوتهم
يراد
والسهم
واستطعت
توحدها
نواياك
أصبحتم
كلكم
هدفك
الرماية
التذكار
اشكال
يجمعهما
التحليلي
وسلسه
والتحفيز
والإقتباسات
بإمكانها
ترغمك
يغفل
ونظريته
لمزاجي
عزوفي
الكلامية
المتوازنة
اللطيفة
بلاك
وخفييف
الشهية
لمبتدئي
أساتذتي
الاصطناعي
بالجامعة
المهارة
لمعالجتها
المساهمة
أروي
وأجلس
لأضعها
لمخاض
يستهلك
لأخرج
يحلل
ويركب
بإيجابية
ليقدم
تصاحب
لعربي
التجارية
والمثقف
والمحتوى
التنظير
القفشات
شبهت
بالأكل
بسكويت
رقائق
شوكولا
شارك
إرضاء
شكسبير
وأساس
وادهشني
والإلهام
إجازة
والأصدقاء
لقاعات
وللهروب
حماستي
لإلغاء
الركن
عشوائيا
فجميع
ازادت
نفعلها
تسلسله
تتوافر
احاطت
نوعيه
مفكك
الذهنى
تيمة
ابتلعته
توحى
لعمرى
عزيزى
ونقده
كظاهرة
أثلج
لمصطلح
نعتمد
نحفظ
بالانترنت
ماتناسب
أحتواها
سعيت
يضم
الماتب
تعلمها
للتزود
بتصورات
زودني
ومايعنيه
نسقها
مقاصد
لاترتبط
ايجابيه
الكتإب
ووضح
ماطرح
تساؤولات
انوي
انتصاف
انشقاقه
الوثيق
طرفه
وطرائق
حيواتنا
والعزلة
واللطيف
أريحية
أواصر
قارئيه
فتر
يت
تسلبنا
سعادتنا
تكنولوجيا
المدنية
والطقوس
ويندرج
وانسيابها
تحتسي
نشيط
تلعنه
صيرورة
كنهها
والفراغ
كالزمن
انبثق
لاتعود
تربطها
نحبها
القابل
ويمتاز
والفيس
لصالات
لمواضيع
تغيب
والمعتدل
ونجهل
الأصابع
فالراحة
جربنا
نجعل
هوانا
وفشلنا
بطرح
بالمستوي
توقعته
مقهي
وقهوة
وغلافه
وسلبه
يوسع
الهمني
تكراره
قرأنية
اعلان
تجاري
ضمنه
والنوم
الملهمة
تخفى
كوبآ
واوهام
والكذب
اللامتناهية
أوليه
وتفتح
وتدفعك
للتغير
بأصداء
أستغربت
نصائحه
مؤكده
مخطئه
وعناوين
القيمه
أعباء
انجذابي
الاستفزاز
والسلبي
باهت
الإندماج
آثاره
ومايميزه
عملهم
سعادتي
إيجاز
اهتمامتهم
كعادتك
محظوظة
الطنطاوي
أعحبني
بتطوير
وتجاوب
إصراره
أصدقاء
أحييك
إنجاز
استمريت
الامارات
حبوب
مخدرة
صحراوي
تبقيه
التنظيرية
البارزين
التخدير
متتاليتين
العاجل
ايقن
نبهني
لياسر
فلي
اختي
مايقارب
استعارة
وقتهم
بموقعه
لتضيع
أموالك
صحيفة
متجدد
القطيع
والاعتدال
الساخر
وألهمتني
وترتيبه
ووجدته
الانسياق
حولة
اضع
والسهولة
والعذوبة
والايجاز
ووقفات
وآخرى
ختمها
اترككم
بأنفسكم
بمعلومه
وبالنهايه
لصفحات
احسه
الحسنه
والسيئه
مايعني
استمتعو
جزئيه
مادري
اسوي
والبساطه
اللامنطقية
وأحاسيسه
تأليفه
فحقا
رغبتي
وصدقوني
افاقت
الموضوعيه
المبتدئين
وأحترم
لتحلم
استعرته
زميل
ببديهيات
وفاشل
للتوسع
والنقاط
والمكررة
بتساؤلات
والمادية
ويرمز
لجوانب
والخارجي
احدثه
تجاهلته
الإبتداء
لتطوير
يحوز
بإنتهائه
ويصلح
للاقتباسات
بيكاسووستاربكس
بأذهاننا
والإطناب
وافتقد
الحية
خطبه
لنص
وممل
ونصحت
فأعجبهم
يملل
ابدن
الاعمار
لفئة
بمجلس
واعجابي
باشياء
ومدحه
ومواكبة
بالسيارة
وجمعها
وعباراته
وجاذبية
لفتات
للمبتدئين
وكلمه
لايزول
تقتبس
بورك
تفاوت
دقته
اتفكر
واربط
فاكتشفت
وانسيابي
أهدافنا
ذواتنا
نلاحظها
خسرنا
ماقدر
اصدقاؤه
الناجحين
امم
مؤيدة
شاكرة
وبإختصار
وغض
متن
نصه
بجيب
واقراها
شدنيش
وهيا
لقرائتة
أعجز
أحاسيسي
بتوفيق
ينحصر
بالإنجازات
أتقبل
وأقدرها
وأعلم
باذخ
الثامنة
مطالعة
للصف
أعتدت
أستفدت
فائدتين
لمعلومة
اجهزتي
اتطرق
لهذآ
أياسر
اقتنيته
والجميع
انذار
مبتدئين
لسلاسته
لأولئك
أعراض
يطبقها
وتطلعت
المشابهة
للخواطر
وتأملاته
متفاءل
مستنير
لمقالاته
أستراحة
والحلو
تطرقه
ملينا
تدعك
بالجوانب
والاراء
والمفيدة
ووفي
واقرب
وتستعد
ماوقفت
والتطبيق
للهدف
والدائرة
المملكه
المتدفق
اعمالك
المخل
ودل
يخل
جائعة
أسبوع
تعاملك
ستصبح
بالمعاني
يكتسب
تضاف
رصيده
استغرابي
يتفكر
مقالآت
التجديد
ومايمل
كتآبه
الذكريآت
وماينمل
بيخرج
برة
سأرجع
بالعنوان
وينتقد
واعطاء
حاجتها
جددددا
برأى
تسلك
اقنعنى
المتعالية
والمثالية
الانتاجية
مقسم
ومقال
مبصر
محموعه
الصحفية
مجتمعك
كمواطن
فقرأته
استعماله
نسيآن
هذاا
الأنترنت
يغضبون
والإجتماعية
جممميل
ويحتوي
ومتنوعة
برج
عاجي
أعير
نفسيتى
وساذجة
التشجيعية
وأبيات
التناسق
تشكيلة
محستهوش
خلصته
والاسم
الك
المشاركه
للآسف
نضوج
والاستفادة
والإسهاب
المملل
لصوتك
بهو
متعطش
للمعرفه
الكهربائي
بتناغم
وروحي
اقرئه
ثانيه
وعالمنا
وبصيره
افكارك
لاتجد
يتناقش
بذكرها
الانطلاق
تكلفات
مجدي
لايجد
للغلاف
والعنوان
والمراهقين
يستأهل
هالضجة
بالجريدة
أغبياء
كتا
سياقه
الناجحون
للخروج
كاحد
لايمل
سآخذ
التغييرات
شأنها
متقطع
ماراح
يأثر
مستعجلة
وحالم
مبطنه
وراءها
بالتكنولوجيا
تستشف
إنقطاع
نمارسها
فاتني
أقم
حانت
ونبذ
والتشائم
تفاؤلا
للكتابه
ولغه
عاميه
صحف
واقعك
محارب
وسلاسه
توعوية
والتجديد
بحكايا
لشراءه
المهمشة
ومذهلة
ونعيشها
بصوتك
وغنية
وجميييل
لاأذكر
يحين
وعجزت
عماذا
بالمستوى
والحالات
يربطها
تطلع
لاحساسي
اضاعته
تقهر
تدينها
تحصى
تخللت
جرائه
اعضاء
بيريز
مؤيدي
واهمية
مستقبلا
بالتأكيدلن
أسيرا
لغرض
والمستوى
مزعجا
ضئيلة
إسعاد
وإصلاح
بكلامه
سعادتهم
وينقحه
فيرجن
استحساني
ومذكرات
حجمة
الاضواء
لشخصين
فتور
خيرت
باهداء
والانسانيه
ونحاول
نتعايش
وانتشاره
المطبق
أقراءه
أستمر
لسنه
وتنمية
رافعة
للضغط
جالبة
مستهلكة
ومكررة
المزمنة
نخاعي
المستطيل
الإنشاء
أقربها
الإعلامي
وسأعيد
للقراة
تحققت
امنيته
معارضيه
لقرائتي
اقتباساته
مدهشه
اعادني
لمتعتها
وببعض
لادنى
ومضمون
أخلصه
للإسترخاء
لايضيف
إفراط
موضوعاته
واعتقدت
وحلو
بالقراءه
لايرقى
صفاحته
قرآته
متخلفه
ساخره
جمبل
ساعه
اصالة
واراء
والقيمة
يعتد
تواقة
ومسلي
ومافيه
مبعثر
تاملنا
أستسغها
فأعد
وجيدة
يغرس
ألهمتني
محتويات
نصحي
هباءا
بالأحري
أضفت
تستوقفني
وحساس
تخال
باهره
الحضاره
لاباس
فسه
محتاره
افتعلها
رآآئع
بقرآئته
وملهم
كمصرى
بساطتة
إتمامه
شرائي
ومواضيعه
الخفيفه
النصفي
جاذبيه
والمعتاد
لاتمل
وبقوة
قالبا
رااااااااااائع
حبيتو
دفتين
لمفاهيم
تبرع
للتوحد
أنوار
يتعودوا
الابجدية
حليو
عليي
ركاكه
ايصالها
الصميم
ستلاحظ
لأفكار
كآلة
وملفت
والفصول
والاستقلال
أعادة
تأهيل
إيصالها
منهاتن
حولهما
لمؤتمر
المؤتمر
اليوميات
مغرقة
المقارنات
فكأن
خيف
طبيعه
ميته
يحكيه
يمثلون
أرتشف
حرفه
والشباب
اخترنا
اساسيا
اهدافنا
هدفنا
ومتنوع
خادع
تعيدنا
الاستيعاب
آخاذه
لسف
مدحوه
أمانه
أتعمد
التأخر
اماراتي
مبشرة
تتدبر
وأفعالك
ونواميسه
الانماط
وممتازة
سيمر
قدرتي
انهائه
تستمتعوا
لافت
وموفق
يوصلني
بعذوبة
أقلام
لأذهب
فأجدها
لمجتمعاتنا
للمبدعين
بمواضيع
خياراتها
المتنوعه
يطير
وخفيفة
لاستيعابه
أعطه
وصدقني
المعذرة
والتوجيهات
تحفيزي
مرئيه
يزد
زادني
يجوب
وأشخاص
طاقات
واسم
ويسرق
التعبيرية
كالعقد
تناثرت
حباته
يتشابه
وتحية
اداري
تخصصي
عزيزي
وإطالة
ايجازها
مابداخله
يابابا
لعملة
ينعش
تتراكم
متطلبات
وتزداد
ساذجة
بأثر
لتنمية
تاملات
اجازة
ليفتح
شهيته
تشتاقه
لانهاءه
بنصفه
وتضع
فلسفتك
للطرح
والمناقشة
ننسا
ماخذ
الشبابية
وحيوية
ونشاط
هزتنى
اتغير
لمستنى
بيخاطب
جوارح
عرفنى
مقالتين
اووووي
بالنسبالي
اراءه
اووي
سلبيات
كتيييييير
لمدح
للحد
والمدح
ابدي
بيحمل
مطولة
الخاتمه
ويشجع
مشاركته
ماعندي
للحريات
موهبته
وقوانينه
لتعاليمه
مبتدع
لبساطته
آسلوب
المشاوير
وغرف
ماوجدته
بسييط
برغبتي
والعواطف
ماأعجبني
رونقا
للمقال
مثقفة
خلفيتها
ساقره
الإسبوع
اقراهم
وستظل
الثماله
أفتقدت
التقليدي
ومتعه
تنقلاته
أغاظني
أوصلتني
للاعتقاد
يفوتها
وخرجت
ومحتوى
قرءاتي
نتغلب
تحوى
لايعلم
الميتين
وآهات
يصغي
تجاهي
لإنهائه
تعلمتها
متأكده
رقيقة
مقالاتي
بفكرتين
نبدع
والقلم
بالمضمون
للتسويق
وإثبات
الرتيبه
لتحليلها
نتجاهله
للصيت
للجرائد
تحسه
دونية
مفهوش
انتقدها
بينتقد
الاهداء
زوجتي
لاسماء
تنميه
ومقالاته
ووقعها
يسولف
سوالف
عمقه
التأملي
الجادين
شكله
أسفه
مطول
والابتعاد
اغلبه
للهالة
الأغراض
باقتباسات
قاعات
المزدحمة
نستغرب
حققه
اتحدى
أعطوا
يحز
كالكتاب
وبدت
تغرد
لاهم
تتامل
لمجتمعنا
فبالرغم
نسماته
ندي
سردت
تدرجت
أدرجها
كقصص
ويساعد
ماتبقى
يخض
ليضيف
والاقتناء
الفلسفات
أتمعن
واهميتها
المتأملة
الآنيه
تلغي
الإرتقاء
والنصف
نجمه
يسحبني
أكوام
ووجداني
لنعبر
أعمارنا
اقتنيت
للضجة
وأكملت
لأفهم
تنضج
أنيق
النهضة
هلم
جرا
لحياتنا
تملؤها
والأعمال
والتشتت
لتوقعاتي
وبصورة
ومنتشرة
نحتك
تقديره
للأوقات
الأكتئاب
القرائي
ترتيبا
أحتاجه
ملهما
سمعة
هناء
للؤلف
يلتهم
تتجاذب
بقرأت
المكثفة
نغفله
وم
ومجتمع
ماوجدت
مهول
لملئ
ماني
ماتقرأ
رايق
يشحن
ومثمر
يتقرى
ببيكاسو
لمحمود
وأعقد
محتومة
الغروب
مسرحه
الخزعبلات
والانعزال
وانسجام
الملهم
المصممة
ريم
متميزه
المقهور
التائهه
حضاراتها
عظمى
تدوس
الاصغر
برقى
وتحضره
سيوه
الواحه
بكارة
طبيعتها
والاجتماعيه
وتكسب
الفائقه
يضطر
ملعبنا
المدفأه
التسليه
أقرئها
المحمود
الرواه
مليكه
مجنونه
تحياه
العاقله
الطبيعيه
فيونا
مفرطه
والروائي
تكوينها
بمحمود
كاثرين
صابر
ابراهيم
اللامحدود
ماضية
المضطر
للتعامل
الإسكندر
ليربط
بالاحتلال
إبداعها
نالته
المحترف
ضربة
فرشاه
استدعاء
أعثر
نبضه
الصامت
يقله
متواريا
الواحة
يغيير
البهي
توقعات
أفضله
ظننا
أناسها
بعاداتهم
باكتشاف
بأعماقها
يتصالح
الاسكندر
طوعه
أدقق
مخاوفنا
نتعاطف
قادتهم
تحدي
شمشون
الفنانة
فيقتلها
بإسكندر
تزعجني
الإنتقادات
وقللت
الشاويش
الشحوب
لايهم
ولايهم
يهمه
رواي
مظهرا
ابراز
التفاعل
العرابية
للواحة
فتوحاته
اتبع
لإسقاط
الواحات
أشبهه
بالتبعية
مشاعرنا
الأخت
وأسرته
بأخت
المراوغة
استنادها
حقيقيين
مستفزا
لسببين
النادم
تبريرا
لقسوته
ادعاءه
سفكوا
نكاد
وثائقي
واقعيته
عرابي
ونضاله
لواحة
وقبائل
فحسبي
أسترجع
لعشرات
استغرقتني
ليصبحوا
ولأنني
تتنتهي
وتمنع
نفرت
الآونة
إل
تخفيها
ورقيقة
المتوترة
مجتمعهم
المغلق
بداخلة
مجدها
ومستعدة
غربتها
غرور
وبسبب
مفروغ
العرابيين
الارامل
الاضافة
اضافها
معلوماتى
ابهرتنى
المقدونى
ضياعه
انتصاراته
جبروته
ليحقق
فيمن
يرضاها
صراعاته
يحياه
ينتقم
يهدم
فراستى
يتمير
الهوجة
مقته
الثقافتين
دفاع
يحكمنا
البريطانيين
تواجهه
جسدا
والاخطاء
وهالني
الأعذار
بلو
القناع
المخدر
جلاد
والغربه
بالنزول
لبلوغ
وقاسي
اتناسى
اتاني
كرها
يباغتني
الركيكه
بسأل
خايفين
طعنات
الإنجليزى
إتهامات
الوطنيين
الماسونية
اليوزباشى
وصفى
للحكم
تأييده
خيانتهم
المهتم
يربيه
الخطر
صلبه
نصبه
علموه
يطوع
أحببتهم
وبحثها
الاثار
والاخرين
الشرقيين
والغربيين
البارد
متغيرة
والتنافس
راسل
قراءاتى
عرابى
أمتعنى
وكاثرين
أجراها
للحكايات
الظابط
احط
بحاجات
ميتة
نقدر
الأنجليزي
الأ
الأنجليز
وطوق
أبراهيم
وانواع
أنسانية
والبدو
لاأحب
وأعشق
وصابر
ينسبوها
يفعلوا
أفعلها
إشتريت
حاصلة
وواحة
والاسكندر
وبدات
جردل
رواياتي
انطلقت
معاودة
مدخلي
طابعا
تتفرد
يجسدها
يشعرها
معاة
بيجيبوا
ميه
معدنية
واتابع
بالقدرة
وتزييف
والتواطؤ
تقاليدها
عزلها
وصناعة
القبائل
صحراوية
لمعبد
أشعرتني
أسطوري
والتمس
تنتابني
المفاجئه
لغدر
بطوله
وتنازلت
المدلل
والتلميذ
الوسيم
الهي
امال
الغلطة
والصحراء
والشغف
يبقون
ويعرفون
سيان
أخذنى
اتخيله
عبدالظاهر
المصطنعة
الوجدانية
العاصفة
انتظاره
المستميت
اثارا
وعقائدهم
الغرباء
المامور
كثرا
أزمنة
مبتسرة
ومفاجئة
سحرى
لمساته
تواتر
منظوره
لتأتي
بتناقضاته
ببرودها
المستجدات
حفيدته
البريئه
للجهل
مأخوذا
جلب
يصطنع
مجابهته
البهاء
نذر
باليسير
التأكيد
أستهل
تقريرى
فالاسلوب
رمالها
مأمور
انجليزى
انفصال
الضابط
والمخاطر
القافلة
استقبال
الفاتر
احترامهم
لعاداتهم
شيوخهم
الاجواد
بانتهاء
المأمور
وفيونا
منحتها
وياليت
النزيه
المجاملات
لبهاء
متزوج
إرساله
للقسم
وحالتها
والانفعالية
تفهمهما
متروكة
لخيالك
والماسونية
والانتحار
فليفعل
لوثة
للتكفير
وأرشحها
للمبدع
بيثير
وتشكيله
ساطعة
غيرتهم
ومحاكمة
الأفغاني
الاستزاده
منعزلة
يحزني
تنافي
وترسخ
مباديء
بغيضة
الانانية
يخونها
غيظي
وحيرتي
تحتج
محملا
ومقاومة
تنصل
التحقيقات
يخن
ستسبب
الضرر
بطلا
والاخيرة
نقية
استسلامها
خيانات
لفيونا
اهماله
باحثة
ومجد
زائف
تداري
وسعيد
لعلني
العلة
ينسيه
خيباته
يحاكم
يعذبه
أحبهم
آلهه
منتصبة
يعبدونها
بريق
بأناملها
تخيلوا
ينسوا
واكتشاف
والمتناقضة
راضين
تضم
يخلدها
دولاب
الأرق
لكاثرين
عزرائيل
يتذوقه
يخافه
حكامه
الساسة
حاكم
ببث
شعبه
وماله
وهيبة
يشي
بالآخر
المؤامرات
لقتله
شقيقتها
يلقبونها
إشعال
والقاعدة
فرقتين
متوهما
صناعتهم
اتحدوا
يلبثون
يشعلونها
ومتناقضة
فلنفعل
فلنترك
نغادرها
أشعره
يكتنف
برود
محتوم
فيبدوا
اتنفس
إمبراطورية
بإمتداد
الأثرياء
سيرى
يوحد
سلطانه
والتفريط
حدودها
يعرفا
الطاعة
يعلمهم
وبالخوف
أثمن
طبقته
هتاف
هتافات
آسيا
يتكفل
يكشفون
غلاما
المقدونيين
فعلوها
وشى
يتآمرون
فأمرت
تتصرف
كملك
رعاياه
أحرارا
عبيده
يركعوا
كإله
فيليب
يدهشك
نتحمل
غرورك
لمجد
سيؤثر
الإعدام
بقتله
زملاؤه
المتآمرين
بتعذيبهم
إسكندر
عزلتي
الغلام
طاغية
سقت
خانني
يخونوا
يرثوا
زملائه
اسكندر
ولذة
والسلطان
وأقتل
والموسيقى
تعلمون
بايه
بشوفها
صاحبتي
اشترتها
المعرض
وقالت
تغيظ
امبارح
الكمبيوتر
الشغل
اف
افتحها
وقعدت
ماخلصتها
بتتفرج
بتلعب
بتجمع
وتجسيده
والوسط
والمتطرف
الماجن
غاظتني
اسراء
احبوها
لموضوعات
تنقلنى
ناء
بالصراعات
الأسكندر
نصت
الأحرار
وانصت
والمراجع
بيجي
خالتي
صفيه
بوسي
ممدوح
سني
وبتحس
هتعيش
لتقييمها
وتتطور
بوصول
بهاءطاهر
الخالية
يتوقعها
أغفلتها
كمحمود
أحزانه
ولايعلم
مايريده
سنموت
أسمعت
ليومين
يتبدل
وأجد
يتصبب
تخاطبني
الطموحة
مصيرك
ببحثك
تريدين
وبحثك
أقيس
بمقارنة
وحركت
مازهقتش
بأة
إتصدمت
وساعات
مافهمتش
وصفاء
ببداياتها
ويختلف
المقدوني
للنقاش
لللغاية
والغموض
كاريزما
نحوهم
تعر
المعادية
ترحمه
القيظ
يتكشف
فيضرب
يجلد
إنجليزي
يحتل
ير
فظل
رقص
يكتمل
المدنسة
بالخطايا
المستسلم
وخروجه
ويرسم
المخيبة
تجبرنى
التلات
تلات
يسألنى
كويسه
توجهها
مواقفك
للغروب
غروب
اشتدت
الزيارة
النقل
ملائمة
لتسلسل
بطبيعتي
تغلني
وتضيف
الخصوبة
هالاقي
تحقيقيه
وتدخلك
بوساوسها
اقدارها
بسلطانه
الجبرى
المتلمسين
بالبيئة
الصحراوية
البدوية
نفوري
وحشا
ياكلك
لهدفك
اتاكلت
بالمصادفة
اتوحد
تعس
ومؤلم
الخديو
لثورات
والباشوات
وخروج
للشوارع
والشرطة
وتركهم
للنهب
والسلب
والعبث
الأعراب
بلطجية
بأبخس
الأثمان
كسابقه
ليستحق
أيمن
النقيب
لاختياره
ومستمعتش
أووي
تالت
كتبى
الخصوصية
بيوميات
روائعه
شخية
الجيده
متوهمتش
الرقه
بادج
لدورتين
ماقللتش
لإطلاق
نهائي
المنفي
إستخدم
الصحرا
لمستقبل
مرحب
قاهرية
الزحمة
توصلني
محبتش
بإيه
بالتنوع
والغارق
للصفاء
الجاذب
استغراب
نيلها
لملء
بالكثيره
تحدثك
الطواويس
بمهمة
المهتمة
بالآثار
تنبهت
لكمية
المستند
احترمت
جهده
للمصادر
بتركها
للاستزادة
وللمرة
بميزة
النصيب
بالمنتصف
أنبهرت
يالهوي
مصدومة
حطيتهم
اختبرتها
هينفع
بشوية
بالصدمة
اترعبت
رمال
تنصهر
تتعاطف
أبعادا
لشخصياتها
افرد
لنتعرف
خلفياتها
اعتدتها
مقبرة
التعدي
ترقد
تمكنها
والغامضة
الزاهد
والمحب
اختة
قديسة
اراة
لمشاعرك
اتمنيت
بتجري
أبطالي
علاقتها
وقوع
يستغلها
لنسج
ني
تمنحني
واسترجعت
المنمق
والمتني
قتلوها
العنيدة
تتسامح
الاساليب
اغوص
باجواء
بإتقان
والمثيرة
واسوأ
ووصولها
الهامشية
احبطنى
لتضيف
يجذبنا
ويجعلنا
وال
لهدفها
ومليكة
خلونى
بيدخل
خفف
كبرياءه
ونظراته
للصحراء
مقرأتش
شدوني
تفهمهم
متناقضات
استشفه
ضغينة
الغرور
الراغبة
الذكية
بتميز
زمانية
مقسومة
تتعقد
وتتراكم
وشجعتني
مغبرة
وقرارات
ترسي
فكاد
مشتهاه
لفوزها
بنادمة
بمشيئة
نلتقى
الغربو
المنكسرة
ينسجها
أمثالها
ملة
منحة
عصاة
نتوب
بعملنا
سعينا
انفعالات
الدفينه
المبعثره
إتجاه
لعادات
المؤيد
يقودة
ثقافيا
متاحة
التربح
فالبيع
والصمود
الاسطوري
الازمان
تعرضنا
الطيش
والشجاعة
أسبابا
ومتناسبة
يتجنبون
فل
يوفقني
وتتمنى
كئيبه
تسعدني
ابهرتني
واحزنتني
بالحماس
الفوضي
والشغب
يتلو
أتوقعها
مضاعفا
حسبه
احترف
القص
امتلاءها
بإعطائها
الألفية
زمرة
بناسه
للالفاظ
اجماليا
النظير
عاجبني
بالمصالح
دخائل
وأفراحها
الزلل
رايتنى
مذكراتهم
تملؤك
سرحت
بمعرفه
مركب
هاتقدر
بالعمر
ترجعك
وراقتني
توضع
ابداعا
حبتهاش
اسمى
المعالم
للمتألق
يستثير
شهيتك
وتيرتها
سيكولوجي
واصف
متشائمة
ايتها
تسميتي
لمليكة
الاعادة
مسببة
يائسة
هزيل
فيقدم
والأنثروبولوجي
ستجبرني
تضاهى
بتخلط
المنظم
بيظهر
غائم
ماشيه
لشكله
شايفاها
يخترق
المأزوم
تقديرك
للشهرة
بالهبل
تخدعنا
ننتهى
ليفيق
حضرت
المتجلي
يتأرجح
والخيانه
يداري
وتنجح
صحرائها
محتومه
تأخذه
قمتش
ستيفكا
اناستاسوفا
أهى
داخلى
لقاءا
هد
واعجبت
أذ
بالفرح
مصحوبا
بمسرحية
أتفرج
يقحم
مخلصتوش
حكايتي
والاهداء
لاأعلم
أريده
أرده
أعكف
توهج
هجمة
السبات
صوتا
أغمض
الجائزه
اكتأبت
مكنونها
ماحبتش
أويو
صائب
كثيرااا
يتجاهل
صفية
تتقارن
ولازم
لاحترامك
خادشه
وياحبذا
وإلي
غابات
زيارتها
إختياري
وانطفاء
مؤامرة
مدفع
يحى
عاداتها
للمعبد
ننتهي
العظمه
والعزاء
الكاذب
مفاجئه
يصلحون
للإحتلال
اينعم
هبط
فالاول
عاوزه
مغايرين
لتنطلق
لأفق
حببني
مزجا
مشهورين
تباعد
بتجربتي
عجبتي
معحبنيش
المفاجأه
بأبعاد
النقدى
اصر
السوداوية
بدئه
الملمح
نظركل
نوصي
مرتاح
التوصية
مجموعتين
أنته
أحترمه
اعانى
الإنسحاب
وروائى
نشكره
كويز
الراس
المخاطب
المتعدد
مرتب
ولطيفة
آنني
وأجعلها
يشوقني
لرف
لشهر
اخرجتها
لاستكملها
خصب
وماض
استغراق
يراود
ومرتبة
آمله
ومقبرته
كليشيهات
سحريه
فقع
عبدة
ماسوني
قرائتة
أتشوق
تقلباته
وحزنه
وكآبته
وخيانته
آدمين
اظل
وعمقها
ولذيذ
المجلد
احتواء
والاسلامية
اساليب
تفرعت
التوالد
تتفرع
لحظر
ندد
بالدعوة
أطلقها
المحامين
باعادة
واكد
سيواجه
المجموعة
قرروا
محامون
ببلاغ
للنائب
الاسلاميون
المتدنية
والفسق
الفاحشة
لنصوص
وتضمنت
الدعوى
ارقام
ونسب
تليفزيون
صدم
الخادشة
يتصرفون
سلماوي
فرانس
يدمرون
تراثنا
طالبان
دمروا
بوذا
شهرزاد
شهريار
وأراه
والشعراء
والهندية
والاساطير
أعتق
بقرآءة
لالف
التغاضي
ونوادر
للعصور
ومضت
الصاخبة
الإبتعاد
كمجتمعات
تسليتي
وأوصاف
ألهمت
مشكور
الساخرة
اتجوز
إلتزمت
بوست
البوست
المدونين
وصادمة
حافظت
والصريح
الملائم
وتفضفض
وإمكانية
والتواصل
الحركي
برايد
غادة
أتجوز
العروسة
والمسلسل
تنامت
الإثنين
قرأنا
وبنات
عمي
الحافلة
للعمرة
ضحكنا
يأتون
بأشكال
وأنواع
وعنوان
العرف
شرعنا
الرسومات
وبدى
أضحكني
الأوجه
دونابيلا
لإعارتي
لكيفية
يتقدمون
لعيوب
يشاركها
طموحاتها
تتزوجه
رغبتها
المتقدمين
لخفة
الكوميدية
الإحتفاظ
رجب
الثمانينات
العال
فرصتي
طريف
تأخره
منشورة
شابهها
بصفتي
منغلق
لتأخر
برحوا
يرددون
جاءكم
ترضون
يتناسون
اظفر
الانفصام
فعجبني
والأخوات
واحساسي
عريس
العرسان
بيجو
ليكي
ياغادة
والكوميديا
علمتيني
اتعامل
تتر
مابتداش
حققته
مدونتها
بالنسخة
للموقف
ينتزع
المضحكة
حساس
للضحك
الصالة
الهتافات
وترافقها
أصداء
يفوتكم
وأدخل
وتمسك
بطنها
وتضحك
وأطلب
دراستها
الاختبارات
وتشبع
أسمعها
لأختها
ضحكاتهم
صيدلانية
المنكبين
الجبهة
القامة
الأنف
مرايات
روج
ونوع
بودرة
الاستعدادات
الأنثوية
ماحدش
يبص
تبص
وريحة
هبت
وتلاتة
تذم
الجيران
يقضين
البلكونة
باعمل
شغلي
وصحيح
أسيب
الزرع
تلاته
أسقيه
الري
وأول
وتاخد
إضاءة
تخليه
يشوفها
راسه
بانورامية
تشمل
تحسس
مذكراتها
معمل
السموم
الفار
الإبرة
تسمم
تنثرها
وقصتها
تصطادين
عروسا
وتقيم
مبادئها
العفوي
الظريف
المرونة
عانس
خلعت
وتشير
تنقصني
فمشكلة
مستوياتهم
للبنات
ويكرهن
وأنهن
جحيم
بلطف
والحدة
العازف
لرؤيتها
فغير
جادين
وسلوكياتهم
وخلافه
الجنسين
الندوة
صيدلة
المنصورة
الكسل
إتأخرت
بيناقش
بتمثل
لسانهم
وإيه
بقولها
أه
لوحدى
جنبى
وأكون
سادى
بيعة
برستيج
إجتماعى
مصدقاه
صتع
سخرية
الأمه
قطر
تواري
لتلفت
سيقرأ
نصوصها
تخاطر
بمالها
لطباعة
تكسب
وأنتشر
أنتجته
بدار
للإثنين
وأنتظر
عبدالعال
كوميدي
للأمرين
بنقصها
حلقة
الكتابأو
اقرى
واقفه
فاصله
قراءاتك
يطلقه
كرامتها
شافت
وعشقته
مبطلتش
تتجوز
ميتقالش
برافو
حلقتين
بصير
شغلة
وظريف
ومواقفها
طيارة
جمعة
وكاتبة
فاصل
كتابين
ثقيلين
واتأثرت
يدوسك
المستويات
للبنت
فاتها
القطر
بارت
مابتقول
تروح
تولع
يبطل
يعملها
ومافيش
وهاتحس
زيي
حصلش
عيال
علا
الصبور
الرياضة
البورصة
مفتعلة
الكوميديا
حولتها
ولاقى
عروض
وزواج
الصالونات
للفتيات
تجربتها
المترتبة
لمشاعرها
فاتح
للشهية
سدة
وكدح
الآسطر
تحدثني
لايف
آقراء
آبدن
مابينها
قاريته
امتحانات
البكالريوس
أدخلت
البهجة
تأخرها
فكاهي
الفتاه
المسؤوليه
التاخر
لاطلاق
بلهجه
عفوية
اكثرمن
اضطرت
الكارتوني
التمثيل
معدي
المستفزة
لملايين
عرسان
جيه
كلمها
المعمل
الميكروسكوب
شغاله
عبيطه
بيستغلوا
الكشكول
استئذان
البخيل
طفى
موبايل
مرتبها
الرجالة
الرجاله
شدتنى
مؤدبه
مثقفه
متعلمه
يحاولوا
يطلعوا
بتغير
يقدرها
اتجوزوا
خالتها
بكام
كوافير
بادى
بيمشى
يتمم
متضايقا
يتهدد
لوسائل
بوسائل
كالكتابة
الكلب
واطى
التفوه
سواق
الأتوبيس
الشتيمة
شفاه
تبعها
تطبيقة
وأشد
تحشد
المحايدة
للأنثى
تجند
برامج
التوك
ببضاعة
معيوبة
للتداول
تبنيه
تغييرة
يصمد
رمضانى
كوميدى
للحلقة
إبنة
المتوسطة
خريجة
الصيدلة
بفرصة
للحاق
بقطار
المحطة
صادر
بإيديهم
قاعدين
المتحدثة
يعانين
عنهن
إحداهن
وأرسلت
والصديقة
تخطين
وإستطعن
أنفسهن
المتزوجة
بالوصول
غاده
بصفتها
ضلع
أعوج
يستوى
ببطولته
موضوعاتها
لبتوع
يعملولي
أسامه
أنور
عكاشة
الهجان
للفتاة
المرئية
ترسخ
ومهينة
نمطى
نصارح
نرصد
يتبنى
أعطاهم
ترسيخها
أتيحت
لغادة
متواصلين
أشعة
الضارة
منفعة
وشهرة
أمثالى
وتصرخ
العانس
دكر
إمعانا
الإضحاك
الزاعقين
الجمهور
غانم
الأقزام
والفتيات
والأمراض
نقدم
التليفزيونى
القائمين
مسئولية
عاتق
لقصته
المنادين
التنبوء
بكافة
ممكنا
أستأذنكم
القناة
إقتناص
بطريقتها
تضعنا
إيطار
لتتجه
بإتجاه
الكيف
لتتزوج
الغمزات
والإشارات
القاتله
مجتمعي
وبعيدة
النظارات
لصديقاتي
يتقدم
أختاره
بطريقتي
يشرفني
المنتشر
يخلف
الكوارث
ونقلة
ماما
الإستقرار
الأنيق
ورايا
آدي
خمستاشر
أنبوبة
صرصار
أطلع
تعرفوا
تقرأوا
الظرف
راجعة
الركاب
إيش
تجاربها
المود
متضايق
التلاتين
الطريفه
العنوسه
وصراحتك
ودموع
حببتني
ماترسم
الخطبة
مضحك
كلمتها
وكونها
ودمه
مزكرات
والمحزنة
اكدت
الكاتبات
فيرتيجو
استنادا
سيعجبكم
كوميديا
ومشكلة
جدية
لارتباطي
وتحولت
يحتذى
يبقيك
مبتسما
والكاتبة
وسلسلة
ماقدرتش
بتحكيه
صدقتها
ماتعرضت
جارحة
مايخليكش
بكتييييييييير
وحقيقي
المؤلفه
التلقائية
جبدي
الخالات
رفقا
بالقوارير
وعيبه
بالمصري
غلطات
نظافه
وبالضبط
الظبط
كفكره
فحت
والبنات
لوحد
ومضحكة
يزالون
يواجهون
مغلوطة
المتزوجين
والمتزوجات
وصلوا
اللذيذة
بجاحة
اتناولت
لفتيات
تاخر
المتخلفه
بالسؤال
يتقالها
زيكم
عيالهم
بيروحوا
يخليه
لحالنا
المدونه
وباللهجة
المحببة
شربات
مدمر
كوميديه
وحصلت
تنبأت
بكتابها
منوا
باللهجات
مدونه
وفكاهيه
تبغى
استظراف
تفطس
مؤسف
إيفيهات
هتشوف
بكتييير
نهاياتها
جاهلات
بصحيح
ألقتها
نكت
تبا
للمسلسل
مصيبه
نصيبها
مجاش
وشها
أحييكي
العاليه
رااااااااااائعة
وتقرئيها
وساخر
وازن
وبرده
والرائع
بسنة
بضحك
توجعك
قروا
موتني
لزيزة
زماني
عشرينية
توفق
اصطياد
متعثرة
لخطبتها
ينولك
عرفاه
وضحكني
بكومدية
وسخيف
أيييه
تابعتها
البلوغ
القصيده
مشاعرها
وواقعى
ومضحك
مودي
لزيز
بعريس
إستيائي
إلاإن
جديدية
كاتاب
يحثك
الحيوية
أرقي
عاندت
وأذهلتني
دمهاوحزنت
وطريفخفيف
باللهجه
يتعمل
وسع
ههههه
إنت
توقفي
بشكرك
قصتك
للدكتورة
لمشكلة
عويصة
بالكوميديا
آهات
مبتسم
انتاجات
بنوتة
وميزته
مضايقه
شبهى
وبضحك
اوووووووى
وبالقراءة
نايمة
اللطيف
الخفيفة
المسترسل
تشوفوا
لابسه
شيك
يتلموا
الشبان
التجمعات
مراقبين
يعدي
جنبهم
خالتك
طنط
حضرتك
العتب
تعرفنا
يحبك
معانا
الواد
بياخد
ينقذه
امراءة
العربيات
المصحوبة
قريبه
والشخصيه
البطله
جالسه
تكتم
ضحكاتك
وبيحكى
بالفصحى
إيصال
مبهج
هرمون
تحشيش
المكتئبين
بحثها
أعدكم
بالإستمتاع
حفلة
لتوقيع
احترامها
لالفاظ
المحروسة
اضافتها
للكوميديا
اعطاه
هههههههه
موتنى
قرئتة
مقطوعة
وقارنت
اضافات
أحبوا
اخد
تتشارك
كتحلية
أوووووى
باقراه
ومسلية
اوووووووووى
ويخليك
متبطلش
كثيييير
تحسد
بتبقى
انتزاعا
اضحكني
متعته
البلوج
ضايق
للصبح
وهاي
بتصير
بتنرفز
بكتيييير
فحوي
بالعاميه
للمدونه
الاصليه
درجتين
اضيفت
ابدعتي
وطريف
لافائدة
ترجى
لإمضاء
الكوميدي
بلهجتها
قبولا
مناسبين
شافوا
مكنوش
شكلهم
كبنت
وجعة
تابوه
تقدموا
وذكرني
ملكاوي
وغادة
كلانا
لنظرتي
بمحاولة
فك
المضحك
أضحكتني
يطفح
وتعب
ورشاقة
كفتاة
انحنى
وأحلي
والنكت
مرا
المقدار
انهاءه
ومخيفه
موضوعى
بيعجبنى
تلقائى
تقليدى
بعرفهم
اتحطت
مندمتش
سلاسلة
بتلخص
بتألم
كبييرة
الكتابالكتاب
وتمر
مشاهدته
التدوينات
لهجته
الخفة
الظريفة
الآنسات
بسلبياته
الفكاهه
الترفيه
بقرآته
خفه
والامتحانات
بتخليك
اشي
ويستاهل
تجوم
لامثيل
ترتسم
أبطل
بريك
هههههههههههه
غيرلي
جوي
أوت
سواقيين
التاكسي
صوابع
البنى
فتلاقي
السواق
المتشائم
ماجستير
متعلم
طمعان
بمبى
هتأثر
خلتنى
اسامح
نورلى
لاكتر
سائقين
رصده
إقبال
إنتشرت
الشبيهة
وأظنها
النصية
سهلت
والقراء
الكتابفقد
مسمى
برصد
بطريقتهم
إيطالي
بعربية
مكسرة
يسميها
الخصائص
لسائقي
الخميسي
ضجيج
عرفي
حميم
رسمي
الإنكار
تاكسي
المخبوءة
لصوصية
تراجيديا
تغتر
المخادع
المفخخة
خادعة
سائقى
سائق
لتشمل
فوتوغرافية
ناطقة
أغطية
والطحن
السائق
لمفهوم
المجمتع
تصفية
تنقية
حرصه
السلسلة
انعدامها
الأنشودة
منبعها
بألسنتنا
بلفظة
الانخراط
يعرفونه
الضحكات
تمور
إبداعى
يحمد
ليسطر
طرقه
أضواء
ليمنح
ترمومترات
مصرعيها
الفصائل
كوجه
طلعته
بأولئك
يرقبون
خزينة
مبعث
الموازنة
انداح
تأفف
شارعنا
الملموس
عزيمته
الرصد
سواقين
المعالجة
السواقين
الحواديت
ناسي
بعيونه
بستمتع
التفت
شايفين
النابية
نغصت
الوسخ
نملة
حالكة
شنودة
تقسيمه
لأسرته
يقتطع
للصيد
لغسل
العشريني
كفاحه
يحتمي
عشه
للمواطن
التكسي
مستغرباه
حواديته
التاكسى
شهادات
بالحلاوة
جمهوره
أمشي
للأخرى
سائقي
الأجرة
وتتعرف
المتجددة
مقسوم
انفتاحه
وعفويته
باقتنائها
تجرعت
لوطنهم
بمعاناته
الغالبية
والمالية
تحليلاتهم
وفقرهم
فلترة
حيعجبك
ألي
أزاي
بتاعتهم
تركب
حتحس
بذاكر
مذاكرة
بنسمع
باراء
لنفسية
حيااااة
بتركز
وابعد
وبؤس
بالمودة
والتراحم
التكاسي
والرزق
الانتحار
المتتالي
ارتسمت
محياي
يغمى
يتملكني
والاسى
بزمام
وتسلط
ويرزقه
ومآ
للكآتب
غد
يتورع
يتداولها
السائقين
بالإجمال
العمرية
التعليمية
اللائقة
للمتعة
المستشفيات
المطحون
الطبقه
لدراسه
الاقتصاديه
المتمثله
نبطل
نبص
الفاضى
ونشوف
المليان
فنقل
حوارهم
قالوه
ولنقل
لخيال
وقريبة
وأراء
سائقوا
الكادحين
وتلقائيته
خليتنى
بالتحليلات
فالمحتوى
تاكسى
وأركب
مابحبش
التاكسيات
قاصد
رحلتنا
وسيبته
وخلصته
متدنى
بفرق
للأسوأ
سىء
بيتمنى
زواله
ماكانش
أفتكر
أتغير
حسنى
هنسى
بيقولنا
يسعدك
بورتريه
بتمهل
استعجال
منزلي
بأجنحة
كأجنحته
فوزي
ضرورية
بيركبوا
معهد
وألف
زبون
المعهد
سرطان
ورؤساء
الموظفين
بالغصب
ينتخبوا
سبوبة
الكام
العمي
بمزاجه
الحرامية
بقرف
اقتصاد
مجاعة
تحتيها
تسرق
شال
وجعتني
نزله
يقولوا
النكتة
يركبون
تخصهم
لبساطة
فهيا
معرفتها
وصدرت
لتحسين
دخله
ليتغلب
ليبعد
الإيد
الغلاء
المعيشي
رويت
التسلية
والفكاهة
والصبر
لساعات
تسد
للترف
الماجستير
محاسب
أدوية
العفوية
بالإسقاطات
انتقده
مايلزم
تضمينها
حيرجع
حتسمع
ماعملتش
حيتسجن
السادات
شحتش
حيشحت
سعره
ريال
سواقي
حكاياهم
بتاعك
الفلوس
بتاعتك
بتروح
شفتوش
عمرهم
الدش
الصبار
لحكايا
ممكنه
مصداقيه
تزويق
بالراحة
نقيمه
محترفه
لانواع
ميز
أرائهم
وفهمهم
بالرزق
ببعضه
والعودة
للحالة
الثقافيه
المنتمي
للطبقة
ماهم
المزري
تتالي
بمحاكاة
ولهجته
مولمة
تبكيك
وتخنقك
يؤرقهم
وإنت
فاكرنا
مضامين
أسرني
الطريفة
مأساوي
وظروفها
مغطاة
ننهي
رفاهية
أختيار
اركب
والسواق
يقعد
بيقولها
احفظها
وقصصهم
ومشاكلهم
نمله
سودا
صخره
بيرزقها
سمك
ماعلق
دعبدالوهاب
مايوصف
وغياب
الخميسى
الاساسى
مفتقد
تلقائيته
يحدثك
ولبسه
ومظهره
ومثقف
قلتله
سعادته
بطال
ارتفعت
والاغلب
احكى
ومستشفيات
وأمامك
سباب
تمتعنى
ذكرياتى
مطحون
القصاص
وعشيرتى
الوجبة
مكونات
بحالات
بيضيف
وبيتكلم
أفواه
والداخلية
الزاوية
تسنح
المتعلم
والجاهل
اختناق
والطرائف
المتع
والتسلية
ألسن
تاكسيات
الكادحه
النبيه
بهمه
مرحه
المسلية
الارستقراطية
الاصليين
سيجده
يصادفها
المصداقية
ياخدك
وانفعالاتهم
كادحة
يعتريها
بالبساطه
والإقتصادية
يوصلهم
المئتين
وشوي
باسترسال
ومتابعة
أردنية
دل
استخلاصها
الميكروباصات
بيرصد
شتايم
يظهرها
تعديل
النقيضينالفرح
فالضحكة
مصروحال
مبكي
تشجيع
قرأتهو
المرهق
مباركوصف
أفرحني
تعيس
محادثات
لاحتكاكهم
اليومى
الاطياف
والاشكال
بقرأالكتاب
راكبة
وبلف
وبسمع
آعجبني
ماحبيته
الفقيره
الشتيمه
الاحواال
الثثورةاحلم
تشكر
الصياغه
البداع
ولاده
استقراء
عبدالوهاب
كلماتهم
أحاسيسا
الكتابدة
تقروه
كمحاولةأولى
لرصد
مسحوقة
النبض
احتكاكا
اصبو
تقرءه
خفاف
سواقى
التاكسىيطبع
شفتيك
الضحكاتو
والكام
الوالدة
باللى
حواليهم
فيلمين
جولات
تستهن
والفنان
الأسماك
يستخدمون
حاورته
بالقيادة
بمدينته
وعجبا
يبغي
أعقاب
مواقفهم
طالبة
تضطرني
صريحا
النكات
نابعه
والطبقه
وقضاياها
طبقه
واشيد
والمواضيع
المقطوعة
بالطائرة
والإمارات
ومصطلحاته
محادثة
أمارس
انتظاري
المولات
الملعب
بحميمية
ومصداقية
الدارجة
عارفين
بيفكروا
القرش
بيضحكوا
يستهين
ويحترم
المصيف
دعبد
الالفظ
لائقة
أكرر
للاقتراب
همممم
التسالي
عالاقل
ومركز
دخلنا
بيعتبروا
أهديت
نسخا
للاغلبية
بتفتكر
بيدعي
بعلوم
الأقتصاد
ولاول
الفئه
الطاحنه
المطحونه
الخبره
أقاصيص
بالجديدة
تجميعها
حكاوى
القهاوى
يستهوينى
توافقت
بإصدار
والحواديت
للفتره
يقيسها
للشارع
مقفل
بيدينا
نشرب
وحكمه
إثنان
مطلعتش
الحكاوى
العك
حكيت
بلاوى
أظرف
لهموم
اخلاقه
خليتني
أعيط
مقاطعة
وراني
بيقع
زيهم
شرائح
المطحونة
ايدها
مايثير
المتنقل
وتحليلها
المحايد
للعنصر
النسوي
يوظف
نسائي
لاتقل
زاويتها
موجة
فجائية
فاضحك
المطحونين
يغنينا
يعبرون
والسوقية
تكاسي
آراءهم
وأحاديث
متاعبهم
وليبين
المصداقيه
القرأه
موغل
للمجتع
الثمانية
عبت
مستحبه
مثلوا
استغلالهم
للغلابة
كاس
تلمه
ومالوش
عوزة
بتوضح
انتهاءا
اضحكتني
النكت
شكواهم
بيتهيألى
هستمتع
اسلوبك
تتخلله
القاهره
مايتعلق
فكاهية
وحس
إستمتاعي
عدسة
الممتزجة
البطالة
تصرفاتهم
لهجه
بقراىته
قاطنى
يبكى
أأضحك
المشواير
وأناس
عينة
لحظيا
تنسل
مهارة
ساعدتني
خدوا
كتاااب
عفويه
ماحمسني
ماقرأته
بالشعب
ولامست
ووفق
والمشكله
احتواءه
بيحكيها
اختارهم
توارى
وبينقل
بقرائتي
وماضي
ودقائق
بخلص
ولادي
وخايف
حيبقى
ينسانا
مذكورة
وإحنا
جند
شباك
الكادح
المائلة
للذكاء
يتصنف
الفاظه
تتحذف
اوووووي
اقتصادية
الاشاعة
ركوب
وعنده
تساعده
الاسمر
هيئ
اداني
وعارفين
ويخرجنا
بنبقى
لكسر
وبة
تعلمة
وحكيمة
بيترجم
اغلبية
جمييييييييل
جداو
النشر
يطبع
لشرائه
يتبين
للبلد
اومال
الصادره
سوده
مشجع
المعارضه
يستدرجني
مقهوره
ومتعبه
ممتمع
تتسمع
تتكتب
تزر
إفادة
لطائفة
متخذى
وأدركت
التمويه
قارءه
ويخبرنا
بأجواء
القاهرية
يتعاش
بيلمس
ترمومتر
عريضة
ومعانات
رغى
بتعامل
وتخيلت
المسيرى
شارب
أركبه
ببتسم
اقرائه
ثانيتا
توصيله
حكاها
مساحه
بأغلب
أصنف
بنشوفها
بتشرح
مليانه
مفرحة
قراه
بقصصه
يقظة
اهتمامهم
ببلدانهم
ومعرفتهم
جدااااااااااااا
وصادق
المده
وصدر
يصاحب
يأخذه
بحرفه
بالمئة
فظهور
عفوي
وكفاحهم
ونقول
اقد
وبيجيب
ومميزاته
وعيوبه
ويتناول
وجعلنى
منزلى
كالذى
وتركض
ستتفاجأ
استقرت
الرؤوس
لكونها
تسيء
تهديها
تفوقهم
يفتكروا
موبوءة
متخيله
وضعهم
اقرأو
رجعني
ماخد
بسمعها
جس
لغنه
أهبل
بمعانتهم
يتحسن
بركب
مطالبه
بكرامته
يعشقها
اعتبرهم
ادبا
فالوصف
بيصف
يتعاملون
آذاننا
وعيوننا
بالأفلام
الوثائقية
اقتبس
ياعم
مالي
يعملو
فعلآ
آستمتعت
الدفء
ويجمعنا
مرتسمة
شفاهك
ملح
وتعليقات
بتصب
المنسيين
مراعاة
التأفف
يعبأ
نعانى
يحسو
بنقلها
بلهجتهم
أتلهف
لإستكمال
يخبرنا
بيمثل
اهتماماته
اصحابها
لدقائق
ألفظ
أمنيتي
وجدتهم
راااااااااااااائع
وشوشهم
وسباب
والهموم
لمولانا
المهنه
وهمومهم
ونصيحة
لوحدك
ويصور
تعكر
الاحتكاك
باطياف
غرارها
والممتع
مندهش
لاستكمال
وأسباب
البسيطه
جددددددا
ومفهومه
ويارب
بحرفيته
مسل
وساخرة
وتأملت
بالأخلاق
بالبؤس
درو
وعمرك
ميستحقش
وانعكاس
وجلال
متقدرش
هتمل
لواقعيته
توشك
بالاحلام
والصفاء
بالنقل
أصيلة
مسليه
دمهم
والفلوس
برضوة
الضحكه
بمشاكلها
ومتحسش
ممتزج
المكسور
الحوارت
بددت
وفكرته
سودة
ستارز
شجعنى
بيبصلها
ابتسامات
كالبكاء
سواليف
شرائحه
مخترعين
ميكو
موتو
أديسون
وأضاء
حققت
أضأت
أعناق
الاختراع
قمرا
العباره
انجح
فالنجاح
والتأكد
يعطيها
نقود
ويشتري
الطبخة
دراستى
الكيمياء
عزلت
اخطوا
انفخ
كأنيس
التوابل
الملجأ
مليار
لأختلاف
الشاى
سيلان
اكنت
منفى
باللبن
لجده
اضفنا
بارات
ملاهى
ليلية
كئابة
لليابان
اليابانية
الألمانية
ماإذا
اهتديت
مثابر
فالصبر
نتحلى
اكررها
أأنيس
سئيلة
معدل
وازداد
للسطور
وهمت
أربعون
المغامرات
والفلبين
والصين
الفلبين
ونمشي
العمالقة
واستطيع
تغيرا
مجتمعها
انيس
اربعين
للدول
اعجابك
الارضية
والشعوب
إعتباره
صحفي
مقابله
الدالاي
لاما
التبت
والعالمية
زعماء
الأنظار
ودعى
بتاريخه
وأثره
وزوجاته
متعتك
الورقية
الانزعاج
ترافق
وتنقطع
صلته
وحذف
انبهاره
المشروبات
لوس
الكهربائية
فنادق
نيو
والدول
جداجدا
تغيره
وادبى
وفلسفى
عنهااا
بالة
لترجع
للاشمئزاز
والرحلات
وفعلاا
عاااالم
تاانى
بتلف
سريرك
بيخطفك
واكنك
لانعرف
الشائعات
جزر
المالديف
للجنة
السلة
الألوف
أندونسيا
يلزمه
متشايهة
سنغافورة
ماليزيا
الملايو
الأختلافات
توافر
العملات
بتتعاد
باليابان
زراعته
ساندوتش
الكسرة
القارة
المتحكمة
أزوره
للهند
سلوكيات
أجسامهم
كقراءة
يستفاد
زياراته
الإعدادية
أشدها
وأتعجب
الأعم
والأشمل
الخمسينات
والستينات
واليابان
وأمريكا
وشيء
أندونيسيا
وشعوبها
بانسيابية
وطبائعها
وسعة
حجرة
بالثقافات
تمني
بنتيجة
لتنفيذ
لمرور
الفعلية
أوج
أصررت
التزامي
إعدادي
كمراسل
لتمر
كزوج
نتخطاها
يمضى
وضوء
عضلاته
ويفرغ
جيوبه
ويباعد
السخافة
لأنيس
لحضه
حاجبك
لحضات
تقرائه
انفي
الايدي
ومصورة
للرحلات
فالعديد
لمعرفتهم
بالجوائز
حصدها
يعبدون
البقر
منفي
للزعيم
هندية
الاسد
اندونيسيا
يمثلوا
الخادمات
استنتجت
ادي
هونج
كونج
وامريكا
تلاحظ
الحفاوة
والتبجيل
اعلنها
مايعجبني
كآبته
الموسوعة
وبالعامية
بإضافة
ثقافات
فخلال
وتحيا
بمدة
جاوزت
علميا
منهجا
اكاديميا
الخبرة
للنوادي
الليليه
بأحوال
رثيت
النكته
تزويجه
مليىء
اولد
لايعد
اراهن
المفيده
مسافر
مبكرة
اتحدت
الإمكانيات
اتيحت
والتفسير
رواجا
زمانة
تداعي
سخيفا
اغرق
طرافة
فكثير
بسن
المراهقه
اتذكره
لانهاء
غرائب
مرافق
بأنيس
أشتريت
وإعجابي
هيشتريها
وغربها
جنبات
نعشق
والجديد
يتقنها
آباءنا
خمسينيات
للجديد
وملاحظته
يعزلك
متذكر
العارمة
اسافر
بالدوار
الاندماج
كتابتة
الفل
يخنقنا
والموضوع
خالنى
منفتح
اهتمامات
الاستطرادات
صراحته
تشذ
المغامرين
نجاحى
ابتدائى
احمر
ودقته
الممتزجه
الهنديه
ازورها
تسلية
وبالخصوص
قدرات
مليئا
بزيارتها
تغييرت
رونقه
وتسارعت
بيتفنن
دفعك
بأخري
قدرتش
بهرني
لبكرة
لكلمه
بالمغامرات
واسهابه
والمرور
الحادية
السابعة
بطوطة
الإمتلاك
صعدت
ولغات
تعثر
تجربها
زرنا
استراليا
تنظم
والبلدان
يخلط
كاستراحة
كتااااااااااااااااااااااااب
أعشقه
جداااااااااااا
ستينيات
شافوه
الجغرافية
بنوعية
بيزود
بقتش
كرهنى
يأخدك
تمرض
الجلدة
للجلدة
وتمتعت
استغرقتها
لاتعرفه
احييه
واقدره
فاسلوب
المرحه
الجغرافيه
مجانية
وزني
غلافة
البنفسجي
وإضاعه
عهده
ومشاق
بنسيم
هخلص
لفيت
زيلرته
وهيولود
ومبسوط
ماحسيت
للذهاب
الملعلومات
ممليتش
تالق
وضحكت
وتشوقت
مرن
المغامرون
الخمسه
وبسببه
لأعوام
تلف
وتبحر
يجيبلك
وبطريقته
بعبرة
والحس
الفكاهي
تخوفت
سيأخذ
وتوجهات
موسوعه
برفقته
تراعى
الإجراءات
والأساطير
ولشد
وأهدافي
أحذو
حذوه
فأرتحل
صحبتي
أقلامي
رحلاتي
أعزائي
تتسائلون
التجول
الشاعريه
إحساسى
بالحشو
أمى
المجاورة
للفصحى
تجواله
للهجة
كلهجة
معتمدة
لتوثيق
مامر
ووقائعه
زائر
التجسد
بطابعها
والبرد
صادفه
اتقبله
يشتري
الجامع
مرافقة
أضحكنى
وأدهشنى
أبكانى
ستصاب
بالتعب
والارهاق
وستشعر
بالبرودة
وستضحك
وتبكى
ستذرف
دمعه
وحمد
عالسلامه
اجوائها
ستينات
الشهي
مدته
للترحال
اسبوعين
بياخدك
لبلاد
هاشوفها
لاماكن
بتكتشف
عتق
يااااااااااااااااااه
طفولتى
مسكته
بتميزه
وقابليته
بعملها
بيخليني
هادية
بيومي
تشوق
لقراءه
وسببت
ويعكس
ومايخليك
تعاملات
الطباعه
الطبعه
ماادري
مهارات
محبتهم
المستشار
القانوني
جرار
الطلبات
تهيئة
طلبها
لتشقى
بلاء
ومحن
الأجر
وبشر
الإساءة
بواجب
والنهي
عفويا
للبصر
الإملائية
بعلامات
جيت
أظلمه
نظرتين
تقرأي
مامرت
أقتصر
ذكرتي
والصيغة
تقولي
وبعده
اللاوعي
وطبقت
التعآمل
العريفى
ويضيف
وسحره
وشيخ
الخارجى
لدايل
وأمثاله
أوحى
الدورات
الأوساط
يثني
لمحاظرات
لاداعي
شراءة
لشراء
أرويها
لأمي
ومضحكه
بحادثة
بالتردد
لمدرس
أبوي
لمحبة
بالخير
تحتقر
فعالة
المهارات
بنتائج
فيسافر
المكرمة
المنورة
الحديبية
فأعيش
وفنونها
الجمة
أسبوعا
العريفي
أحط
الوارفة
المتكلم
حضر
فسيرى
تفريغ
والمعاصر
لفتاته
الومضة
ملونة
باللون
والأزرق
والأسود
والأخضر
مذيلة
نحتاجها
كسب
وامتلاك
وتجنب
يغيظهم
قدراتهم
وكأي
التدريب
والثبات
تطبيقها
ستنغرس
شخصياتنا
تفاعلنا
وتساعدنا
الجذابة
وفوائدها
بالألفة
والارتياح
المستمع
طبقها
أسلافنا
آتت
تحفيز
وأصيلة
الدعوي
لاستخلاص
تسميتها
نغض
علاقتنا
العداوة
وتقليل
ويساهم
أنفقته
لاستيعابها
لتطبيق
عكف
للاستفادة
فالقرآن
موثوقة
وأخذت
وألوانه
يحبونك
نصايح
وأتم
وأوصل
لقلوب
بحوث
وذكريات
القآرئ
عندمآ
مقارنه
الشعريه
لاعجابي
مقلات
هنآك
منهآ
فعامل
بينكما
عواطفك
النآس
أخطاءهم
جريئا
شرة
عزز
أنوي
رحماك
لزم
وراحه
بحبك
تحبك
ذهبيه
افتراضات
متابعي
بنسخته
محاضراته
وذوي
الاقتداء
دورية
يجزي
ماإن
بالصفحة
بمنتصف
صحح
الباقيين
المعلقين
سأستمتع
للأحاديث
تفاؤلية
امكانيته
وياليتني
بأشرف
لتعامل
وبهدوء
تعاملاتى
غيرنى
متاكده
اتعمق
استثقل
ومهارات
مايميزه
استفتدت
والبعد
الأمثله
الصحابه
والتابعين
سيفعل
يضمها
ترسخت
باعتراف
نفشل
نستغل
وسلوكيات
والتخلي
دعوه
كارينجي
انصحهم
يسحبك
الاستعلاء
المتلقين
يلائم
تعجبنا
نعتبرها
ماكنا
منبهرين
للصحابة
وحديثة
المصدر
سواءا
إعاده
يتأكد
امرنا
سذاجتها
يقترح
اساليبا
بشوق
يرا
المعاكس
للغير
غيرني
وبوقت
وفقك
اورع
واعطاني
اطبقها
فحياتي
ويدعوك
لاضفاء
البهجه
تبديل
اعاود
اخلاقا
ومربي
وجمعنا
واياه
الاعلى
انتباهنا
لمهارات
وترتيب
الشيح
قرئته
صفه
المصطفي
فس
ممتنه
وصاحبة
الموآضيع
الموآقف
أحصيها
ماقراءة
وصحابته
الاجلاء
نحتج
الماديات
ولأكون
أعجباني
دشريف
لتخطر
لرسول
صحابته
تفيدك
بجلسات
جمآل
الحيآة
المرسلين
والخبرات
وميسرة
التجاوب
أخذا
إسلامى
هانئة
رغدة
ويحكى
أشخاصا
لصالحنا
شفتوا
تعملت
بولد
بضل
كتيييييييييييير
والحنكة
يتصفح
ويقدمها
معززة
بتعاليم
والإنتقاد
وعذوبة
عمتي
وكبير
حواليا
النثرية
والصحابة
مثلة
واخاف
أكمال
ركنته
كارنيجي
والصالحين
أصلها
وتؤثر
الأحسن
الإستفادة
الكتااب
والسلف
لاستطاع
بتطبيق
مشوبة
ملتزم
السمت
علهيا
السعودي
الوعظي
تفاصيلنا
نبوية
بالدرر
رااااااااااااااائع
اقرااه
لتتمكن
وشريعتنا
السمحة
المنهاج
متطلبا
يدرسه
المختومة
يصغر
أستعرته
تقريري
تهذب
سلوك
وترشده
امممممم
وتاريخنا
التطبيق
وأهمية
قراءتنا
عصفورين
ومحبوب
سعادتك
يبغى
الانجليزية
ورسالة
تربوية
تصرفاتك
ملي
وأخرج
الدعوية
محبين
باستمتع
وعازم
انهاؤه
واخلاقيات
المنعطف
وتكرار
السآمة
والتعب
يريحك
مستمدة
مربوطه
الابتهاج
والابتسام
الدات
تلمسه
تنس
الورود
المباديء
ويثيبه
إراحة
النقس
كلت
بستاهل
عشانه
بمملل
مجهودة
ومؤلفة
باخلاقه
باخلاق
اقتبسه
ومدعم
الهادفة
بيتميز
بتوضيح
وتقسيم
لفصل
آكثر
ظلمته
ازااي
فحياتنا
اصنافهم
لطيفه
واعطائها
الأحترام
العظيمه
اجيبه
شتي
ضربها
وتتعامل
تطبيقي
للجذب
حت
بربط
تكرارا
لتذكير
ستفدت
شالله
أحسب
فعلتي
لخيري
والاخرة
ماقدرت
اكمله
والمسليه
تحصد
اقتداءا
لوضوح
توفيقي
لطف
والمعاملة
والعبرة
تغذي
المطهرة
بذاتك
اصدارات
النادره
بالصبغة
يثري
يضيفه
وتستشعرها
وتعاملاته
فخير
للقرائة
ماشاء
يتقرا
أوووووي
كورس
تسمعه
أمثله
كبره
الإفادة
غيرلى
والثقافيه
الحربيه
ويغير
الجيمع
وجزاء
تذكيره
لاعطاء
يكسبك
تصادفك
مضايقة
يتقري
ومحتاج
مشغول
بالف
اقتنائي
اعملها
لكاتبي
السليمه
دراسات
للمعلم
فجزاه
للأحسن
العفو
ونسيان
يترفعون
بأخلاقهم
الغيظ
بحقد
وأهديت
وأمتعها
وأكثرها
واسترجاع
اضاءات
ماتحتويه
إلين
وأقوال
ومؤثره
العمليه
بالشواهد
الاجتزاء
يطبق
نقتدي
متحابين
نفسو
فيهاالكاتب
لتتمتع
ولعب
قواعدها
واحاول
رووووووعة
جمييييل
جاهلة
الأوامر
واحدث
تعاملاتي
العنوانين
وفتره
يحسنه
أبحاث
نافعة
يدرب
أضافها
لنهايته
كآإن
الايجابيه
أمثلته
يعرضها
باسبوع
وخلاصة
المطبعية
تنغص
بطباعة
الطفيفه
وقفات
بعبره
تعينك
العبره
بمال
وابتديت
اتعلمته
فاشعر
واتركه
وأخلاقنا
مخنوقة
ارجعله
روووعة
التابعين
مواقفنا
وامثلة
كثيييرا
واصحابه
وعظي
وإخراجه
بوسعي
القرءة
وابدا
را
ئع
بالمرء
معلم
مربية
أهدي
ضياعا
اهتدى
متنقلا
جربها
وخاض
غمارها
ويخاطب
للمذاهب
الهندية
والصوفية
اعتنقها
الغلطات
بصدري
بحفر
كتابان
مكملان
جزاءا
اسطره
يزعمون
الاتساق
السذاجه
انفجار
تصطف
يستنكر
بصفحتين
تستدل
المهاجره
اوطانها
البيضه
تلتئم
الجروح
وتخيط
الحياته
فيتبعها
الصحارى
مجنحة
لتطير
الانبات
البعوضة
لبيضها
للطفو
معونه
اقامت
مجتمعا
ونظاما
الرحيق
عسل
والحشرات
المكياج
التنكر
والتخفي
سلمنا
متلاحقه
المصادفات
العشوائيه
الرخيصه
معذور
إسرافه
واقفا
المنجزات
مانحا
كهرباء
صواريخ
طائرات
غواصات
فتصور
زج
حيثيات
شواهد
تجريديات
كالصفر
اللانهاية
نخلط
المتعين
المحدد
دال
نطبع
نطبعه
حاوية
الفروع
التفاضل
الإثبات
ذيلا
تابعا
ديمومة
امتثال
المتغير
النابض
أحداثنا
شاخص
بخطيئة
يقهره
متعالية
مفارق
لجوهر
لنصغي
همس
بصائرنا
إخلاص
بحبائل
شراك
حريتنا
الباطني
نتصرف
محكما
قانونا
خفيت
فلأننا
نطلق
رتبة
استحقاق
عمى
البصيرة
الدبلوماسي
بعاطفته
دبلوماسي
أبله
دبلوماسيا
للعلوم
غاياتها
وظائفها
بفضول
مفطور
ليتعرف
مجهولاتها
فيعبده
لمحبته
ليحبنا
ليوقظنا
غفلتنا
فنصبح
عبادته
المصلين
يسجدون
امنياتهم
المسيخ
الدجال
خلفته
اجهزة
مصالحنا
المشاغل
خالقنا
شغلته
بالبصيرة
وتعطيه
واستدلالات
تمنيته
وحمسني
بالفوضى
بالصدفةو
أوجدت
بالشوائب
الرحمات
كتاباتك
مقالك
أوجدنا
بمجموع
عطاءه
اللع
سماواته
لكتابك
يصحبنا
لأقوال
وتسمى
مخلوقا
خالقا
أصغيت
البداهة
تقودني
لأعفيت
ولقادتني
كيميائية
العسير
بقطعة
الفردية
والتفرد
أفلت
والقاتل
محاسبة
الأرضي
ويحاسب
الإنضباط
غش
وخداع
لإن
أخلفنا
ملوكا
وأعطانا
الأمانة
مانرى
أسأنا
الشرائع
والفضلاء
رسولا
ماوصلنا
تعاليمهم
خضع
الإتساق
انفجارا
مطبعة
الغيبيات
قعد
للأسئلة
يقتنصها
آدمي
ويحتار
وعقائد
نسفها
مدركة
عناوينها
الخلوة
والبداهة
وألحد
وللحب
لقادتني
وارتفع
ويصل
تهديك
خلوة
وليسأل
يدله
البوصلة
تخطئوالتي
خشوع
الخشوع
تتجزأ
يركع
أتحكم
أندر
ومؤكد
لمعناه
الشبهة
التعقل
ويدلنا
بالبرهان
للأول
أقنعني
المخ
أصدقه
بالمسيخ
أوشكت
وعينه
ويسقط
ويسمع
مشارق
ومغاربها
ويرى
عبوديتها
منتج
وسارعت
أموالها
تنفق
وتستيقظ
تخدمهم
ونسوا
خالقهم
فضلهم
والنظرة
ملحدون
للتصديق
أعاذنا
وإياكم
والتجليات
اذان
الفقهية
واتباعها
اليكم
المتعدده
مكافئ
والمخلوق
اختلافا
جوهريا
وعقائديا
نسوي
بالمقام
المنفتح
باسمائه
يعتنقه
الصارخة
انتقاله
فالتصور
الفوري
يحتكم
الموجودات
فتلة
حريرية
فتصنع
دليلا
بالاعتبار
حتمية
أزلي
الانفجار
الإنفجار
لنتيجة
حسم
أنشأ
الكتلة
والزمن
صالحه
وليلفت
ويركز
بالدخول
محسومة
ونشوء
وساق
بهكذا
نشوء
يفصل
تأكيده
والعمليات
العصبونات
تترجم
الذهنية
العمليات
الحسابية
والدماغ
والأدلة
المستفز
بفرضية
انكارها
اثباتها
ليستشهد
الفرضية
مناقضة
المعايير
والدخول
يتصارع
زمانين
دقائقه
المتسارعة
فينتج
المربكة
مبحرا
ومفاهيم
لأبحاث
مرافئ
وقناعاته
المرهقة
الدبلوماسية
كالصدق
ساعاته
الأيدلوجيات
المؤثرين
التكامل
لإعلاء
بشكله
سيجعلك
بالرؤى
سمعنها
الماسة
متفق
بالسفسطة
إستخدامه
ميزنا
نعلمها
أنسب
لجهد
لأستفيد
سيطبق
يجازي
وفسر
بإنه
فالعدل
رأته
السارق
المسروق
بالسجن
إختلافه
فالنفس
فالأطفال
إحدهما
بالغيرة
قدرهم
المنية
الجنائز
لبقية
الافتتاحية
زهوي
بموهبة
ومقارعة
انفردت
المشجع
واحتاج
الدجل
حوافز
الحوافز
وطلب
وبيته
وغايات
التجرد
يسألنا
البصائر
ليسأل
التبديل
التشويه
وعليها
المعارف
غمار
ووحدة
وفلسفات
خالقها
بجسد
والأحياء
فالشخصية
بالظروف
وتضحي
المهيمنة
ووجودها
مراقبة
فطرية
وإننا
بداهة
وبالفطرة
ناموس
العيان
عضو
والمظلوم
بالعدالة
صادقا
تظاهر
نتحرى
والخلوة
لفرضية
اتساق
ويصفها
بالسذاجة
الغيبي
غيبيات
أغرق
معبود
المشتمل
والبصيرة
ويعبده
الملخص
سلمى
موقعنا
الاباء
لابنائهم
نستخدمه
بتفكير
توهان
بالبراهين
أوتي
لقدت
بتناول
بمنطقية
ويشير
بالحجج
والأسباب
والمخلوقات
والأرواح
والأجساد
وانتشالها
منافية
للدراسات
المناظرات
اكتفاء
للتدين
اتباعه
المستحق
والوحدانية
العديدمن
المجاز
واعداد
شجوني
التلاعب
بالعقول
ساكتفي
الشبهه
وبخاصه
مزهوا
المعركه
والفينة
التظليل
لأرجع
تخصصه
الابتلاءات
ومقامه
الأسمى
ومكانها
أخضع
لتكتمل
عدالته
دخيلته
بعثنا
إحقاق
نصابه
يعاقبه
لابنه
اهتمامه
تهاون
تربيته
الرعاية
المربي
مشتقة
فضفاضة
يحملونها
يتصورون
ويلزم
العلو
الجبارين
المتكبرين
بمقتضى
انضباط
البينات
التدبير
يحتاجون
إنكارهم
بالنظام
إطلاقه
مربوب
الضرس
يخرق
الدماغ
الكلوي
سل
العيني
يرشف
شاي
استرخاء
شاطئ
جواره
ملموسة
عديم
الخليفة
أعدائه
المنوط
بطنه
حديدية
مدببة
يدق
الخازوق
الرقبة
الضرورية
تفقأ
الأسرى
المحمية
كذبوا
أوليات
بداهات
يستتبع
حسي
معنوي
الحجب
ضال
درجته
استحقاقه
المتغيرات
جوابه
لعلم
وأحياء
ورياضيات
ضميري
فسبحانه
تكونوا
لشخصه
للنقطة
خنزير
يلجئ
شعبي
احسب
بسطة
بملكة
بتلقائية
ولفكرة
واتزان
لادراك
بتقديم
الملحدة
يجذبنى
للسطر
مصبوغه
بالكون
خاضع
أصادف
اعماقه
ليفكر
يختل
نتدخل
ويأخذك
فلسلفة
وسفسطة
بصيرة
جعبتى
أفخر
بمنزلة
ينبه
تفارق
بحكمتها
مثبت
إسناد
الصين
أسطره
والسداد
أعجبتي
مقصد
وازددت
بكاتبه
الرفيعة
وتشعرك
وإدراك
واقتبس
ويدرك
ويحبه
وعطائه
ويعطينا
والفصل
والممات
والبعث
يشغلهم
يسلموا
واهتمامهم
بالماديات
الانهزام
فائز
وفضله
المرحوم
وبيان
بوجد
والظنون
فلسوف
وتعلمته
فطرتك
مساسه
مكنون
والاثبات
بالاقناع
الاستجواب
يكرره
خاطبت
ومسحت
ومدروس
ماأعظم
بسويعات
بقلوب
مغمور
وطئة
ألمح
تجديدا
جسدى
غز
بمساحة
ايضاحا
تسائلت
تستعيد
ابحر
بفطرته
لاستعراض
تقصي
تومض
الصحوة
ليؤمن
أمثالنا
تدله
تهديه
الحاديه
اساسيات
يتمعن
يخرجنا
ليناقش
ويجبرك
تشغيل
لمجموع
الكاشف
والمتجاوز
تلاحقها
واعتبارات
ودمج
الكاشفة
ورحمك
لخصها
مستساغة
تسرح
دماغنا
بنلاقي
نستغفر
الدوامة
بيبقا
بيربط
وضحه
اعجابه
استنسخ
صغرة
معتنقيها
فسلم
لدراسته
للطب
وتأثره
عجز
بالغيب
الخوارق
الهندوسية
الفذلكة
النخبوية
والريبة
بابن
الضباب
يخيم
بصيرته
يحاكيه
مالفرق
وأثرهم
شافيه
أدرج
مطالع
صنعة
موجد
صدقنا
تصوركم
الإشكال
طارت
ميسرة
جرب
فيخرج
قرآننا
بإلاهنا
متواجدة
القبور
نعيها
ونعمل
إثرها
بكذبة
الغايه
أدلى
بحقيقه
الادعاء
لنبدأ
نتيقظ
فمنا
تسريحة
نختارها
كذبه
ليبدو
تصبغ
لتبدو
ينوي
يبيت
العدوان
الدبلوماسيه
واجهها
اطمأن
سينقل
كملحد
ومفكر
فتحولت
وتسهيل
مجردة
الاستهلاك
فالقارئ
لثاني
يفعلها
يخطفني
السحاب
والفلسلفة
كلتاهما
ممتنعة
توصلك
يخترقها
يحدها
لهي
ترتب
للبعد
السفسطه
يشبها
تتجه
تلقائيا
ولع
وصعبة
والمدافع
تمرين
والمسيخ
وأجاد
وكالعادة
هتفكر
والكهرباء
خرافة
الكليات
والغايات
تأرجحت
ومبهرة
أنصرف
ليهاجم
والفقه
بسحبه
وخطيرة
كوالده
ولكى
لايعلمها
ويدعونا
الاعمق
اودعه
ارواحنا
تدعونا
ووصوله
بالاله
والاختباء
مظلة
صوابه
اكتبه
والبديهيات
المحفورة
أوسع
وأسرارها
بالثبات
أتفكر
أمتعها
القاطعة
الملموسة
لبر
شرع
بدحض
رأيناه
ودعمها
بشواهد
وأنهاه
ماقدم
للأمة
بيوصلك
تاية
الشطحاتإلا
خالقو
ورسالتها
والتفاسير
لبواطن
انتظام
للماديات
ويستجدي
زاغت
للصراط
اكتماله
تبعثر
مقتنعا
سلفية
الهتاف
اشغل
يريبك
لاستفاد
الاستنباط
والعوده
للبوصله
ستتجه
كاتبي
ويمتعني
الشيكولاته
الجاتوه
يذيب
ياربي
اخترتني
لاقرأ
ورحم
يناقشه
فيأخذ
ليثبت
ليشير
مستوعبة
تلح
احفظه
جدالي
مصفى
الجدالية
لام
منهجه
الشجاعه
ويفسر
وتأمله
أنار
يعبدها
يخلى
اديانهم
اسلم
فتش
بالتقدم
المادى
معلمى
بشهر
فألقى
للخلق
تنكره
موافقة
ولادتنا
فأسلوبه
للوصل
أموره
ستجعله
والواحد
سنرجع
السائرون
لشكل
يتعرفوا
ويميت
التدرج
مآخذي
والمختصر
مالقتش
مذهوله
تحليلاته
اغتر
بإنجازاته
وأقحم
تعتلي
الأصوات
تعي
يرينا
لمعالجة
بوصلته
غروره
بوابتي
العقلاني
والفلسفات
بالرحلة
الناعمة
والامواج
بذريعة
الكتا
نضيع
بوصلتنا
ويحيط
أحترمك
شفتي
والمعراج
عروج
السالكين
يناسبه
تسموا
سماوات
التوصل
دحض
يراوده
نشاركه
وهذي
ويتوه
استحالة
ألحد
الادمي
ليضع
لينقل
جزءه
المقاربة
مكتشف
بعبقريتها
قريتله
الاولانى
وفصلي
نجوما
تقديرا
سيتحدث
بفصول
وسريعة
تشتهى
اقوال
شفتاي
بخروج
احترافية
وفهما
البرنامج
التجنيد
أماني
العيسى
يقينا
اشتياقا
لأعود
بعتبره
البخارى
يقينى
وحدانيته
تسوى
عق
وقعدة
وأناأقرأ
درسه
درء
لانهم
معارضين
يميلون
الجوفاء
دينيا
مرشد
بيلفت
واعجب
بالطريقه
وبكتابه
وينبغي
أحرز
ليؤسس
تدريسهم
مقروء
يستصعب
لمناطق
تجادله
وراثة
هتتبسط
يداعب
زدت
يستدلون
جذبت
بتكملة
كثيراا
يطوف
ويناقشها
أعاده
اسف
كبيير
قراتو
أزالت
معتقداتنا
الغفلة
اليقظة
يوضحه
ايسر
الامثال
زائل
لاشباع
وعلاقتهما
جداهذا
للمره
واظنها
تحليلي
إطاره
خلاصات
مصيرية
المناقشات
ألمس
لأكبر
واخلاص
برحلتى
مرره
فصوول
التألق
ومقعد
لاقامة
الافق
اصلها
حيوانيه
يبعثها
الحيوانى
وتدبيره
ككاتبه
حنيفا
ركزنا
وقادر
ردع
وتلفيقات
جميييييييل
المرحله
الروحانى
الجسدى
والاستقرار
مندهشة
ويخلص
بالسبب
وقالها
المصارحة
يلمسني
مكتئبة
الفوقية
المزعجة
يبديها
متعدد
وجهتي
للبصيرة
لعبد
طل
الفكرتين
بأعيننا
يفيدهم
مجملة
مثارة
محاضر
بضربه
تثق
فيستطيع
تثبيت
ونقط
توصلوا
يره
أمرك
ماقرأتها
بجلسة
وتثبت
والفيزياء
هالكون
مبتغاي
محتوي
مراحلها
وكعادتي
وأختلف
وسرح
بخياله
للتامل
اجبرتنى
أمدتنى
المحاسبة
لإقناع
وظف
تأتيك
راقد
ودع
وتخلى
لانا
الموحشة
نعمت
ونعمت
افادنى
مبكره
لأقرأه
بناخده
الاعدادى
يصحبه
روجيه
جارودي
يلحق
المحرمات
يهتدى
فعلاا
نضيف
احكمت
اغلاق
تحركني
وشفعت
كنوزا
مادى
تفكيرة
وصياغته
وسهوله
المختصر
العتيد
لطرد
الهواجس
ويعشق
والاعتقاد
بهوهو
لبعيد
وجمعه
تتفوت
نقائها
رقيها
فاكس
مهمين
أمقتها
أتخلى
يلحقها
بتعليقه
يضفي
الإهتمام
بامتنان
وحفزني
صنعهم
والمثابرة
وأسعى
لحلمه
بقدراتك
بموهبته
اتركه
ملخصها
باجابه
بالرؤية
للمحبطين
الرؤيه
يصيبنا
لأبنائهم
تحدوا
العزم
ثقتهم
حققوا
تاكيو
الياباني
صناعيا
هوندا
مؤسس
رونالد
الناموس
الناقل
الاعمى
ديفيد
مستشارا
لسياسات
مارجريت
تاتشر
الحاصل
دكتوراه
والإرشاد
والموهبة
وعصارة
للناجحين
ستخرج
قناعات
بإمكانية
قاموسك
بأمثله
معاصره
وتتحمل
اهدافك
ندرس
مدارسنا
يحتار
يتخبط
ويخسر
المثابره
الهين
وبقدرتك
ويضعف
وينساه
ولايريد
يعيروه
بفشله
لاتقبل
الإيجابيه
وتدعيمها
وللمجتمع
وسلسل
الخطوات
وقامت
شعبان
حصص
أبنك
كمراهق
ومستقبلي
يقشعر
أتذكرها
أنساب
فبالإضافة
للعقبات
اللاعب
فد
تعبه
انطلق
كالسهم
افحص
أهدافك
افحصها
تسعدك
يختارون
يصلوا
خساسة
قائله
بدءوا
جاهدو
بالدرجه
استدلال
للطاقة
تحاصرهم
رسموها
الاعاقة
معاق
اخبرني
الاطباء
امراه
بتلخيص
الالتفات
للتحفيز
ماأن
الرغبه
التحليق
الانجاز
للاستعانه
لفئه
بناة
والانجاز
وتنقضي
مخطئين
ومخطئين
ليكونا
وعلمت
المخملية
يجتمعوا
طاولة
مايميزهم
ويجعلهم
ولاتهدأ
تتحق
وتميزت
اواجه
وأتفائل
المحفزة
أشتغل
بأهدافك
انشغل
لتكن
ورؤى
تشغلك
ترشدك
وأهدافك
استفت
مرشدك
يضيعك
أخبر
تتقن
بمهاراتك
ومعلوماتك
وناقشها
وترويك
بالذي
التقزيم
سلبياته
وحكيم
رآهم
النحلة
الذبابة
توقعك
ومكتوب
صقر
قريش
وسيوف
العباسية
برأسه
فيتمكن
ويقطع
وينزل
امية
ويوطد
حصن
الخضراء
عصبة
ومواهبه
واعاد
تسكت
ولدها
اصمت
اتاك
واضافة
السباعي
إدامة
ومطالعة
واليقظة
وتحدوا
برفع
خصائص
وإمكانات
بخطى
مقننة
وإرادة
فولاذية
تصنعك
عبقريتك
اعانه
وتوفيقه
نجاحك
يستمعون
ذواتهم
وأكثرهم
أذنك
واجعلها
مستمعة
تقوية
ومثابره
والتضحيه
المدهشه
والمكتوبة
ثابر
واعمل
قصارى
جهدك
الاستهزاء
درجاته
وكثرت
مصادره
لطلاب
انطفاء
لتقوية
لسير
يرص
بعشوائية
واشنطن
مدرب
الصحابي
نخبة
توجهاتهم
نجاحهم
وتفوقهم
للتقدم
يشعل
أعرته
طاقه
استشعار
نالوا
قآدر
هيلين
كيلر
الصماء
البكماء
العمياء
بإرادتها
كبسولات
لطلب
تقليديا
ككتب
وكانو
والعزيمة
بالفتور
انصحه
نصحت
غيروا
أثروا
بالصحابة
والمخترعين
تشحن
وتشحذ
كالكتب
لإيصال
استلام
والمصاعب
للناشئة
للمربين
بصمتك
بإمكان
استنتاجه
ووضعه
وأمكنة
وتمكن
يغادر
ستراها
ياس
التخصص
كثيررة
حقاا
بأسوأ
يتوقفوا
بإهداء
لديكم
أهدافكم
ثابروا
بالتوفيق
وفائدة
كلينتون
للفائدة
بحبر
غامق
وبعبارة
وموجزة
الانجازات
وطموحاتهم
العاديون
اشتغل
دب
ليزيد
طموحي
فالأول
باستطاعته
لتعزيز
مسيرتهم
ييأسوا
رآآآئع
التحفيز
وأفكر
وثالثة
ورابعه
وأضافت
وارزقنا
إحترام
راعى
والدار
الذوق
فأحسنوا
تشحذ
هدرت
الساعتين
قضيتهما
كسبتها
بانتقاء
واجاد
يفت
ينتظرني
الإبداعيه
لعظماء
مبتغاهم
الدراسيه
وسياسيه
وأبطال
ويكمن
ونشرته
زميلاتي
مشاهير
يبث
يرفعوا
الأداة
فعلهم
لمثله
النجاحات
متجاهلا
مستفيد
ضحوا
وعانوا
الأمرين
إختراع
مبتغاه
والآباء
والأمهات
العزيزة
عاجبك
نفعني
طاقتي
ناجحين
والصعوبات
الإعادة
أمدك
تسمعها
لشحذ
أشتريته
وأعترف
يصفني
الضارب
للأمثلة
للحراك
عبروا
تخطي
للرؤية
تلاشت
تاركة
شعلة
بالإسلوب
رحلتها
الامثله
أهدافه
والمشهورة
هنري
حماسية
وتقدر
للنبي
تحفيزية
لنبذ
وأمور
وننتظر
سيفصل
متداولة
عثرات
سلما
بعلمهم
وجهدهم
وبروح
يلتفتوا
والسخريه
وخلف
ولايوجد
القاموس
تعلموا
همة
أحمدالله
أحوجهم
هدفي
دمجه
يشكر
وتصديق
بالطموح
والهمم
ومشجع
وسيرهم
صناعته
العزيمة
للسعي
وارء
قوبل
ينقصني
يفيدكم
قيادي
حافزا
امتلئ
الكريباني
كبريات
الشركات
فشلوا
ينهضوا
يرتقوا
يبلغوا
لأوقات
التنويع
وجوانب
لتحفيز
وشحذ
بداياتهم
الاعراق
للأشخاص
وحماسي
يبادر
بتحديد
اهدافه
واجهتهم
لتغلب
مؤججة
كبيييير
وأعطاني
والدافع
للتطور
ووطنه
وصلو
بقراءاته
والإنجاز
مثابرة
للرسائل
حماسا
وأملا
ومترابط
تخطتها
بوقتي
والايجابيات
بصمتها
عجيبةو
كأداة
تعقيب
كد
أعظمها
القارى
عزيمتك
وإرادتك
وطموحك
وثقتك
لتؤمن
وذاتك
ومدهشة
والمفاجئ
انشتاين
الفيزيائي
لكلية
أجاثا
لقواعد
وصعوبة
الموسيقار
بيتهوفن
موسيقاه
إحداث
الإستهزاء
اديسون
إهدائه
وتشجيع
فرأتها
فالكلمات
فيي
ومحفزة
سئمنا
شحن
لرحلات
الحربي
جبين
ستعمل
لحلمك
غدك
المحفزه
ومعاصرة
وهمة
للفشل
ومختصر
اسطر
بكومة
إنطباعات
تأمن
الهمه
احسبه
بشحنة
مفضلة
طاقته
تنمي
سبات
والغفلة
أشعل
غلبه
ألهمه
قدوة
والعز
والسؤدد
هع
بدأو
ومعجبة
جميييييل
تمهد
صبرك
بالتغير
ويوصي
العزيمه
ممآ
ومحى
إلآ
ويؤدي
تشجيعية
واهداف
واكبر
لناجحين
الناقدين
والتردد
والجامعية
أحوج
لزرع
أهديه
والمتوسطة
إستشهد
ينسبها
لأصحابها
هممهم
خلتهم
رضوا
والمتوسط
الأذى
يميزهم
الجبارة
تحديهم
استماتتهم
تفي
ومؤلف
وفشلهم
واسهل
للهمة
أحسبه
الابتدائي
يسألوني
أناملك
المشاهير
بيل
غيتس
كنتاكي
توماس
اينشتاين
واستعراضه
للمحن
محمس
سوليفان
للاديبة
المربين
ومليئ
وقصتهم
لنادي
والمفاهيم
للعظمة
مايجعل
وصولهم
فشلهم
الزملاء
سأختار
ويدفع
آنصح
تبيين
فطريق
يخطط
قصيره
ويحفزك
لتفعل
ياااه
اسطوريه
واختار
مرجعي
مستخدم
مفاجأت
فردا
راسما
وأروعها
نكهته
وأشفق
وأتعاطف
وأهوائها
مستنقعات
متصدرة
ضخما
عميان
استئصال
بؤر
متعفنة
تسوقنا
لبتر
نقمة
سأنتزع
شجرتهم
فضلات
السموملن
سأطرق
بيدى
فالقتل
جانبيا
لدواء
عصبية
والتشويف
ومحدش
الكمية
المبتذلة
لكانوا
للذوق
لأعطيت
شقيقة
التشابهات
الشقيقة
الروايتان
معدوم
بمساعدة
صدوق
خطرا
ارتباكا
ينصب
الزهار
أقعده
الشلل
نظارته
المعظمة
المرصود
للتوبة
لاتخاذ
مفروش
صممه
الظهر
بلدا
تنبيه
لأحمد
يفصلها
الطبع
ينجذب
تشغله
فلذا
الرديء
الوصفة
لمصور
ومصمم
فغلاف
للرئيس
العدميين
فصلها
حنفي
عطور
ونتابع
بحلاوة
تأتيه
لييتو
سهر
انتهاك
حفار
قبور
جمجمته
مسحوق
الجماجم
تصنيع
الهيروين
للاسم
كمندوب
صيدلية
مسائي
المقعد
خسارته
وينهار
انهياره
هواية
مقابلهم
ويسيطر
برجاس
هاني
وحسين
ينهيه
بإخبار
سيموت
السيرفيس
حاجته
زجاج
ويسجل
بلاغا
مهاجمته
وضربه
يتركه
غيبوبة
ينهض
المفسدين
يزورهم
بسرطان
لليهودي
خيانته
إسرائيل
اللورد
والمخدرات
ضربته
تتكاثر
فيقرر
فيلتقي
يصفي
المباحث
شاذ
يودع
الإفراج
سجنه
لوليد
فضيحة
الصحية
شقة
وحالما
ويخبره
لهاني
الخطة
إيطاليا
الفيلا
شاهده
رتب
يقتله
قهوته
معلمه
الصيدلي
ترتاد
المراقص
الوفاة
جغرافيا
بطه
شرم
الموهوبين
اندهاشي
اتغاضى
لتصليح
الجاني
افصح
ميلاده
افاجأ
لاقتنائي
راجعت
طباعتها
انتقم
كفكرة
بلاوي
غلافين
لروايتين
لياكنت
برؤيته
كمصور
جدافي
ميعاد
مسافرة
رجعتني
الزجاجي
المفضله
الثقب
هيضيف
الملائكيه
سينيمائي
الإيقاع
بوجبة
والإثارة
ومجنون
وأدواتها
بالكليشيهات
والأجنبية
إخراجها
أدائها
وسطحية
السرفيس
بشرى
صيرة
هانى
والمؤثرة
تيتو
الغول
لعادل
لنور
سراديب
فساده
ومراد
ابعادها
رقما
قياسيا
مبتدأ
بمعدل
تعبى
اترك
لاحمد
فرتيجو
لفرتيجو
يقتلنى
وممثل
اصدقائى
اثق
والسطور
لمصلحته
ماجذبنى
فريبا
وسأنتظر
أشكل
السجائر
حضورها
أقرفتني
المحافظ
الملتزم
الإصلاح
المتحجبة
المعادلة
بيرة
نقاشاتها
العري
بمنقبات
المعنيات
منقبات
المؤاخذات
غفلت
لنصلح
الفادح
تصحح
مساره
نر
لكلامها
تلهث
الصفح
لتوفيق
بالأكشن
امتاعا
لتثري
مبيعاتها
الشائقة
الرائقة
باظت
روحيا
لنكون
انسانيا
بيسمعه
لكدا
متوافق
الهابطة
تجارى
وهيكون
الإلفاظ
أتغاضى
بشعه
الاعتراض
اووفر
يتقبض
بينزل
لفرعونعشان
يظبط
تعمده
أحبطني
لفساد
للذروة
الدرامة
فعلان
ضحكتنى
بسوط
العبيط
مبزول
الإنتقام
نجدهم
سطوتهم
بأخذ
المبررات
يفعلة
المكالمة
والقتلة
دماغها
الهيافة
ضاربة
كورة
إخراجه
السكين
تجثم
رئتيه
رصاص
تطعن
مؤخرة
لتنكسر
زاويتي
متبلد
فوقي
المغروسة
تلوح
الصيادين
الأشبه
الإيطالية
قصفت
بقنابل
اللهاث
بالألوان
شارفت
تذوقها
ثروت
أباظة
الغيطاني
اهتماما
فتبدو
براويز
القصوى
بالمعايشة
يتحركون
تخللتها
لحبكة
فبين
لشركة
المناضلة
ينكشف
طريقهما
التحرك
بعجل
الجلوس
الجالس
الدكاترة
الصيادلة
الرياء
التربي
لأغراض
يتهاون
الرشاوي
تألقه
لأخر
يفلت
بهرتني
يتلاشي
ليحدث
المجتهدة
الثورجية
العمة
ناهد
عباءة
والتأثر
تشاك
أرجعتها
حظى
لدور
داود
وكوميدية
لقارئها
ومبنية
ببدايتها
ويندم
بالحيوية
يخمد
آسر
أعددتها
أقتنيها
توقظ
وتدعو
الرتيبة
وتخيل
سينمائيه
سنوركلينج
غوصا
محلق
تجنيب
لتهميش
السنهوري
ترقبهم
للثوره
تحولهم
هيسيبوا
لمواطنين
اسرائيلين
خائنين
متواطئين
وتلون
أخرين
شركات
المقاولات
ملكيين
واشتراكيين
فرأسماليين
منفتحين
فاسديين
متغلغلين
رشوه
بلطجه
انتخابات
مزوره
مايتسمى
والمنصب
الخدمه
موقوف
بأصابع
قذره
ملتويه
يعرج
برشاقه
المتحرر
المركب
الصحفيه
الناشطه
المتحجبه
المدخنه
الصاخبه
الفكاه
سنيد
الشكوى
بيلعب
بديله
الأفتراضي
صيدلي
درامز
لإرضاء
يمتهنه
تعتمل
جوفه
متماسكه
السينمائيه
طبيه
حطات
البصحفي
البلطجي
تفصيص
بوجهيها
لالتهام
وجيزه
متشجع
ضامن
مغمض
سيقت
مكاوي
تعاون
القوات
إقصاء
الطائرات
وببساطة
مستهدفة
بورسعيد
شبكات
مناحي
والأمنية
فشو
الإغتصاب
دعارة
وقوادة
الفايف
المغضوب
إكتراث
الفردي
الإنحلال
النبيلة
إختراق
العملاء
القيادات
وتضحيات
جبن
الأولية
للموجة
ينسبون
بطولات
بطولاتهم
للمرضى
مافيا
مؤتمرات
الإنتخابات
للقمع
الإطاحة
بمحمد
حسنت
نواياه
أطيب
قابلية
عاديين
الخائنين
تضخم
قسنا
لوسط
وياسر
مسلوقة
محضر
والسرفيس
إبنه
فعلاه
دس
الشراب
إتيان
كاميرات
المراقبة
أركانه
وحوش
بالسم
ونشاطها
الإنطباع
جرائمها
كانش
التصدي
والدهاء
الأمني
كمسخ
مهلهلة
موازي
خروجها
وناشطة
ومتعرفش
تحرش
السقطات
المفاجيء
اكني
بتفرج
بنضطر
قدامها
الابراص
هيطلع
بيبان
المصوره
اشهده
بحقيقته
للدرجادي
يتكتب
احترافيه
لاكثر
كمشكلة
عروق
ومشاهده
اشكركم
ماعرفت
تؤكل
المخضرم
الهزيل
السقا
ظابط
بسارة
عسكرى
المركزى
زميلها
بالغلط
جوخ
اوج
ومصالحه
الجريئه
تعريه
رشحتها
وحاليا
نصلح
يفاجأنا
عبقرياته
تنضب
الذباب
ماشية
ضحكتني
يخلينا
الحيط
هاينفع
الروايةفي
أنجح
وينسج
دخولها
المبررة
واستخدمت
المعطيات
والقديمة
لجعلك
اللغز
الحسبان
مسرحي
ليسعد
التجاري
استسهال
تخطئه
عيشتنى
يشترى
بصل
ساقطة
متمردة
المكبوت
البلطجى
المسيطر
يخشاه
سطوته
رحايا
مخرجا
بالمراكب
سيستطيع
عميل
ثغره
جعبتك
أنجز
مهامه
يغازل
الصيدلية
برغبته
وإرادته
بمحاولته
للثأر
يختارها
الإباحي
بدمج
الساسية
احترمها
اللعينة
يردد
لحطة
غائب
طويتها
العنيد
قابع
وهبت
كامن
رغبتنا
وأخصب
فمابالك
أفسد
ويتخلص
أبوك
بيحاسب
متون
قاد
مندوب
القعيد
والحاكم
متحول
كتفه
الدرامز
بأربعة
ونضوج
بأولى
ستتفق
محسيتش
بالاندماج
كتيرا
تضحكني
ببدايه
وساره
حواليه
هتتوجد
وآخرتها
أديك
كبيرهم
المولي
فأسلوبها
إذاعي
سيفيد
مجري
سيسرع
بالنفي
يتمني
يخبر
وبيستخدم
بنعمل
بالفساد
مفتعل
اقحامه
والعسكر
الدايرة
كأحداث
مبذول
الصدف
متماسكا
لكاتبه
مجعلصة
بتلخبط
بتضايقني
معااه
وخيالي
بيزيد
عملتلي
وخلتني
ممممممممممممم
بتتولد
خلفها
يقلبها
ترقب
لموهبته
فرتر
كيلاني
آجاثا
الأخيران
مباريات
السلاح
الكيميائي
انتشاره
مبيعاته
إنتاجه
حواراتها
لتنجح
الخبرات
لخبايا
قذارة
رأئي
الأبتذال
أرباع
أعيرها
لأولادي
أملكها
وملامسته
لشرائح
والأمثال
ولحد
ماخلصت
فكون
عالكتاب
تفنيدا
المعين
قرأتش
هاخدها
الأقاويل
فأحمد
مرتكبها
الشقين
الطبي
التقيلة
للآنسات
بقذارته
عالأقل
بنسمعه
مايبقاش
ماقدرش
فتشابك
بيخليها
بيدق
رقعة
الشطرنج
الشاه
عارفها
لقي
دليله
لصدق
انتقامه
بيطلب
ساب
شغله
الروتيني
المزيف
أسطورته
موج
اكتمل
لحنها
بالمهمة
لمستها
كيل
تلال
المكلوم
فناجين
بنسب
يوازن
الشظايا
الزفير
الشهيق
أحشاؤه
متين
شغلانة
تفصيلة
بتسيبك
اتمزجت
الحبكات
تأخد
أخد
والصدمة
بشتغل
وبكمية
تتحب
نيجي
أديله
المتدنى
ناوية
تعبي
بالفصحة
وسارة
الألماس
أحبطتني
متخيلاها
ناقصها
التضاربات
للعقد
وريلي
المدخل
أشتريها
للبس
الأكشن
وقدمت
مطب
بالتوجه
ويدفعه
للأضواء
ولاعب
فوتوشوب
مصورا
لحسني
وتجربة
موهوبا
باقتضاب
شعبة
تقصر
الدعاية
أستثني
العايدي
ليساعد
إسهامه
فاحت
الصنعة
مترهلة
وأوصي
عال
تواجدها
لتعاود
ارتباطها
تالية
تفسرها
بتقراها
الاستفاده
تلاقى
اكشن
لفكره
لجرائم
ووالده
الحورات
بتدعو
لمعنى
عالميه
والمفروض
بالذوق
وياريت
الملخصات
لاستخدامه
ابطاله
البرائه
وانحراف
للشفقه
اشباع
والانحلال
الفرش
بفرش
انحطاط
القفله
المميزه
الاجنبى
والبطله
الجزيره
بتاعتنا
طالعت
وقاعده
هنيه
الاخلاقى
وتجبرك
سأكتفى
مارأيته
سلبيا
تقريبها
سوقية
ويمتلك
ساذجه
لافلام
لاترقى
ياني
جيلك
للموهبة
اصيلا
دعمتها
رئيسيا
النهمة
موات
بالقصيرة
اقتصرت
اعادتني
لمكتبات
جددت
ستصير
تشويقية
يفتك
لرغبة
لإلتهام
للذهول
كوكتيل
انفعالاتك
تقوله
المكلكعة
أعمالهم
ثقلا
بإحدى
للإعجاب
صاخبة
بالدماء
المائدة
فاسدا
بالإصلاح
ملوثا
مقاعد
البرلمان
سلوكياتهم
تتضمنه
الأثار
قطاعات
المشبوهة
اشيد
حريصا
أشاد
منعتني
نفسيتي
ناحيته
وأجرب
جداولا
اتهرست
بتوعها
صدف
شلنا
للنمطية
للمصادفة
استهلاكية
والانحدار
سبقتها
نمتلك
سيدى
ماقال
سيب
مسلسلا
السريعه
وظفت
مبنيه
نضطر
فالنهايه
ينتبه
تتولى
الفاسده
تتكفل
بافساد
واعطى
بالتخلص
بواسطه
مفعولها
البطيئ
بجريمه
كرسيه
المتحرك
ويستكمل
مسيره
الافات
استشرت
تبعتها
الالاف
ويعمل
الموهبه
يمكلك
اكثرولكن
فزاد
الاكل
يؤذيه
طباخ
عرضا
يضمنك
لعلاج
اك
والاطاله
مملتش
ايحائته
وبجرى
تتفادى
ونغير
ديباجه
اتجاها
بنسبه
قرئتهامعقد
برجع
قرارى
شاطر
متضايقه
شادك
وبيحاسب
وبيقرر
تحفةأسلوبه
الغزل
اللزوموكان
الايحائات
بأمهثم
التحتاني
يتقبلها
لافي
وتغلغت
وفصوف
اتخلصنا
متخلصناش
الانس
حته
للسير
فالمجتمع
مايتفهمش
متواصله
أغلبيه
بنسى
وخالية
بسردها
مكتفاش
بفكرته
محاولش
اتسبب
ايده
مترابط
كأناس
مباحث
قبليها
متستحقش
التمانينات
الاسر
جواسيس
الحقارة
فتتفاعل
وبحبكة
يخرجنى
والاندماج
طريقى
شاءالله
الماسيا
مثيربل
فترةطه
انتانه
التور
الطحينبيشتغل
ككثير
لتتصاعد
وتحوله
الوديع
مفترس
اللزوماسلوب
وتزفر
معبرا
لوصوله
ابتسامتي
مؤلفين
تملكنى
جارف
لمزيج
دراماتيكى
الموهوب
الاتى
بمللالاحداث
بطيئه
مقصوص
وملزوق
ومفدتش
بتفصلنى
يكز
اخيره
فاهمها
قبيحه
للعربيه
جامدين
السينمائى
والثانى
كثاني
الحتة
تسعي
إجبارك
نومه
ضلوعه
الرسمى
إالتصق
بترس
يفرمه
مراوح
كتكوت
فرم
وسلخ
فروة
إعدامهم
حقايق
مفضوح
كالسرطان
عالقين
برساله
اجاثا
كريستى
شعبوية
شارع
الدراجة
اوساط
يرتقى
والمثقفين
تعليما
واشوف
وتوالى
واصابنى
اتممت
قلاع
بالبتر
اكلت
ودقيقة
ذكوري
صايع
وجريئة
ويسترسل
اهوه
هيتكلم
قالي
بيبص
كلثوم
البلاوى
يكت
ويهرب
هربان
يشجعني
شرائها
قرايتي
وشغفي
بقرايتها
التشوه
تشوه
بالقتل
استخداما
صوري
سماه
محاكمة
تخلصنا
أدمين
بقينا
الملايكة
هنسفك
نفسد
ديده
بلدك
احترامك
رصانة
المفاجأت
حلل
كارهى
اقدره
احترمه
كونان
دويل
رومانسيا
أفنت
أعمار
أعناقهم
تطهير
البليد
فيبني
وقناعاتك
والشتايم
يتطلبها
والايحائات
يخلينى
مقروءة
جرحت
الشوارعية
للأنفاس
كحبات
قصدى
معداش
متوقعها
الملاحيظ
اولهم
ينطقونها
الأبوه
صداقه
ملحوظه
قلقان
اشرب
بتنزل
الدفتر
وفضح
تعاطفه
وتنكر
معتادا
تترسخ
بلهاء
أوقن
ثل
واجتماعيه
لاغلب
وظيفه
محبطه
صامته
المساوئ
قمامه
تتخلص
وتتعاطف
التنظيمات
الوطنيه
ايعد
الشرطه
شعبا
وكعاده
بالزخم
يعبها
واتشوق
محرجة
حكيمة
عجبنتى
عجابتنى
جديا
ابتدى
بإستخدام
البذيئه
نكهه
والإضطهاد
إنتباهه
هيكسر
سينيمائيا
متواتر
عرائس
وخذ
الذان
حاضران
الجرايم
رضعت
كنهايات
واسود
ماتحسش
بتضايق
هتخلص
وتواريخ
ماتخيلت
لفرعون
ينفعش
الفصيح
مقاييس
المالك
لتراب
خائنا
الصهيونية
يقطن
يرشد
لسلسلة
الاغتيالات
الترابية
والباقى
انام
اسمعه
اشيل
المقابر
الغراب
وورق
مترتبة
لمقبرة
وساحة
وجملة
والدمج
اتكررت
فالآخر
فنقطة
وعيشتنى
متماسكة
ستقرأها
ويميزها
اصدارها
امساك
مريبة
توارث
المستشرى
سينيمائى
السوقية
يقولى
بالالفاظ
بهدم
غيلانه
قالتله
بيقتل
ييجي
إديتها
الاطوار
جذرية
مسخ
يحيد
يواجهه
يحاربه
عقابه
المكبرة
بعدسة
مكبرة
اتأمل
نافذ
ناوى
جبت
تفائلت
الاخراج
احدثتها
كسيناريو
ستحدث
تتربع
البوليسى
اسلفت
الإثاره
البنود
المصاحبه
بوليسيه
الاكشن
ناتجه
تشبيهاتة
بقدره
كلماتة
استخدان
للهوية
الإسفاف
نوعهم
لمم
وحرفية
قاتلا
يعري
لاجدال
نبش
تجارية
تخطب
فدة
شدانى
ناشطة
بتدى
إنطباع
النشطاء
منحل
مخدرات
التفصيلة
الشاكلة
اعتقدش
اتعودت
فالموضوع
علاوة
سئية
فأنها
باهر
والبناء
أسترسل
لأعماله
ولايزال
وأتطلع
مقفلش
مجسمة
بتتنقل
بكاميرا
سينيمائية
أكسب
عجبانى
بالثلث
بنتظر
ضايع
بمقبرة
اساليبه
والمذكرات
اخفائها
لتستمر
بدعي
انحط
بموقف
بدوا
ومنى
بتزداد
بافضل
متواصلتين
اسيب
عجبتنيش
اشوفها
المسئولين
وكبار
وطبقات
بيبع
ادوية
واضاف
والضباط
ومني
قرائي
الفيرتيجو
وأتوقع
لسيت
خياليه
ترفيهي
تخلل
لمشكلات
مجتمعيه
اصغر
لاكبر
للتسليه
اتعلق
واتابعها
دقائقها
تقديرى
متناسبة
الاسطورية
والشراسة
بالحرج
استطاعة
الحاليين
اقنعتني
وضعنا
اخي
لاصدقائي
العزب
اهداها
بتسلسلها
لإبداع
بوجدانه
كإنسانة
اندماجى
اشمئز
البزيئة
تجعلنى
مزاجى
بالضجر
وهذان
لبرهة
أتراجع
وأبيه
ابلغ
الامتزاج
متناسية
متعايشة
بدلت
ملحوظا
كالتالى
مختفية
والكل
هيثم
إلاأن
وسعدت
تسبقه
وسأكتفي
بالتحليل
تخفت
مشبوكة
يرجح
الانف
وكريم
بمقياس
صناديق
لتجميع
اخص
وهله
الانصياع
مطروق
بلوغ
نري
الجانبية
خصيصا
والرعب
بجديده
مترجما
يزينها
الأصعب
سيكمل
أنظارنا
فلاش
استغلالها
ومجريات
والخفة
أتبعها
بفرتيجو
صاعد
باهرا
مستنقع
الوحل
المحبوب
حورس
أوزوريس
الظافر
كمؤلفات
جريشام
فالاثنان
بالمتعه
الألش
وشغف
العيشه
عفن
عاجلا
آجلا
هتظهر
فارس
أحزانا
جدوي
ودمعة
سدي
التحيه
للتيار
لفضح
ثائرة
وفساده
فاسدين
هود
الاغنيه
الفقرا
الاغنيا
لتحفة
منصفة
بادىء
اضحكنى
عرفها
يخلقه
كأدب
واننى
الحرامى
الشاطر
بظلالها
تستحوذ
ويتخيل
يشاهدها
الفائتة
جعلي
أمسكه
انضم
بجحم
تاكدت
ودهشتي
يمتص
ويشعرك
رغباتى
استرح
مخضرم
منظمه
برغبه
عارمه
لأشعر
يرضينى
نصنعها
وراك
متفقه
بيقوم
جوده
يجل
طري
أحم
بطريق
الل
اقفل
تنفس
مياة
بتتقال
تشويقي
يبعدك
بالفنتازيا
تقريب
بغزارة
الإستغراق
مرسومه
وراها
يااااه
الأي
بنجمة
الملاحظ
انتقمش
شرطي
وواصل
يعرفش
يحطها
واخدة
حسابك
ماسكها
خلاك
اعجبوا
فليم
بتناقش
بينتصر
مابيحبش
بطبقات
العايشين
المسحوقين
ارث
يتوفى
تقحم
عصاية
احول
وتانى
بردوه
الوباء
يتواضع
يخربون
بأيدى
بالحماية
والشرعية
الملتهبة
قرأوها
لتتخيل
سيجعل
الطعن
وغدا
تصنيفهم
تضعهم
الرمادي
وظفها
وماشاء
ادوات
قارئك
حيوي
قياسية
يعتبروا
وفيهم
وانفعلت
فاضيه
جنبها
بزياده
بتخلى
عاجبانى
يسيب
روايتة
اقامة
فريتيجو
الصاحب
جوزها
تحفظاتى
وحشيش
تتوارث
ألماس
تلقائيه
اقحمها
حادثه
وتشجع
الممله
ماهر
وتعبيراته
الحميمه
ترتيبه
غلطه
واتعاطفت
سيناريست
لهواة
أقرنها
كشفها
ممطوطة
مشيا
شريفة
أليه
بيكتشف
الفاعل
للأنتقام
غلبان
تستكمل
للنقد
تتناثر
فشخصيات
ساكن
يصحى
ويهديهم
استجاب
اقتل
العبادوعنها
افترى
بيصلح
واتلموا
بيسمعوا
فيهقتلوهارتاحوا
وارتاح
الاكاتب
استمراره
التاس
المتتاليه
تلهيك
ابرر
اتوقعها
نجهل
سيقوم
منتظراه
بفيرتيجو
كورنيش
المقطم
تلهف
اشمئزاز
بذاءات
وأخلاقي
أسوياء
لكواليس
والانحراف
بحفنة
بتبان
المطابق
بجرأته
بيقرر
ووديع
بوليسي
أوجهه
ويؤثر
خدمها
الصوة
موازنة
فالصورة
ومتحمس
التانيين
وأتمني
وأبعاد
وأجزاء
وإستعراض
وخبرات
ومجرم
ليخبرنا
الوالد
سؤالى
اللفظى
لتشبيهات
بقا
تتوغل
الاسوار
يجعك
تقابلك
نابية
يطفي
حتبقى
الانفاس
وتجسدها
وخروجها
والشرطي
فأحداثها
والشتائم
والادمان
طغي
تدخلنى
ضايقتنى
كعادتة
هقراها
اوحش
وضعا
أنتقد
والسجائر
ريتنج
وعربية
حلاقى
شبابية
شجعتنى
متحركة
اصدقها
لاكمالها
انضج
كترة
شفتهم
تابعت
بتمشى
مفاجات
وابهرنى
محشورة
للأمال
توهنى
مبسوط
ووليد
النقطتان
كافيتان
لحين
دوامه
بالبناء
اقحاما
ستين
وتدفق
بالاعدام
حقدر
اشرح
استفاده
عبره
الروية
كنها
بتعها
شبابيه
هيحبها
اتقتل
اوضحت
القاذورات
بنعيش
وبتثبت
بكتاباتك
القويه
والتيمة
بتاعتها
شائعة
ومختلفة
ماى
مصدقه
بانت
إتعملت
هيعمل
مواصلات
ومصطلحات
وبتستعرض
متجزرة
الفاشل
وبصفتي
لتقنع
حشرت
حشرا
اتحصل
والنجمتين
بطلت
بتحسسك
للاصدقاء
بتوعه
بشرائها
حشاشين
رافضين
المركبه
أبوة
زارت
متوفي
ليفجر
ويستخدمها
كسلاح
واخدين
المنبوذة
الافساد
العاجز
بالنفور
ويصعب
يواجهك
اتطورت
بيدفعك
ادامك
بميل
الاقتصاص
الاستكانة
والتظاهر
للقانون
ماركة
ممزوجه
الخصبة
بوجوب
لواقعية
تشل
نتخيلها
ومشوفة
وانتظر
مقرب
للأمانه
والتصويرات
الرتابه
إنقاص
رااااقي
إنتهائها
وبساطتها
أسعدتني
الكئيبه
يسحق
كقصه
الجريمه
الكلاسيكيه
وتتميز
والتقليل
ازالت
وداعبت
المغناطيسى
لجوانبها
اخلاقى
مهمشه
مسلط
شاذه
المعتاده
طعمه
وتغلغلت
الوصفى
وإنسيابية
وغموض
مابقاش
التقديم
تزعل
بضعفه
وانتقده
شفناها
لأكونن
عفنة
ذر
وعاميته
وجذابه
ايحائاته
لاقصي
وشايفه
االي
بتشوفه
السوبر
وصفك
وتستاهل
الفول
مارك
سذاجه
انتقام
سلطته
وجبروته
وجنان
لغيط
ابداااا
الكتيره
محكومة
الملحوظة
انسيابية
هايلة
اتبهدل
الكليه
المدرسين
وعادي
جاب
اخوة
راويه
يؤسس
لنوعية
حبسها
الجلده
للجلده
قعده
خلصها
السناريو
النقلة
الغردقة
اليومين
وايحاءات
الثلاثى
مانا
المحشورة
مبيبقاش
عمدا
تختفى
الغاب
أنف
لفاظ
ورونقها
سنيمائي
وعامل
وأكلت
وعملت
لتشريح
ستون
أضيع
السعى
صنعا
متجسد
بتكشف
مس
اتخيلت
بالتقليدية
سامع
ومعظمنا
فياريت
الاخوة
يركنوا
عاجبتنى
عاملها
الاجنبيه
نقتبس
افلامنا
الجارحة
عصرين
ودقه
مخلوقة
يخفت
متسلسله
ورابط
امتعها
أخرها
لمخرج
بيفهم
هاتحب
الايجابى
إتكلم
لمح
اليهودى
خانوا
لده
آثامه
وتعريفه
وادخاله
خلفيات
الكترونيا
تجنن
للدرجه
يثبتلى
التيمة
اتفاقى
شوقتنى
اقراله
لألفاظ
بيدرس
مكثفة
الصفعة
هبطل
افضله
بنام
زيها
يكرمك
بتفكرنى
البوليسيه
بيستخدمها
تصحيح
وشاق
ضباط
بالركاكة
الأسياد
بتموت
بقاش
ومختلفه
بتتحكم
بية
يضبط
تحملة
وطة
وتبقي
حتموت
اتنبأ
بمستقبل
اللة
اجمد
بعيش
الالش
البذيء
بالسرعة
والمنشورة
تتشقلب
مصدقة
هتنفع
وتقمصت
فيى
مفاجأه
هعرف
ريس
تحمس
قعدتين
واقل
بيتعب
دعايا
والبزنس
الشرط
ضررا
لشفاء
الاحتضار
لأهله
نلتمسه
بالفعلالقتل
وقة
بتعايش
فصلتني
ضافتش
والتوتر
حسها
مكملتهاش
هكتب
عورة
عارفينها
خضت
بتزيد
اتحولت
هوايته
حببنى
بدري
معلمة
لواقعنا
طبيعيه
هتتعمل
إيحاءات
وبيخليك
فيرتجو
وتخليك
الهه
لنحاسب
والسفالة
مستشرى
النواب
تزوير
يباركله
والنضج
بأعماله
لمتابعتها
يحتم
اقعد
ويرينا
كوجود
استئصاله
الليبية
تقفلها
رعاة
يزعلوا
فكرتنى
منظمات
ثانى
اقنعتنى
ذكرته
بلفعل
بدئت
وقصه
جدى
اللعبة
بروايه
والذكاء
معالمه
تعقدت
عاجباني
اسفاف
الركض
واحس
الأثارة
متجاهلة
بالبدء
انكب
توقعاتنا
يابن
سافل
واعجابى
بقالي
متفاجئتش
كبهير
بمضمون
رواياتى
ميبقاش
مانت
معرفهاش
الساذجة
المكتسبة
إسكندرية
خذلنى
بيقدمه
بإخراج
شوفتها
اصنفها
قاسى
برعب
عيشين
ملقيتش
واصلى
بقد
تقدرش
تفترس
لتصحيح
المدنيه
للجيش
الثكنات
بالاخطاء
النحوية
متوقعتهاش
جبتني
مجني
واتحول
شحصية
وجدعنته
لدرجةانى
ويطلع
ربطها
للجريم
وجوووه
بألفاظها
حنفى
دوف
وتجمع
والتأريخ
عادله
الاستفاضه
هامشية
احبش
عاوزاها
بالنسب
متقزز
استني
مبشر
دايره
مقرتهاش
المش
للسفالة
باقرأها
وواقعها
تدينى
وتقييمى
بتطور
احلك
بفرتيجيو
إلمامه
والطبيه
السمنه
النمله
جاحدة
انتشلني
بتبين
وبينت
طائفه
ووجهه
بيبرر
وجهته
بادينا
نحاكم
فاسده
كاسلوب
سنيمائية
لتبهرني
الكحوليات
والخمور
تتوصف
تقروها
تعيشوا
تقوده
لسلطان
بشرها
بروث
يزالوا
يكملون
رحلتهم
لقرب
وضيعت
زكاء
ماتتنسيش
متكامله
نلك
ماسكة
احر
يوفقك
ياااارب
لسيناريو
اهنئ
يتحفنا
الأدرينالين
للأدبية
بالمفاجآت
وفيرة
المس
ابدآ
حقآ
النابيه
تطال
مرضيه
جاذبه
المتقنه
تعرفة
الرح
جرام
ليستطيع
يتخل
أنقصت
فجرت
بخلفية
الإخراج
بالوعود
الصعد
اولي
والتصوير
المتدني
تاثيره
ميلا
حركية
نتعود
بلدية
لتسترجع
خطاها
بتتغير
بيبدع
طقة
يوجهها
امثل
اخده
اضطريت
فيهاانه
جاية
والابطال
اديته
اعحبتنى
بالاثارة
عنصرالتشويق
للغتنا
وببراعة
والسبك
تشدنا
محسنة
ولنفترض
إيجابيا
المغريات
الاجرامي
الهاية
عدي
ومستني
كنفانى
كائنا
الآخريين
حسابهم
أخطاءه
يريحنا
فاشل
المكررين
بتاخده
وأغلبها
ثالوث
اثاره
بالمغامرة
والطرافة
والأخيار
موتى
جديدو
وكتير
قالولي
نمطيه
مهمش
وينغمس
بتحمل
وماحستش
لبراعته
يجيلي
فاجرة
بينى
عبقر
المتجذرة
احتوائها
محاسنها
تقتلع
تمامها
لقاع
بطاله
الافاظ
مايشفع
واخلصها
تخوفك
ماتوقعتش
المهبب
فريتجو
وتخلص
لسرعة
أغفلت
الاخلاقية
لتجذبني
بخيوطها
متصور
بيميزها
بدئتها
لتنهيها
جلسه
وتؤكد
شكرآ
سمعي
التكرا
تسترق
العبيطة
واستعماله
قاضي
ادامه
اللفة
لفها
بالصح
قبولها
مستوعبه
وبتقول
هتعيشها
خمسمية
هيبقي
صاحبك
اتنقل
لمستويات
واجتهد
لتفادي
بالافلام
خصمك
تخرق
ينصفك
ظلمك
تتمها
ومخرج
حداثة
الجدي
اتقابلوا
بايخة
وتوقيت
مظبوطة
دايقني
ضريبة
خلقة
لاشخاص
امت
اة
بتكمل
حست
مضايقتنيش
واستكمالا
وواثق
الافتراضات
تتناوله
واخلاقي
بالتلميح
إنقطعت
مشغولين
المزعج
يشبة
خطيره
منتشره
أقيمها
إحترافية
بتوجع
وقذارة
بتدخن
خمر
القذره
اديت
مرااد
تتغاضي
وتنساها
التوالى
رووعة
المتحفظ
وزعلت
موصلتش
وروايات
هبتدي
ازهق
هتحصل
جايزة
المقايس
تدمنها
بتنسى
اخرة
بيهتم
ميكونش
بيسيب
افتقرت
عملك
السياية
الكويسة
المؤامرة
الاستثناء
قصيرتين
منفصلتين
بتبدأ
متتوصفش
تتقرى
جرايم
الزبالة
والفصحى
احداثهم
اتقالت
افتتاحية
وتجذبك
بالجيش
امتحان
وتصاعدها
توقعي
اتقن
المندوب
تحتضر
مريحه
لقتني
الخدر
يعيبة
سيئي
شرعى
عادا
مغرمه
واخلصه
نهجه
لأقصي
جيفارا
كوبي
ويكشف
متحسش
ازازة
البودرة
متعود
لفتح
بالكتير
لتصلح
الجماليه
لاظهار
ليتسلل
إعتراضي
بالعظمة
نبيله
وطور
لكشف
مفاجآتها
افكارها
قرآتي
منحته
بتنتهي
بترسم
اكاتب
للعاميه
الفصه
احطها
يتخلله
ابداااااااااااع
وحلوة
لامعة
اسلوبو
أرشح
البطلات
بيتطور
اخرهم
فخور
هاوي
ابدااااااااع
راااااااااااائعة
صناعتها
بالعبيط
التجربه
الخواجة
انغام
حفني
وحبيبته
يعودان
كونوا
متفائلين
أجذب
والمهندسين
والأطباء
أتفاءل
تتوزع
والإنجازات
الابتعاث
أصناف
وأنواعها
ويقبل
مؤسفة
الطاحنة
أتحفنا
صحافية
وانطباعات
واسمه
أدرس
أختلط
بأبناء
جلدتي
المكافأة
وارتفاع
غلاء
وتجاهل
السيرلانكي
روشان
داسن
نتعلق
بأقدامنا
وأيدينا
بكوب
أحتفل
نصية
هاتفية
لمحاضرة
الموجزة
تضعني
يمنعهم
بالثقافة
والروعة
مبتعث
ملؤه
دعوتي
يتفشى
تفشى
انصرفنا
وقود
للأفراح
بقطرة
والشجر
والتهريج
بالمتنبي
للجيل
يرفعون
رايات
أدل
أوطانهم
وبهم
تتلقفه
نشأتهم
اياهم
عوائلهم
نتخيل
ومخجلة
فيض
يلحقه
وثالث
بكسر
تخجل
تتنافى
تؤلف
بآلاف
ينبئ
أدهى
وأمر
والخافي
هونا
وبؤسا
بادر
وتداول
قضاياها
أوربما
الإنجاز
يرتبطان
وإشاعة
نكران
معاملاتنا
يعانق
وعثاء
شيوخا
محشوين
بعادات
جربوا
بجوارنا
نركلها
نحونا
تهاوننا
وسلبيتنا
تفاقم
السلوكيات
والممارسات
تحاصرنا
أبناؤنا
نلتهم
وقصير
بالإنسانية
يقترحها
الشاحنات
مزرية
العمال
للإهداء
جزئيات
الدمام
بمثال
أمورها
واختياراتها
ترميم
سلوكياتنا
ستتحول
تتقاسمها
التشاؤمية
الملازمة
أكتبوا
تصحوا
وثالثها
للنوم
وسيزول
تكتبها
وتعيشها
أكسل
ماراثون
ربعه
أكملوا
السلالم
نمارس
الارتباك
فلبينيين
الفلبيني
الفلبينيين
تخصصات
تتجاهلها
هندسة
وصيانة
السفن
الريادة
الممرضات
نسعد
ونفرح
جلدي
تعبهم
ونوم
كمعدل
حراس
حرمة
وجلوس
سكري
القصيم
الأحساء
شملت
آكله
بالمثالي
ندعي
نفاجئ
وبطوننا
مثالين
وطالب
مهندس
طلابنا
الكبسة
بالشاب
سعودي
انتجت
أبوابنا
بابك
اللام
فلندفعها
أوتينا
أبائنا
الهنود
لدولة
نيشيكاوا
والكلب
أصدقائه
الكلاب
سأله
واخذ
عهدا
يصادق
هياط
بالمظاهر
أعتذر
تدويناته
ونقدها
موضوعيا
ألتي
استقاها
دراساته
وخطورة
للمشكلة
ومعالجتها
واستدلاله
تعبنا
متخلفين
وتصرفاتنا
مهزوز
التعميم
لانحتاج
وتنقد
ننهض
تحفزنا
وتحفيز
تعطينا
والخليجي
خاطئا
وانتقاداته
إقتنيته
تعظ
إعتيادي
لسلوكيات
صباحية
وبنهاية
خلاصته
كتله
يصيغها
ماندر
أشاهده
بلف
للعالمية
وتشكك
خلفنا
كشعب
كأفراد
تقهقه
لاتعتمد
ينقبض
يقطعون
الوعرة
تساهيل
أرباب
وساعدهم
للمغلوث
وأنهيته
تصالحت
وكتبه
المعدودة
ألتقطها
أرامكويون
سعوديين
مآسينا
علاقاتنا
فأجده
ويبالغ
تمجيد
السعوديون
السعوديين
الطريف
لايفعل
الفعال
عاشقي
للتطوير
عثورنا
لحله
تبول
سيارته
يسرع
بسيارته
يغب
حقوقنا
اكتبوا
الإكتراث
لمشاكل
والسعودي
متوترة
مزدهر
والطائفية
وأخطاء
حلمها
ومستقبلها
الأخ
مقصورة
والأسوأ
يتلخص
استغلوا
لظواهر
الإعراب
اتجاهه
قولبة
للسوء
نعتنقها
الومية
مفارقته
تنقض
لتطال
الابتسام
ورودا
ارجاء
زرعت
فقطفها
أبنائي
حذاء
يقلنا
نستشعر
اكتشفنا
أنفقنا
اللباس
المكلف
استهزاء
بالأجانب
واقتصادي
ليقال
يذكره
حنقك
والتربية
سيضع
بإمكانكم
ابريل
درهم
أمتنع
وضعيف
تنازلت
تركوا
فوجدتني
تأجيل
تبصره
نصفهم
الحقيبة
اليدوية
نهديهم
أياه
لنمضي
لتو
لاذعة
متوقفه
المنازعات
الكاميرا
ياحمار
نكرهه
ياعمري
حيوان
رمى
هالشيء
طابور
والتبجح
والتشاؤم
وتفشي
بيكبر
صبغ
بألوان
للسعودية
أثنى
مقتضبة
المؤذية
المتفشية
لمجتمعات
ايجابيات
ابتعدنا
عالجها
تفق
مبادرته
مماثله
أجرة
السلطوية
واسقاط
الأنانية
كريح
المفكرلاروشفوكو
نقترب
ونعدو
بيتهأنا
ليز
داوسون
لايعانق
هماالمبادرة
رأيتم
بلاجناحين
تميزهم
نامية
متطورة
مهزومة
جمه
وتغرب
يداي
تنتظرني
نهرع
لأحضان
لأنهيته
وكتابات
مجتمعة
وتتعلم
اصدقاءك
جارك
مشكلاتنا
ويقارنها
بالدول
واقبس
بإقتنائه
ينقد
وياللسخرية
وأسوأ
بالاخرين
مدحهم
نطلع
أخلاقا
تنشئه
بجيل
الإنسانيه
والتذمر
ليغير
البيئه
لفرق
للإختلاف
سلوكياته
الخاطئه
الفرحه
العنصريه
المقيته
والقبليه
جاهله
بالمأكولات
الشعبيه
علماءنا
وختم
بالمحور
الأخلاقيات
النشئ
استحوذت
أعمدة
بلداننا
الوساطة
الإستعلاء
منحطة
عوض
خادما
أمسى
المعاملات
استولوا
المأكل
الديون
التناسل
ستقدم
يرميك
بشرر
هزء
تقضيها
تلمع
أحذية
فوقك
الموائد
قطعوا
الخلايا
غذا
للحنق
وعيوب
وتوعية
لصغر
وطرحت
اخوتي
ابدوا
اضم
ويورد
كأدلة
الضيف
واعتبرها
سمحت
اخلاقيات
الطابور
وخصوصية
تغتال
والطفولة
الدرج
فاجأته
وتراثها
يتخذه
والصحفيين
وقصصي
الاستئناس
تائهين
التفاول
وبريطانيا
أقتباسات
سيحملني
أناديه
أوانه
العلل
برسائل
تنتشي
تحتفل
تمتلكه
تتملكه
فيعمل
فراغه
بأمه
بإهدائه
إخوة
نحارب
ويرصد
اتسم
التهويل
دعا
وحرصت
لأصدقائي
وإبداع
سأبحث
عرفني
تجولي
كخا
اهلنا
تربيتنا
لاء
نام
اتمنا
يعمم
فقرتين
مغروسة
منتظرين
خفته
فيصلح
لغرف
صبآح
بالطريق
للمدرسة
مآ
بالكتآب
الاسراف
والخمول
متعودين
بامثلة
بعتقد
حالو
مفرده
منذو
صريحه
بأخطإئي
تستشهد
القبيحه
مكثت
بسسب
اندماجي
عنهإآ
تعاملهم
وانسانيتهم
وددنا
نظلم
بتجاهل
الاوروبية
تبادلنا
وإياهم
حنق
اصبع
فالبعض
ليقضي
حاجاته
يشتهي
نلحظها
فوجدها
مختارة
ليقراها
العناية
مدونته
يفتتح
يستريح
المكومة
انتقاداته
انتقاداتهم
أبينا
فمجتمعاتنا
ترتع
اخلاقياتنا
تعجبه
اخلاقنا
بالآخرين
للقبيلة
تطبيقهم
نعيرها
كوننا
اعتدناها
نرقى
بأخلاقنا
متفشية
تعتنقه
السلوكي
ومهم
وأكرر
نتجرع
فالخليج
ومجتمعات
موفقته
لبؤرة
عابرات
المحيطات
لصدقه
وصديقتي
عبدالجبار
اقتراحها
شائق
راقتنى
بطوننا
المعبر
الأقدر
تأخرنا
تتعظ
امرها
المنتديات
فاعله
الإنارة
بضغط
حمار
يوميه
لأقاربي
بالفكره
ويوصلها
لباب
أحذركم
وجوهكم
تفعلون
الوحيدون
حياتكم
تفعلها
أهديته
لأختي
العاشره
المدارك
ومغايرة
ويسبب
الأعداد
مشان
ياعمي
ونزيد
مايصير
سالفة
وح
قاطبة
نخف
وبسط
والتصرفات
ليشكل
بغية
الاقلاع
سجايا
وخيرا
الخفيف
الهاي
لايت
وواضحه
فزلكه
تكبير
شده
المرتبطه
بالتجربه
ونجعلها
صالحنا
للنظرة
ونتناسى
قبح
لأبدأ
يتفرع
انتقدت
المرفوضة
محدودي
لليافعين
الشابات
بالسلبية
ومظاهر
بالتشاؤم
جزئياتها
وتصيد
رهيبين
وحنا
لاتتفق
وسياق
ايجابياته
الطفرة
كجيل
كمجتمع
بحقق
يلحظها
السعودين
يقترف
نعدم
محاسن
والخاصة
معالجتها
اردنا
نضمن
وامل
ابجديات
الاقبال
والانشغال
مبدعين
ألاحق
تجاهلناها
وتسرد
زحزحتها
والموضوعات
وتأثير
بلساني
المشرفة
الحرمين
توصيات
جنسيته
جنسيات
والإصلاح
الغرف
للمحيط
المسؤولين
والخطباء
تنعكس
سيدفعني
لإقتناء
للمستشفى
بالحسبان
لتصرفات
مناصبهم
فالتفت
خاصرته
ويصرخ
غطي
رجلك
كلمني
بادب
ارتدي
طبيبه
ترتدي
وبنطلون
السمع
احترمته
وقاحة
بالدوام
أبدء
الركيك
النقدي
الخليجيين
مسؤولية
تحتم
أح
وصحيحة
والتوبيخ
مشبع
تساهم
كمقالة
ومقالة
أسلفت
والقراءه
اصلاحات
ومكرر
يحلله
يقارنه
بنصيحة
للفيلسوف
فرنسيس
يغطيها
يواكب
السعودى
نجرب
حيال
استفحلت
والسخرية
للنهضة
فادني
يسوء
وأحيان
يتفاخر
بغيرنا
يأكلون
حبيسي
المراكز
الإثنان
نحقق
تفتك
التقطها
سجله
قبحها
لأخطائنا
ورآها
شعوبنا
تناقضاتنا
فتمثل
يفرضها
فينشأ
سعودى
بأخطائهم
تفصلنا
أفل
أمانى
قارنها
نحاربها
وثانيها
تجاعيدنا
وصيغ
الإنهزامية
لازلنا
للأخلاق
الكاوبوي
للإصلاح
بالدونية
والإحباط
هضم
وشعورها
للسلبية
اوافقه
فالشخص
لابدان
سعيييدة
بتعرفي
تغريداته
بالرثاء
للحال
ورايق
الكتروني
لمختلف
جلها
وأطفالنا
الأجنبي
بأسبابها
واقتراح
المستبعد
المتبادل
واحدهو
وانتقاده
مبكيه
جديدك
للمعلومه
ببلدنا
وسلوكهم
تركتهم
الانتقاص
متشائما
وحضاري
رؤساءه
الكوري
أصلك
ليدعو
لتجلس
القرفصاء
معكما
نصدح
ويجلد
بالأفق
أجرب
ويمدك
بالطاقة
تشريع
رسخت
يصقل
وماتع
الامهات
لتغير
للسلوكيات
مظاهرها
التحامل
والسيئات
وعنوانه
بالخفة
لقيمته
بعشرة
رئع
مهذب
يعترفوا
خايب
نسمعه
ريادة
وقرف
شلت
والفشخرة
يسبك
المغيبة
وتقويم
ماسة
ينتهجون
ولفكره
المستنير
كأب
كطالب
للعنصرية
قاتم
بالمسؤولية
ماحولك
ستكبر
وترفع
مسرودة
عبرو
نرتقي
بذاتنا
والأخلاقيات
يعيق
تطوره
حضاريا
فكرك
المنتج
لسلبيات
بالشعوب
أنصحهم
بالابتعاد
خخخخخخ
نواجهها
وممارسات
مرونة
منوع
متحضر
تغيرها
نتجاهلها
لصغرها
انتبهنا
بشراءه
لمتعه
لاتكاد
بديهي
أهوج
نزق
يهتف
وهز
الإستنتاجات
بثقافات
وأغلب
وملاحظاته
الحمل
لنعي
لننتقل
لوعي
هالسلوكيات
نشوفها
بتحليلها
ماذكره
بمجتمعنا
ماحب
الخاطيء
شحنني
بطاقات
أدعى
أعفن
الطاير
وسأحرص
لجلد
يتعلمها
أغيره
أكف
الكسول
لأقراء
اثنتين
وجت
الألف
المضواحي
مساعد
لأوصيت
وزارة
بتوزيعه
والطالبات
سيفسر
نمقت
نزعل
يرانا
المعاقين
شاهدتم
مخصصة
لذوي
الأحتياجات
بسلبية
السوداويه
مقترحة
البسمه
لرؤيه
المؤخرة
ونقوم
لنصبح
اذوي
اطفالنا
اخوتنا
فاعل
التجميل
مدراء
والمدارس
غرس
لجودة
بالخلل
للتصحيح
كسعوديين
ارشادات
تساعدك
السلبيين
ننتقد
عاقلة
ممنع
متفتحة
خصصه
فدفعني
ويقترح
تمريره
لأفراد
وواقعيته
بالصداع
وليته
وباء
شوائبه
حولينا
نعدل
تعاملاتنا
سترتقي
السلوكات
سخافة
الكترونيه
بنسخة
ورقيه
أطرافنا
منغصات
عراقيل
المشقة
يقنط
خبراتهم
العيادة
وظريفة
الخليجين
ناحيتي
عنوانو
جلدتنا
السلب
بمقارنات
ويغيروا
معنوى
إنتظاري
والنشر
الفئة
المستهدفة
سيجعلني
ورأيه
ابتعاثه
بعثته
استفدنا
والموضه
لايفيد
اولادنا
احتجنا
صقل
لوزعت
الملغوث
ظهورنا
والأسرية
ويوجهه
الجذري
خبزه
وثوبه
همجي
لايفهم
طازجا
ناقده
يحفزك
الشريحه
سرورا
تصيبنا
معشر
الإمتحانات
للتحميل
اقرؤوه
وأعطوه
نشير
ملفته
إنشائية
ماتكلم
ويجذبك
ساعتان
اخرجها
بالسلبيات
حلوله
تكرارات
زين
بدائية
سقيمة
ودفعة
فعند
التوعية
مستعدون
أجلنا
نعبر
لثقافتنا
صنفت
أسرتي
ستعيد
ستستمع
فالاستاذ
واتطلع
لاتترك
والأخر
فقدوه
سيصيب
دوله
العماله
بالشغل
اللبنة
باشخاص
واجههم
فمازال
وسأسعى
إصدارات
بوسعها
للسلوك
بالمقالات
واللجوء
الكويت
بالعميق
امتنان
نفتخر
والاصل
للشيء
الدافعة
والدتي
وحنان
والسوق
والجامعة
بأيدينا
الإلتباس
والخلل
يسدد
نياط
موصل
الوصوليين
تشتكي
العصبية
بالغير
وأحزنني
وشعبها
نواجها
سلوكنا
الوزارات
والجامعات
سيفهمها
والفقير
والعجوز
ومراجعة
سأصنفها
مايراه
تعاملاته
لسعوديين
التربوية
بخاصة
والدعوة
يضحكك
ليدفعك
إجتمعت
وشعوب
مزيف
عزائم
لتبني
عقولا
منيرة
سلوكياتك
والوعي
المعدة
بتوزيع
مقوم
فالمشاكل
والأقتصادية
لرائع
أكسجين
لقضايا
أطبق
الاقتراحات
تعدل
أخطائك
بأخطاء
شحنات
والتنازعات
الإنتقاد
استناده
ويسلط
تصادفنا
تحطم
تبقينا
ويعري
إلم
فلدينا
اعزاء
صيت
دورنا
ضبط
والبحرين
فلزم
ومناقشتها
مقيم
الفكاهيه
منتبه
صفعه
حثنا
هفواته
لاصلاح
للعلاج
اوصي
لانزال
بانتقاد
لتبديدها
تكورت
مصداقيتها
وترديد
رواج
مطروحة
منعشة
استحضرتني
بارتباط
الشقيري
سيعجبه
كعدم
بالبحرين
وتعاطيه
والساخر
بالبسيط
باستطاعة
اخلاص
لملاحظة
بدائل
للقضايا
شاهدها
ومحببة
بمستوي
الاعلامي
لاخطاء
وتذكير
المعروفه
عكسها
غفلنا
المحزن
الرساله
والاهتمامات
مزايا
بالجواهر
والدروس
بديلة
الذآت
لتسلية
وآفات
أخالف
المتأخر
لاقتناء
سيالا
وروحا
لشعوري
كلاب
ويعالج
ناجع
أستشف
وغيرته
يضايقني
هجومي
كبداية
للقارى
بالاستمرار
حضارية
وراقيه
التحسين
وتعليم
باليه
معضلات
واوصي
بجعله
ليرتقي
ابنائنا
ويعرض
تتقارب
تقربا
وابتسامة
فارغه
الجلسة
وننقده
تربوى
السلوكى
ادراجه
منتقد
وعيوبنا
تطفو
والتنفيذ
القضاية
مربي
رقى
وتقدمه
محمدصلى
مكارم
اخلاقهم
تصرفاتي
وابراز
تصحيحها
وعدنا
موافقته
تعيب
كافه
جلدته
الخطاء
بساعتين
سأهديه
افتقدناها
أنطلق
لأطفالنا
إثنتين
عنون
وأخلاقيات
ومباديء
أشبعها
طرحا
تكلفة
فأنهيت
أتفاعل
والدائمة
ونرقى
نتجاوزها
النهوض
والتقدم
توعوي
بنقده
بأهمية
فمجتمعنا
ومحتواه
للوضع
طاش
لإصلاح
سلكها
والسلبيات
الاغلب
اذآن
صاغية
ومحبب
بمجتمعاتنا
مثاليا
والأخطاء
كمحاولة
استمرينا
أوفر
لجة
اوراقه
تعال
أستغرقت
بالغت
يدعك
وتنتقد
بتجلي
دافعا
محفزة
متحضرين
ورحلات
مناسبته
لجلسات
ابتعادنا
بالحد
بالافضل
للقيام
ثق
بتويتر
اجتاحتنا
منافيه
للاخلاق
المرجح
مدرسية
لايصال
وإعجاب
وأكتفي
أنفي
المماثل
شائع
أمم
للأخطاء
لإستخراجه
وحله
يحملان
مثقفين
يفوقها
حاكى
كأفكار
يدعوان
نتبعه
يربطونها
بالدرجات
تكسبه
صحنا
تبرد
ويغدق
تغريدات
للمشاهير
للإنجاز
والمتعبين
وحفيف
مساوئه
والعدوانية
المؤثرات
تضررت
قاموسنا
بدول
فكاهيه
وينتقدها
للجرح
مقترحات
حتضحك
إنتا
ويمثل
موافق
اخطائنا
استغرقني
معاد
نتفادى
المسطرة
سلبيتها
مسؤولين
لأبنائنا
لأخطاء
يسويها
مراجعاتهم
خلصتوا
إقتناء
ظواهرنا
ارزق
اخطط
تنبيهات
بالأخذ
أهديتها
مسودة
وجيد
يتوزع
الجنسيات
عودتها
لسابق
لجعلته
ابداااع
الضل
لذييذ
محمسه
تتحرر
السلوكيه
مكنتني
وجيز
مايفوق
التنميق
واتفق
لمشاكلنا
مدعمة
للاوضاع
بالخليج
اضافه
أولويات
وانصحكم
وتجاري
ومهضوم
ولايمل
وتقاليدنا
العقيمة
لحلها
ويضحك
يخليني
هويتي
وناقد
والسعوديين
تبجيل
وواقعنا
إزالته
جدن
تشربها
يسرده
مسئولة
عارم
عينات
تلسع
جمليه
سيتأثر
نصادف
بناقش
للقراءات
نايس
كرهتنى
ومبكي
جابها
بالصميم
لايضر
للتفاءل
وتفائل
وهادف
افعالنا
البطيئه
خطوه
مكبلين
نفتقر
لصناعة
مثيرين
لاتقتصر
إعتراض
ممتنع
الأجناس
رشحته
لوالدي
أووه
يملؤني
منزعج
بوسعه
سيودي
دعبدالله
لتنهيه
بأفعاله
معاملته
بجمل
فحوى
واغلب
وورد
آجمل
رفقة
وأسترجع
ولمسة
كثييير
يقرونه
والطرح
فييني
لتقضية
نبديها
تغليفها
كبرنا
واختلف
ومثلما
للود
ننزعج
رأه
وتركيبته
وإنسانية
وقارن
الاوروبي
والامريكي
ونبذل
جهدنا
طاغور
يقض
حالية
ظروفي
وموضوعي
وضروري
متفرقات
أقنعت
التفاتات
لميزة
والفردية
وقبولا
أعترافه
هيحس
والواضحة
اعجتني
الافاده
وتطبيق
بالرأي
أسفت
وإحساس
أعجبه
جودته
والمبدعين
وتعاملنا
اضيفه
يبدأها
المختصره
للسعوديين
ماتخلص
بجلسه
مابقي
ورغبته
إنصافه
طغى
اقتباسة
قومية
التعميمية
وأخلاقهم
والمتشائمة
ومحزن
بشعوب
صادفها
ووقت
مايجول
بالوضع
تعلمناها
لبق
ينبهنا
نشاهدها
ننافس
والارتقاء
شكلي
أمدني
أخلاقياتنا
متناولنا
بأمتنا
المقارانات
لأشهر
هدا
ويراها
يمسح
لجعلها
لمعانا
وتطير
تعميم
لذيذا
بخاطري
تستطيعون
سياره
باص
براسي
الجدية
تربويه
خاليا
والافعال
يشبعها
المكثفه
لافراد
تشتريها
اعجبته
وظواهر
الفطور
باعمال
اقرأوه
نحسبها
صفوف
إنصافا
يصفه
بفرط
سئم
آحببت
احزنني
التوجيه
لاوقات
مجتماعاتنا
والانتقادات
اقتراحات
أجتماعية
مدحه
الإجتماعيه
لأتخلص
لغسان
الرمزي
ركزت
يعايشونها
قادهم
الخزان
احترقوا
وبرودة
قضيتهم
للحلول
لعبته
المصلحة
جيوبهم
رجولتهم
حرصوا
للقضية
بصرخة
تقرعوا
يسمعهم
للاستسلام
لاجئين
فلسطينيي
ليجدوا
يسد
قيس
خزان
محمول
مستقاة
لتثير
إنقطع
سالفه
إخوانها
أختارها
مقامها
النسبى
جلدتها
تتعذر
تنالها
الشمول
المتروك
أقدارهم
سراب
الشبع
وهج
الرمضاء
فلسطينى
الجراد
أجهز
تتلاقى
بأرض
الدر
التبن
ظهورهم
صلوات
محراب
استوى
عينها
تلتهمهم
البصرة
سائقها
بكاملها
الإنقسام
فحباه
آتاه
بنارها
شردوا
فأصبحوا
خالدين
تهجيرهم
بتشبيهات
ناصر
النهارده
ومعاه
رعد
للكويت
أطياف
الرجولة
عقم
استرجع
اختنق
وبالنهاية
وقربني
لاجلها
لنصرخ
ادمن
للهزيمة
يمضون
إدانة
تبرئة
النذل
وأولاده
المعاقة
مذنب
رفاقه
حرس
الراقصة
رافقها
محتجزين
خصي
فحولته
جثثهم
يدقوا
مهزومون
أقوياء
قشرة
وصفيه
والأديب
تلخيصها
تشق
وبأحلامهم
وعائلاتهم
ومطامحهم
وبؤسهم
وقوتهم
وماضيهم
ومستقبلهم
آخذة
نطح
لقدر
حوت
اجتماعهم
يرغبون
والبيت
المخيمات
لواقعه
الشرطي
البغال
بصق
البصقة
نازلة
جبينه
لزجة
تتكوم
أنفه
مشرف
بقنبلة
أفقدته
قنبلة
داس
خندق
يعبق
صرفت
الفخار
صبي
لينفق
تركهم
شفيقة
يافعة
بساقها
الفخذ
ستتعلم
الرضيع
المقلاة
باقر
واتسعت
ابتسامته
قصصك
فتمارس
السبعة
القيس
ومروان
النازحين
يلتفتون
بالسعي
يقرعوا
يحدثوا
ويتركنا
ألقيت
أكتافنا
دمائها
وأوجاعها
وآلامها
بالأرقام
يأخذهم
براق
خيالهم
يزفه
بابنة
اخوته
أنفاس
يستحضر
بصدره
فيحيا
سنكسر
فلسطينية
حدودي
عبوره
بالإتفاق
الصيفي
الحار
وحرارة
ثلاثتهم
الحدودي
يطرقوا
الحرارة
الموات
يطرقو
المحكومة
المسبق
كارثية
محاولاتهم
فلسطينيين
الصحراوي
المعمورة
قذيفة
اللاجئين
فأبو
لجوئه
ليسكن
يعيل
الأفواه
أخوته
سيواجهه
مصلحتهم
نجوا
السمين
أشلاء
يتركهم
اللين
ليطفئ
تتسلسل
غارقا
يفتت
نقلوا
تدقوا
طحين
ترهق
كيلو
كرامتك
أعتاب
المقسمة
خيمة
وأخاه
أمانيهم
النكسة
مجراها
حبسوا
صدئ
فوقهم
وسلطت
نارها
وماضيه
خدم
وطنة
الكنفاني
لتمسكهم
خزلان
لهب
يعمي
قتلته
وفوقها
تريدون
أيمكن
انتشلتني
اقترفه
يعاقبون
تعطف
أوهمه
ليراها
بألف
عائق
تذيب
الأماني
آماله
معونة
وأخوته
الجياع
يتيمات
لتقتل
الأخيلة
بقضاء
والتوجه
ليغفر
المنكوب
وشباب
الدراسي
فاستيقظت
سألناه
عساها
يقم
لتقديري
يريدوا
يقضوا
وصبروا
كالأموات
وموتهم
وجمود
وواقعهم
يهربوا
أبرر
تمكث
فاخترت
الفلسطينيون
النفط
والثروة
الصبى
ارسال
فقرروا
شاحنة
يقودها
قوارب
قضوها
احوالهم
وجبه
للاسماك
الجائعة
سأغير
القطن
عذاباتنا
الأنين
لأرضه
أممم
أخبركم
شجرات
فتئت
تنز
لعشر
أذنه
ندية
تمطر
المهرب
بالداخل
ارتمى
الندي
يخفق
أترى
المقهورين
والمظلومين
أتراها
بعبرات
المهجرين
عصية
تلاميذه
النهران
الكبيران
دجلة
شط
ويلتقي
ليشكلان
التقوا
وشكلوا
المهازل
يضعهم
صهريج
والحر
يصهر
مغامر
حديدي
الحديدي
يتأخر
يرضوا
الخنوع
والاستسلام
سيتكرر
أتخذوا
وابو
ثلاتة
فلسطنين
حلموا
بالهجره
كريمه
وبعيدا
وامالهم
ووضعوها
وافقوا
يقبعوا
اجسادهم
تتحمل
شقيا
كرامتهم
بوجهها
الاموات
وتميزها
رهبة
ومساعدة
وأطفال
المؤقتة
تخيلتهم
أقاربي
مغامراتهم
متحملين
لوحدهم
لفراقهم
قاهرة
تجتاحني
شاركني
القرص
الملعون
يخلع
ويسلب
الجثث
الوحوش
مراكب
صيد
سواحل
ايطاليا
تتتحدث
للمعيشه
وفاتهم
اقترحه
كالكثيرين
انعشتني
النادي
الخزيران
إلهى
أومن
لاحول
سرقوا
للفلسطينيين
هزل
لقريته
دموعنا
زرعنا
حقيبته
المعدوم
الموجوع
منفيين
ناصعة
يعاود
يجني
يصرخوا
المشروع
متيقنة
صرخوا
صراخ
تأخروا
كالروايات
دمك
والمعاناة
وانكسار
والحاجة
السعة
وجهتهم
معيل
صوتهم
بالصراخ
يختنق
هزم
البديهي
العاجزةوالقيادات
الخائنةوالشعب
المستسلموالذين
ليبحثوا
يسعنى
وظروفه
وعمره
يختلفون
تاما
الميعاد
نكسة
وأرض
ويطلبوا
انقاذهم
تتبسط
الشجرات
ليضمنوا
لأهلهم
يجتمعون
للماء
سائقا
تتركز
لتأخذ
المتقد
نارا
ليموتوا
تطيل
ويملأها
صخبا
بلفت
الغوث
تمهيد
المهاجر
إرادات
المصغرة
بتلميحاته
لأمل
النجاه
الإحتمالات
ذوبان
الذكورة
بعائلته
الفدائيين
بالشباب
مغرقين
الأعزل
ليتمسك
بإيمانه
وآماله
للحكام
يحزن
بفاعل
تناسيت
منافعهم
رجولتك
سايب
الانطباعات
يتنازل
فمش
ناسية
ياترى
سمحوا
بجثثهم
يعايشها
تختم
يلومهم
حنكة
تنسكب
قصصنا
لاحس
تسميها
بأقصى
زمانها
تصويري
الصادم
موتا
سيكشف
الرمزى
الصادمه
تتوقعها
معانات
الحاليه
استسلاما
لقيادة
رجولتها
ليموت
لاستطيع
ساشعر
انن
مقلاة
الكلمتان
سنصل
لكنفاني
وحبيته
يرغمك
آتوا
والوهن
والسكوت
امالي
ادهشني
اوقف
السوريين
يتنقلون
أحبطت
المقرر
يناضل
لأعدت
شعورهم
دفعهم
الإحتمال
ألأن
يخاطر
والماضي
لمحت
رابعا
زاي
والغنى
وفوق
نقاطها
النزوح
واسبابه
وتطلعاته
للحدود
الكويتية
يستغلهم
ويزيدون
لتلتهمهم
والمه
وجرحه
والرجاء
يطلبه
فلسطيني
خونه
تقولوا
الحيز
يعطون
الوقاحة
تقرائها
لتقوله
توصية
بشقة
الشاقة
حتفهم
العاجزين
محفوفه
العطش
كابينه
فراغك
وأغفل
فلسطينين
اعمار
الدي
تحشو
مالها
والشتات
وعرب
رجعه
والهارب
زبدة
عطشى
وظنوا
سائقه
يدفعهم
مرتبكة
الجذرية
الشاحبة
أجواءها
ألمتني
القمامة
مهانة
يهن
بميت
عش
كريما
شهيدا
رذاذ
الواقعلماذا
للمعاني
الملازم
لاجئ
وقلقه
بوطن
آلم
ملازم
عانا
بعمقها
حسابية
بتحقيق
واجبا
الصرخة
لتموت
وتؤرخ
يقتلهم
اغراني
وصمة
الجباة
مفجعه
زخمة
للفلسطيني
لاعيش
والمصلحة
فبدأت
تخفق
متعب
خلاياه
قادما
عوز
التسلل
التشريد
الناجم
الفلسطينيه
أختزلت
ارتكز
التفاوض
التهريب
المخاطرة
واينما
لمخيلة
المتداخلة
التعاقب
ليحكم
ايهما
وعينا
إجبارية
بالسيئة
اختناقا
اللاحياة
المقاوم
بجرأة
ورمزيتها
للقلم
لدرء
أوضاعهم
اللاجئ
دمرتني
فينتهي
سوداويتها
بنظر
رح
التسارع
خيام
تحديدها
أعمالة
الأهرام
هتعلق
نتائجة
وآثاره
المشرد
صارخة
بالخلاص
خامس
انامل
مقتباسات
وتتردد
مايدفع
المتجرد
يذكركم
بكيان
أبكم
مقررة
بالمعاناة
غايات
لكبر
مماطلة
الجمرك
الكويتي
بمصير
وامه
وبموقف
مرار
قالك
صاعقة
التمهيد
افتقدته
فتهرب
يستسلمون
سيفه
السكوت
اهون
أذكرة
صادما
صامتين
وبصفحات
ييأس
الحارق
للمخرج
يحسده
لايتقن
يحرث
يخسر
حتت
المآساة
أبكاني
التركية
وتشريد
ودولي
كلامية
أستوعبها
صفيح
ساخن
شردهم
يلقوا
وكرامتهم
كتفيه
الدراهم
هتوصل
اخ
وشائكة
التصفية
النازية
بسيادة
فتركت
تتخيله
فحينما
يتنكر
ليقود
وبآخر
ستدرك
تتقرا
هايكون
ذكرياتهم
أسبابهم
يوصلوا
بادعي
شكوي
ونسج
تشرد
أضلعه
متجسده
فاقدي
الرجوله
الفتي
المشرف
التسائل
فلسطينيه
لخيالنا
تتعب
بلهيب
ارتباطنا
طازجة
وجارحة
الخونة
الشرعيين
اتطلع
الإستبداد
المستبدون
مولد
الطموحات
سيحرق
بمنهي
السفسطائية
الدق
الباقى
صاحبا
توافق
اعمالهم
ظهيرة
برنين
شجي
ويجدد
يختف
المنافي
نكرة
يضطرب
إيقاعه
أماته
داهمتني
المقيمون
التوحيدي
بظلامها
بندقيته
القصيدة
قبضتنا
يحولنا
معتدل
وعادل
استجداء
قومي
عانينا
قدمنا
تضحيات
نهب
رشوة
وجعي
كفلسطيني
يبدد
آلامنا
منبر
المستوطنات
تشتهي
قلاعا
الأيديولوجيا
كتابهم
الإسرائيلي
رأفة
مغرما
بالجدال
مباراة
لمعضلة
بفكرتها
أسطورتها
ستحيا
بالزوال
تسوق
ودسم
نثرا
الطرد
بالصيف
التلفون
يتلقى
يصدمه
الخضرة
لونها
يجف
ماءه
وأقف
المطرودين
ودير
غسانة
ورام
والنكبات
لرام
تجاوزته
يتجاوزها
يولي
للغريب
والمنفي
لاتحتاج
مناهض
بجلب
يكتبونها
ومظاهرات
والطلبة
المرسلة
اصحي
يامصر
وثورات
الحديثه
كمدخل
لايسعني
والتنفس
حروفهم
والمجلات
والخطب
ومهرجانا
مهرجان
ومؤتمر
تحسبها
ويوحي
لسواه
تدريب
إرتباك
للأدوار
أدير
وأغادر
المعاتبة
الاسرية
القربى
فالصداقة
بالحمق
أدركوا
المبايعة
بحقي
انتخاب
إقرار
تقرره
والحرام
والقبح
أمارسه
أتبعه
واتباعه
باندفاع
ورضى
اجراءات
وجداول
يحترمها
الاضعف
تبتهج
تضغط
لصالحك
المحلوم
المحمولة
كتفيك
نرسمها
بالمنقلة
والقرارات
والآلة
الحاسبة
تجاورها
المحمول
وانتباه
تصون
يقرره
الشؤون
المآزق
الازمات
المشط
العملي
السلعة
فالسيارة
وينقلنا
درسين
الفواجع
والخسارات
والدرس
التصفيق
مقاعدها
صفاتها
المعارضين
تشابهوا
خياراتهم
والقيادات
وتحريم
مصدرها
والتيقن
غربات
وتغلق
تطوقه
يغترب
اماكنه
فيتعالى
والعابر
يتعالى
هشاشته
الاكيدة
يعجبها
تذمر
ترشوهم
ومتفاوتة
والنمط
والقالب
الجاهز
الخصومة
استرداد
غده
المخدة
المسودة
لروايتنا
مساء
إدعى
مخدته
بالخبر
أنكره
فيشغل
لغرفة
تبهت
بحلوه
أبعدته
تأت
السبعين
أعدل
قراراتي
سنينه
المواطنون
والرائحة
العراقية
باتحاد
والعدو
يضغط
للتفاوض
وزرائهم
نحرد
ونغادر
ونشكو
لزوجاتنا
الصحفيين
مائدة
لينام
صفحآته
المشآعر
الإختزال
الإختصار
إفرازات
رم
المجر
بودابست
اللاشئ
لعواطفك
إحتلال
مستبد
الإغتيالات
منيف
قتلني
عاطفته
السمكة
وفقده
اللاجئيين
بوطنهم
بزمنهم
الكلامات
بعفوية
ومتناسق
بالمشاهد
النقائض
ونشرات
التبسيط
حساباته
مضروب
وأحلامهم
الهولوكوست
نشرات
والمفاوضات
والمعاهدات
البيانات
بعيدين
البارود
ورثناها
برفاهية
بفلسطيني
يستلزم
نتمناه
رزمة
نرغب
صدقوني
يامريد
غصصت
بإبنها
صادفوه
لولد
تصريح
أسلوبك
الهاديء
بعاطفة
مشبوبة
اوافقها
واستيقظ
سأصرخ
حدثني
فقدتها
الإنفعالات
مفتي
لأهالي
القطط
يأكلوه
وربكة
الأقواس
تصريف
ويرحل
بالاستقرار
المستأجرة
واللوحات
المملوكة
تتفرق
طفله
يناديه
عمو
سائح
طاغيا
ندبة
فراحت
عمان
تصدقه
الشذرات
ألمني
لطبيعتها
يشفيها
للجسر
ذليلة
وشبابه
التداخلات
المغوار
المقصر
تجاة
الخسران
لفلسطيني
بالتفاهة
ودار
امتص
واشخاص
التشرذم
لتميم
ساعود
حلوى
بتعابيره
وغربته
ليجعلنا
مسامع
ومعارفه
ليقوم
وااقع
لعائلته
ونراه
والفراق
والمحزن
فنراه
شخصيتهم
المركبة
الهشاشة
كالموت
والاصدقاء
نتلقى
بحقيبتي
أمتار
القطعة
الخشبية
الداكنة
أحلامها
قهوتها
حرمنا
سنحققه
سواي
مباهجه
مسراته
نقائض
نتذمر
يتذمر
وعواصمهم
العودات
الأعراس
واللذة
والوفيات
المباهج
أطروحة
الإذن
إدوارد
ابتعاده
سته
عطا
بحضور
ورفاق
حميمية
وتنحي
والمظاهرات
تطالبه
رابين
بالخيانة
تطبيع
أعطيته
وإهمال
وهزيمة
أشمل
أوسلو
ويصورها
للأسرة
أراضي
ماداموا
والمحققين
ودوائر
محتل
يباع
ليرينا
مسلوبة
بلفور
الخريطة
ساسة
خونة
وطنيين
المجازر
الانتفاضة
وحماس
ومسالمة
ندعم
نعرفهم
صلبة
المتسبب
مآسيهم
تغييبها
للفهم
والتذكر
للبرغوثي
بالكل
شريكته
مواقفها
بتجاوز
المثول
وأهمل
ثرثرت
ألملم
شتاتي
جهتي
معطفي
بعضهما
الصقيع
التلهف
يلملم
أوراقه
بعثرها
بدمك
معنىى
ملقي
شعارات
جمعتني
والإحساس
الموقت
مدرج
يترعرع
تهطل
يزهر
اليوتوبيا
المواطنة
صباحا
كالشعر
يقتربون
أوصافا
ظنهم
والأحزاب
مباغت
يبدأون
كعدو
قلبتها
بنسخه
تفضيلي
أدمنتها
بفرض
تكسره
أرامل
لتجربته
عواطفه
التشبع
طنطورية
الواجب
بند
موائد
المفاوضات
مفارقات
الاختيارية
التئام
يسألونه
عندكم
سياستهم
عواقبها
مطار
للمسافر
الملهوف
حسبوه
لعملهم
الاعتقالات
الوفيات
زرا
محمولة
تقرع
العبثي
يتشكل
قراراتنا
الفرجار
الآلة
الأكتاف
طبخة
الملفوف
تسخينها
بردت
مذاقها
الفاترة
أسنان
الخسارات
انتصارا
الأيدولوجيات
شمبانزي
العطور
معارضا
ينشق
تنظيمه
حزبا
مواعظه
خدمات
أقبل
متساويين
الأوفياء
يتكاثر
أخبئه
بإمكاني
تشكلت
بلدتي
ماقراته
الأسير
واللاجئ
والإحتلال
مطرود
ليعلق
مرمى
بأخيه
قبره
والرثاء
مبثوثة
لكتبت
صباحكم
المنفيين
ومزيج
الفلكلور
الطفولةوالأجداد
ووجوه
هاجروا
اختفوا
كالأب
والأخ
وزملاء
وتميم
وهويتها
تقرأني
قرأني
تخلفها
بالربو
الدمغات
يخافون
يصون
يحجبها
يعلنها
اللطفاء
يحتقرونه
يتعاطفون
الغربات
يداويه
وصور
جرحى
وغضب
وهن
لإيقاظ
تعالت
المجالس
ملمس
المذيعة
تزف
للشاعر
والبعيدة
بالجبال
يشتاق
رتق
بالكهولة
بالغائبين
والحضور
بالغياب
ووصل
حكايتك
الوحشي
سهام
وبنادق
وارييل
شارون
ضحيتها
يحثني
يخنقك
بشال
الحرير
يهشم
بفأس
مصرعك
العروس
مكافأة
الفلاحات
وغرور
الجرار
تمتمت
بدنا
تظلي
يمة
قصف
أمنياتنا
قبضت
وحملتها
وشتات
بنقطة
ليلته
مغموسة
بيئته
الحقول
الحجرية
أنغام
راقصة
وغسان
وناجي
بأقسى
والإعتداء
المشتهاة
والرؤى
أمنياتي
لمرتع
صباه
التجهيل
تجميد
النظافة
سأنقل
وعاء
ينساب
الإثباتات
بالغريب
الأغنيات
المتجسدة
نشيدنا
للقداسة
السالفة
تكذيبا
الجدارة
البطش
يومئ
يحرس
ستارة
سرية
تصرفي
تلقائي
وضوحها
غيابنا
الاتفاقية
شمعون
سيضمن
يزدادون
التحديق
احتجتم
مالكه
المقتنعين
سكانه
باقة
المجروحة
الآمنة
الضحايا
للجميل
الدعوات
لصلاة
كروح
سيديو
أسمح
هاهي
تخونني
هاربة
مراهقة
بعنف
ركام
تسكننا
النووي
الأسلاك
إعتاد
قمصاننا
زايدوا
بوقع
المهول
صداها
بإصرار
عضوي
الزائر
رجه
ستسمع
صامدة
أضغاث
الأمامية
يتأجج
كصوت
بأصوات
الحماية
العربيةو
الوردي
حكاياتنا
محظوظا
بإيجاد
سكبتها
للأجيال
للفلسطنين
ابلغها
الذائقة
أجيالا
إسرائيلية
أخباره
أماكنه
تتعود
فرضته
الإستثناء
الحمر
المجرمة
غاندى
المحروق
النابالم
أغانى
فكتور
حصد
سنتياغو
ستي
خوالج
فالأديب
بتسجيل
والتوفيق
يبتدع
تخلب
ونستطيع
نشبه
المعادن
معدن
مكلفة
بقاؤه
إدخاله
إدراج
لأمه
خاف
محبته
تؤلم
موسع
يخوضها
يخصني
نسيتها
ضياعها
الاراضي
المحتله
محدثا
سياج
الاذاعات
الخطب
امساكها
يهودا
نعاديه
كرهه
فرديناند
ادولف
اخرجنا
التساوي
بقداسة
الوانها
لمقدمة
ادوارد
السليب
اغفاله
تضاهيها
سيعرف
وأبرز
أطل
مسعى
موحش
ياأخ
الصفقة
لوطنك
لعودته
التلقائيه
معتز
واصالته
بالذكريات
وصلة
الرحم
فرقهم
بالاف
بعبقريته
يأخذنى
الاسرائيلى
لاسرائيل
وتفرق
بالحريه
أنقل
محتوياته
تحن
والاعتقالات
المباهجالليل
ألطف
يفترقان
العلبة
مكيفات
فيديوهات
راديوهات
مرفأ
ملء
تعرفان
تتجاهل
المسخرة
للمأساة
وغبار
أصابتهم
الموجوعين
ناجم
ونتجنب
يستدعيني
لأسمع
لأتجنب
فواجعنا
ومواجعنا
يمزق
والنقلة
تنتكس
بالمقدمات
صامتا
ونثرية
متألم
والتنازلات
الأبشع
والمخيمات
ورائحته
النائي
المحاط
النووية
يتقبله
العلقم
تحيطك
قابلته
حادثته
سهرنا
خاله
الهلال
مطرزة
باطار
نثري
بالزهور
يحدودب
قامته
قوس
أقواس
تتذمر
لخطوات
وتتذكر
حضرها
ترتحل
مختارا
مصائر
يرتحلون
وبداخل
بمذاق
الملهاة
بض
هزتني
واثارت
لرغبتي
إيحاء
البارع
تراكيبها
لبلدته
جفاء
شمله
إخوته
أنجب
أفاض
بتصريح
قدماه
للذكريات
تراكيبه
مسيرته
تلمح
رقية
شقيق
دولي
النزيف
الدامى
لدير
انتكاسة
اتقانا
الاعراس
اتجاهين
متعاكسين
لاتحمل
طرفيها
فهيم
تبليغ
نابلس
نؤكد
حجزنا
لترتفع
ليعرفه
نشكو
التاسعه
واسر
لاب
لعنه
وع
وشعور
محددا
يخطوا
لاخيه
القيامه
برابط
ظننتني
أتجرع
حسبة
بنظرات
لأقرا
اوسلو
وكامب
ارنست
همنغواي
فدوى
هضاب
أزرها
أنفر
توقي
لوز
تحرسها
امثالنا
سلوكي
للرحلة
الزاحف
حقائبي
وسافر
صخور
تحسست
أسطرك
ضجيجهم
مسامعنا
رويتها
مغلفة
بالشاعرية
سمعها
أحرفك
تقتات
أجتر
المختزل
آبائنا
أبنائنا
لأعيش
غسانه
واصدق
منثور
لذكرياته
جايه
إخبارية
تشابهها
أصقاع
تغفو
غيمات
أرضا
تئن
يخطوها
الموصل
نابضة
وطوال
معيشه
ووفاة
شملهم
والعائلة
لجملة
ومثرة
ايحاءاته
انتي
يمتلكه
يريوها
تضمنت
وتشكلت
واسباب
استغفار
تردني
أرذل
شتاتنا
طردنا
مارسنا
الحماسية
المغتصبين
وطنشجرة
ومعصرة
ومحل
صبا
عائلية
مجزرة
لفسطين
للغياب
تلج
بإبراهيم
المبعدين
المعضلة
الفلسطيبية
لهاأنه
المشردين
سنيين
ليسانس
آدابها
أعلق
يصفع
ضيعنا
هانت
ولعشاق
صيفا
ليناديه
يلتقيه
بجواز
أردني
غيابها
ترحيلي
أحضرته
مفروشة
شهرا
يناديني
فيروز
لاجئا
فلسطينيا
مقابر
واحياؤنا
ارتحل
تنقائض
اضن
انتمي
بإعجاب
وجدتكم
متعلقون
بالسعاددددددددة
وتعلقي
سديد
طالتني
أسئل
امتناني
هحالى
كحالة
فكرنى
منتحل
الجماال
مفاهيمها
وأضحكني
نقلني
ألومه
يوفي
ادعاءاته
تتوجع
تعلقك
كيوم
كالسياسة
كئنها
احزان
وافراح
الانجذاب
اللامبالغ
وروعتها
منتمي
لتيارات
وتصدقه
وعيشة
عاشهاومع
هيحببه
أعقد
الخيالى
الانتفاضات
برنامجي
الجنازات
حجارتهم
يقفن
جنازات
أتذوقه
أرتدي
قناة
وأعيشها
وكبرت
حائطا
اللاجئون
اللاجئة
مسه
لعزل
عاطفتها
ذهابا
إيابا
أعتاد
يعبث
امتلاكها
جندي
إسرائيلي
ثلج
ليذكر
روضة
كعادتي
تنفى
جريرة
يكرهك
منفاك
أتعتبر
أهناك
سحرني
غادرة
منزلهم
منافي
الأبوة
ومتعب
لايحب
السياسةوظل
يتجنبها
عمرهفى
صنعوا
السياسةتلك
الشوكةالوتد
بمشية
عاديةمشية
انكتب
اتذكرها
بالمسجد
والأسواق
والمدرسة
الجبنة
والزيت
والزعتر
مواضعه
كالهاتف
الأكيدة
الإقتلاع
انتحب
يتركنى
ضحكة
كلاجئ
أخاذة
خففت
زادته
تستعصى
عهدها
والمنفى
الألفة
نحكيها
بالعبارة
اشكالها
لسيره
ذاتيه
التراكيب
ماتخلصها
مثاليه
ارشحها
اللافتات
أشجاني
أرهقني
يعزلها
بالضروري
للنكبة
منعه
بالسخرية
التحولات
الاجتياح
الاسرائيلي
ذلكفما
والاسرائيلي
رحالة
البراغثة
تتصوره
تفزع
السماح
وعاشه
بليد
فحسببل
واخرى
المكونات
الأخاذ
لتنتج
للصهاينة
إبدأ
وشارون
أخبث
الحيل
اشم
الوريد
التعقد
اطير
لاختبر
اختبره
احببناها
راها
تتملكك
انتزاعك
وضبط
التقويم
ويدخلك
طباعا
متوجها
بحروفه
جاثم
العبور
والسهل
ببصيرة
مكثف
غربتك
تتعذب
أخطاءك
يواجهونها
لكونهم
شجره
تدوينتى
ومحزنه
موقنه
وسأعود
لزيارتها
أخو
ورغبتي
وأشتاق
وذالك
مقارنا
بمجلة
تحريره
نرتبط
الكهولة
يفاجأك
مباغتة
ووطنية
سرب
والشخص
يشقي
المخبئة
مقصرين
تفيها
عيوننا
ليتحقق
صاعق
وصحن
ومنيف
الغائبين
وضحكات
يفلحوا
لبطن
قصائدنا
غدت
قرأتم
يطرقون
نصور
ديكتاتور
يتلصص
استعرت
عقدت
صفقة
اعرته
بعز
المرتب
الحياةو
وجعه
والمشي
وحنينه
والاقتباسات
والامور
بدني
واخشى
عنكم
اوطانهم
نفسر
عاملنا
الاجئين
الساحلية
انتقلوا
جزئه
وجاءوا
مدننا
مهاجرين
حمص
جدو
سيبقون
عداد
للكلمتين
امرهم
حله
يظهروا
وكلي
وأبي
وأمي
وأخي
وعائلتي
يناله
مدعية
تسلبونا
لموتنا
فشدني
الوعد
الصديقة
اختيارا
بإسقاط
بالتنقل
الحامية
والسيرة
تسقطه
المصطلح
قتلنى
الرابطة
فاين
حماسى
بابسط
الاموار
اوطاننا
وصلنى
حرك
حواسى
ومضى
سيكتبه
سيبكي
أبن
وحيفا
وغزة
وينتقص
يحظى
الطامة
بالتنظيمات
بعيوبه
أخبرنا
قالبها
مخطئون
رؤيتنا
بالورق
ذقت
شجرته
مباهجها
أحزانها
بطولاتها
أحزاب
تخوين
تصاب
لاستيعاب
نحت
لقضاء
صفد
بثرثرة
وابنهما
والنكسة
المرحلتين
وتعيشه
لترجمة
يرضعون
يدغدغ
فنرة
أنقطع
المتبقية
لأحكم
التنظيرات
الفلسطنيين
المسجد
الاقصى
لفشلت
ينغلق
لبضع
منحدر
تبذل
يرتبط
المتجه
لأسفل
تقاربها
تزره
الكتاتب
الزميل
أقتبسها
أستعير
مجهوده
يريدنا
ونشعر
تعاطف
القوالب
والمنافي
اللامعة
الناعم
تراودنا
المختبئ
ومواقفه
يتقيد
بالجسر
سررت
الشاشات
القتلى
والأسرى
الفليسطينى
مامعنى
لأهلك
الغذاء
تزور
بلدتك
الأعلام
الإسرائيلية
فالبيوت
راسى
البرغوتى
حقيبه
سفرك
سيستمر
ميلادك
لاغتيال
مقبره
ساكنيها
عمرت
خرائط
قدموا
ومأساه
وغربه
تقبيل
المحظوظين
النفى
والابعاد
المعشوق
والانفعالات
المبتكرة
الأساسى
يستفيض
وشيئا
تفصيلى
يسأم
بالحبكة
واخرين
نفيهم
ومشاهير
يساهم
ومشاعرهم
وأحوالهم
فالسياسة
وزيارة
استفاضة
كعلاقة
بالسلطة
والاغنية
أصاحب
يرهقني
يتنزهون
وطرقاتها
بالقهر
نكرهها
الإيجارات
يالقوة
كرههم
هتلر
وهاهو
المنيل
جمهورية
يخاطبنا
شئيا
يتحرق
وتتخيل
الأمومة
قوات
المقبوض
اولادكم
رنة
التليفون
للشوق
المشاجرات
واللوم
والاعتذار
لعمان
المبهجة
ليدل
وموتى
الاشتياق
فحياته
تمنعك
الليسانس
استثنائيا
وتخلو
تراوحت
الخضار
أبيب
تنسيقها
خضرتها
التدابير
سنظل
نركض
غنيت
أستحق
أكذب
تعريفا
كأشخاص
نخوض
بنادق
إعتراف
مغص
الفلسطينة
تلهو
مستشار
منبوذ
أرضك
جحيمه
شروطه
بذكرى
تب
لسا
وأ
الدني
ايقاف
العصيبة
يشرحها
حناياه
يتغزل
محفوط
كسيرة
والأمن
الإنقباض
والصعبة
جارت
عزيزة
وأهلي
كرام
اشتركت
فرحتها
حالاتي
سيختلف
مهاترات
يستوطن
ليخبرك
فالنهاية
أحرفه
فصلت
إم
تستهوينى
أراضى
اخو
ستى
أجمعوا
عجزنا
جهلى
مهجرة
مغتربة
لاأدري
وألما
ينزف
قريبك
بلوعة
سيزداد
لاتدري
الصهيوني
وسكت
بموافقة
ازور
الملفتة
البارعة
وتفصيله
متعاليا
الجامدة
بعدت
تزيدهم
الجمادات
والأزمنة
تحضرني
بعييد
بالأسي
تطلعي
الغارقة
منحاز
بالجرح
الفاه
أكبادنا
ونفيس
إحتراف
وسماسرة
اوجعتني
لحضور
احبابه
وبوجع
تجرح
انقصت
يطيل
ويخوض
أأبدأ
احتشدت
مقلتي
غمرتني
غبطتي
يجالس
بمصاحبة
وغبطتي
استمراء
والتشدق
بشعارات
وامتهان
أمنحه
وحبور
المملوءة
الأحساس
بأهله
الملفق
ننادي
نتذكرها
المواعظ
الخطباء
المنابر
لنقرأ
لندرك
تفقدها
نعانيها
والأشجار
مخزونه
عبور
مزجت
ترفضه
عواصم
البطن
السمحه
المشتتين
فعلناه
نثرها
لعبور
بذكرياتها
يرتبها
استحالت
سجلات
أمسوا
الاستيطان
يحتفون
سجلاتهم
عاتية
بشجرة
التوسع
بيخليهم
تكفيك
لتدركها
قصدها
وبحزن
لصديقتي
رفاه
وصتني
لأشتري
فقرأتها
كقول
مأثور
محضة
سياسيين
مجبرين
جوازات
يعتصرها
بصيص
ويحن
ويهفو
ويثور
وانتظاره
بالعبور
وكانى
امسية
صبايا
الدبكة
متاخر
افعله
مندفع
باتجاهه
الاندفاع
آملين
انتشروا
ومخيمات
والقش
وحاربوا
مرحلية
للتحرير
ولغيره
أبيها
فأجابها
كسول
اختيارية
أنما
اللاعودة
مطعمة
دمعات
لمواطن
أيسر
الالتقاء
مناظر
محتلة
نتجاهل
ببعيدة
وذكرتني
يحكيني
كمغتربة
سأحرص
إصداراته
علاقتك
خالة
ومدينته
ليحكي
ونثرا
فصلهما
مريدا
يريدك
اوتار
بيشرحها
ومعناته
لاجيء
الفلسطنين
الرائق
والموجع
والمستوطنات
وشعره
تختلج
الموطن
يزوره
بالصمت
تعاطفنا
للمرحله
رمته
ومشى
طرافته
عجولة
للاختفاء
مستوطنة
سميناه
مزجه
ذهبي
ترابها
خطانا
اقتربنا
سأؤجل
واشتقت
تهجيره
ملتوية
وعربي
مقعدي
الدائري
الغلابة
العبقة
أنفصل
ويعبر
رحمهم
يافلسطين
وأجعلنا
ويشهدون
بحقة
سكنني
وسكنته
اا
سيرتة
وحياتة
زوجتة
يااه
ومحبوك
اسرائيلية
ولاتعرف
بلادها
الادميه
والأعتقالات
لنستيقظ
السليبة
ليوميات
صادقه
وذاقت
متجها
والاحباب
لذنب
ارتكبته
بالمستوطنات
تبعثرها
بالاصدقاء
شعرتها
اعشها
الجنازة
منطلقة
تفضي
رأيتني
وعام
استعاد
ولوهلة
مديحها
أحيا
وهبتني
المتانة
لابسط
وبقلبي
شاخ
نقش
لمدينته
اللاجيء
ولادتي
هرمي
يحسسنى
السطرين
تساؤلي
المكافحة
التويترية
ستحزن
بحقك
والتحديات
ويروى
يلتقى
اخواتها
الجميلات
لنآ
جميعآ
سيمفونية
بالوجد
الشفيف
المطهر
ورقيق
ابتذال
شلبي
اسمحلي
راسك
سيشكل
سردك
يعيشك
يؤلمنى
فانما
خاصتي
تغرغر
طولا
وعرضا
كمرآة
أعنيها
وبالمناسبة
براوية
للقصائد
وأوصافه
بإنجذاب
ومأساتنا
سأفتقده
سيمكث
أوصلني
تشبت
آملة
انغماس
يمسها
مقررات
لنري
الضوضاء
خذي
عودي
أصابها
اعماقك
معناة
اشتياقهم
الالتهام
كنزة
عيونك
شوكة
توجعني
بيوجع
تخني
إصدارها
كنزا
مكرورة
مجالها
عدمنا
الفضيحة
أتحامل
تستعجل
تجرأت
والإنحدار
أسخف
أحصل
قطف
ننكرها
معادية
ترسلها
مغامراتهن
قمرة
القصيمي
والدها
عشيقته
لميس
سديم
خطيبها
تسلمه
فراس
وتتزوج
ميشيل
مشاعل
أمريكية
فيصل
بتزويجه
إذلاله
أساسا
جاورها
جارتها
سألته
بأرقام
إمتدت
ابتكرتها
الصانع
استدعت
شرحت
جيلها
تفضح
ستنقل
مزيفة
مشكلتك
بتنطبق
يهزه
غازي
القصيبي
أمضت
تتعجل
إيجابياتها
فضائح
لأعراض
بالاسم
العوانس
يقر
ومجتمعها
نقمها
يتبناها
بأرجاء
والإشكاليات
أجانب
بروز
توضحها
ميزات
ومتماسكة
الطفيلية
بمهاجمة
المستور
للجهود
الهيئات
البنائي
جهدا
باللعب
بتحريك
الراكد
المرتزقة
الركود
الانكليزية
استسيغه
لهكذا
والشيعة
تستر
عريه
تهاجم
عايشته
وجريء
الصائب
لنزار
وجبران
لجورج
أغنية
لجوليا
مجالسهم
الأرقام
ندين
العمرو
دردشة
السوالف
الدردشة
اسميها
المراهقات
المطلقات
اتجاوز
انشائي
الاجحاف
فتصف
عمالة
اكسبها
واكتفيت
وتعرضت
ملييء
الفضائح
تركن
بعيدون
ترسل
أخبارها
بتطورات
وتنقلب
يدلي
الإيميلات
تزيح
بصراحتها
تضييع
أحدثوا
فالحل
وتنشر
والفضيحة
إدهاشنا
بناتهم
وبذا
ألومها
طبيبة
الأسنان
الطبيبة
شابات
تشهير
منظورهم
صرحت
وصديقاتها
لرجاء
تسويق
استغربه
الشطحات
مخطط
وماكانت
ودفعت
يتجرأون
ويكتبون
انتفع
وفضفضة
ووضعها
مطبوعة
والمسمى
استفز
ينحط
تشبة
لشابة
طموحة
طالعة
حكمى
التعريفات
وادب
محشورين
الاستسهال
فذلكه
الكلاشيه
مطولش
سابتها
المراءة
أصالة
بإرسال
المستخدمين
استحسان
السميكة
والعقاد
يتنازلوا
وينشر
الأقصوصة
ثرثارة
أدسم
شقاوة
كتابية
بقصتها
لتكشف
عمادها
سعوديون
ثرثرات
واللعب
لفضول
وإللي
والباطن
نلزم
ومعقد
تفتر
والتوقف
نكرانها
بهاو
أسبوعية
وتسميتها
صديقات
الخليجيه
ومسلسل
نبات
ربمآ
والاعلام
للمراهقات
قرؤها
مزعجه
سيئا
ويخلو
اممممم
عطتني
اللاذعة
عقليات
ومراحل
وتخبط
تمثلها
مثاليات
كتيبات
فضائحية
التسيب
فئتها
اجلا
الحريري
لطبقة
النجدية
أغرقها
اللهجات
تتبادلها
نفاذ
فتأخذ
الخفيه
بعناوين
عجالة
المنتشره
والأقاويل
نزولها
تلهفت
زاهي
خليك
بالبيت
ورؤيتها
وللمرأة
الصناع
وآفاق
متهورة
يعتدها
يدريربما
ووسيلة
لدفاع
صاحبتها
لبنات
المفروضة
اوجها
الغسيل
خذلني
السخف
انترنت
منتديات
ورسائل
لاأتذكر
المطروحه
المشبعه
بالمغامره
السلاسه
المخملي
أسراره
الاستهجان
الاستنكار
وعلامات
لمراجعة
الفصام
أتقبله
فيهاا
متسرع
قمته
الفعلي
أحرص
بإضافتها
استغراقي
ألجأ
الكاظمي
علياء
عون
وتعميم
فانتهيت
جدالا
للنهايات
تعتاد
بعينهم
ولايمكن
الارستقراطيه
تحوط
مشرفه
واخذت
الغة
مدحوها
وجدتة
ملقى
عنوانة
أستخدمت
للتشويق
خادش
وفور
اخلاقيا
اجتماعيا
واحترامى
سببتها
هزته
صحي
متل
غالبت
يعدوا
طق
حنك
ماسر
البرامج
التلفزيونيه
وتحاكي
عرى
يحرص
إخفائه
وشخصيا
الكافى
الإعتقادات
أحييها
شجاعتها
الثانويه
عممت
ومبالغة
قهري
بدونك
والسكون
احتفالا
تغط
يغذي
التلصص
وركيكة
ومبتذلة
قائمتي
فريت
وتقييمي
أبتعد
لأعطيته
لانهيها
ركيكه
ثرثره
نسوان
ومغامرات
لتحميل
زلاتها
وبدايه
لاتتطلب
ميكي
لاتستحق
احداهن
متابعين
مهتمين
أخلاقيا
بالأعمال
فللأسف
المتابعين
الاقنعة
اضعت
ككاتبة
مبتدئه
قرآءتها
الازم
والأحزان
واللحظات
المبكية
لايريد
بيبي
ويع
تفاهات
لجهة
نقرؤها
مستقبلية
واظبت
التواءات
حملة
لركاكة
أحتمله
المؤلفات
صاير
تتسمى
جيرانهم
بالمذكرات
هزلية
لمآذآ
جراة
لنشرها
وضجة
أسوء
معمم
ومافيها
أقامتها
صفي
المباركفوري
الآ
الموثوقة
للسيرة
طلائع
صغيرها
ويؤمنون
المحنك
مقصرة
تضحياتهم
بتسلسل
ونشأتها
العلامات
الجهرية
مضايقات
وهجرته
والغزوات
وصلح
زوجاته
فقليل
شيمهم
النبوه
واعماله
وزواجه
وقسمها
مرحلتين
ايجازه
الفراءه
ذرفتها
جمرة
تكويني
وعاينت
متقدم
وشارك
مسابقة
واشتهر
وسارت
البعثة
مستقر
والاحترام
غزوة
تبوك
الفترتين
الغزوات
والفتوحات
وتجميع
السرايا
طرفي
وثانية
الصوياني
كرئيس
كنبي
نحفظها
بالأحاديث
وأتصور
عظم
يبسطها
تبدء
مقرر
لمسابقة
الموثقة
بالطويل
القبلي
بولادته
ووقوع
مدعومة
والرسوم
التوضيحية
بتواضع
والقمر
يظهره
والجهاد
والضعيف
لأحدث
فكانتا
كلهما
ملما
وتفهم
ستتكون
ننتسب
نقدمه
وايمان
جناتك
أله
اجمعين
مقدم
جائزتها
والتعاطي
تكريس
غزوات
ومعارك
قامتها
وفاز
أقارنه
وخطه
للأيام
لهلأ
الهجرية
أضاعني
فيضيع
بالإيجاز
الأوثان
الأصنام
للتقاليد
الأعجاب
بمبادىء
الأختبارات
بايجاز
أخفى
قضاه
انتقائه
لصحيح
توثيقها
وقيمته
وعزمت
فراءته
واحتوى
استهله
وتاريخهم
متداول
الخرائط
والحصون
ساهمت
للأذهان
التاريخين
والهجري
سنته
اخلاقة
ينتحر
اقوياء
حكماء
سيرا
عقباه
الطائف
اسرني
اشكو
حيلتي
وهواني
تكلني
يتجهمني
ملكته
امري
ابالي
عافيتك
اعوذ
والاخره
سخطك
العتبى
ففضل
دعوتهم
وغزواته
ووافي
والكبار
وجامع
وتناسي
بإبن
بالسيرة
لإبن
بأهم
يعيننا
مفصله
دياناتهم
الدعوه
الاسراء
المعراج
إيضا
لنزول
أقرء
لسجل
التجهيزات
أتبع
أزواجه
بمادة
ندرسه
فبحث
منقوصة
وبالنسبه
للمطالعة
الأسبقين
صفى
ولجمع
تحد
أتعثر
صليت
وتاريخي
وسلامه
رباطة
اكاذيب
متانية
الفلكية
لتعيين
لمعركة
حلاوتها
ولذتها
ياااااااه
لفراقه
أجمعنا
وممن
الجوزي
موضوعيته
المستفاده
اطاله
كننا
وصحبة
وصفاتهم
وصبرهم
انهمرت
والفوائد
المؤكدة
وإيماننا
لافضل
واتم
أقترب
فجعله
وناشره
تلهيهم
تجاره
اسلاماه
لاتكمله
ودموعك
اغرقت
بدآيآت
وسيره
وشامل
وخفيفا
للمباركفوري
البارزة
احدة
الثانويةوقد
وتقليدي
بالشمولية
والإيجاز
بناية
المتعمق
وبقيت
اجتهدت
سالني
يقروا
جسرا
عصرهم
ينافس
أعيده
فقه
القدوة
أسكت
لكأني
فياله
الإنتصار
أتلوها
نزعت
رجوت
أصحابة
الاقوال
وصبحه
تقربه
لعوام
البشرعن
الأكرم
واتقن
ونبيه
أقتنيه
بحاتي
تهزك
سانهيه
الأنساب
نحسب
بإخلاص
الآفاق
رااااااااااااااااائع
والمرسلين
وتسخير
وحاطط
ورفضت
بالتحقيق
سماته
بحثية
واهتمام
التريخية
تلازم
ويتميز
بالاختصار
سقى
لتسجيل
لتقرر
القرائة
ابتدأ
غضبت
ابهى
اطيب
وعبارة
الطاهرة
مجيئه
وترابطها
الرسوم
وومتع
ابتعته
والمعاهد
نقاءا
حاكمها
صن
الاحظ
لغتة
وعرة
بسيرته
بمواقفه
فرحنا
بنصره
لوفاته
منزلنا
مأخذين
الخلافيه
المستهجنة
يقتضي
ومصادر
موثوقه
ضاحكا
أبرزها
حائز
مبحث
رياض
واشهر
الملخصة
لأفضل
للتحقيق
التحديث
الحويني
محقا
التنقيب
نقلنا
ميادين
تجذر
الطاهره
أخطط
للمراحل
وردا
واسترسال
وبليغ
المنقحة
ومجمل
رحيق
تفكري
الورى
أتعبني
لضعفي
ترو
أقرئه
فأحيانا
ورسولنا
اجمعنا
وتتمتع
نهل
واحسنهم
ثراه
مثواه
باركت
بالمدرسه
يتدرج
أخره
تبعهم
نالها
ويثير
تتح
بانقلاب
والتحولات
لتعليق
المستعربة
المغالية
والتغريب
اقتصادي
الايديولوجي
بتحليل
بفهم
شيوع
الوجاهة
سرعته
كإقامة
باهظة
تحركها
يلجاء
بالمراحل
الإقتصادية
التحليلات
الاحتفالات
اعجبك
الغفيرة
الوسطي
حظها
الانفتاح
التضخم
السمسرة
العقارات
الصاروخ
اللحاق
حفلات
الباهظة
الموبايل
منتظرة
بالتغيرات
الأكاديمي
الاكاديمى
وتجاربه
وانماط
الطبقى
الصاعدة
وانتمائها
التصييف
نواتج
شمول
والشراء
لماما
للبيع
مرعبة
كارل
الاقتصادى
الانقلاب
وتسلسله
والصعود
والهبوط
والوظيفة
والتصييف
حكايتى
زماااان
تالتة
بتاعى
الاطلال
هاجيبه
يعينى
واتفاجئت
بالافراح
بظاهرة
والازدواجية
عبدالحليم
واجتماعيا
وسياسيا
هتطلع
بتحلل
بتساؤل
ولاى
وصعود
ويحلل
دجلال
واكب
تسطيح
وبأسلوبه
جلا
الأجتماعي
فوارق
أجزاؤها
الأقتصادي
هجرة
لدول
راصد
اكاديمى
النقطتين
لحلمي
التوني
التطبيع
شربه
الطبقية
النسبي
أوضاعها
ترقي
طبقي
الطبقي
بالتوسع
البيروقراطية
مشروعات
الزراعية
الأتصال
بالنشاط
صاعدة
بإحلال
العسكريين
البرجوازية
الحكمو
إحلال
الأحزاب
إجراءات
القطاع
التفسيري
الأنجال
تفسيري
اقتصاديه
ثقافيه
بتحليلاته
القصوي
الاجتماع
وسرعة
وترتب
مركزه
والتنكر
ويضاف
تطلعه
الترقي
كلفه
يشغله
لوضعه
للمنتجات
بتحولها
للانتقال
كماليات
والظهور
الموسيقي
حراك
وتدني
متغيرات
والطبقة
والازمات
المالية
تحولات
ليحلل
المحلل
نأمل
الإزدهار
وسائر
تعليمى
بقرايته
طرا
وعوامل
يبينها
والتبسيط
فاحصة
لتطور
إقتصادى
المحتمع
الغفيره
فالى
وافعال
الملحوظ
بجعلك
اروقة
المتخصص
للنتائج
الإقتصاد
الأنفتاح
للخليج
لتحول
ديناميكية
قاللى
إمتداد
تحليليه
المنصرم
القرائن
بمناهج
مممتع
التحليلى
تدريجى
قلش
مضيع
نلقى
رائح
عبارةعن
ازال
يو
حكمونا
قاتلهم
يحققها
ومتأنية
للتغيرات
أتصوره
عذره
للمهتمين
بتأثير
الأربعينات
إستثمار
التطلعات
والمطلوب
الإطناب
لمقارنة
يعزي
باقتنع
بتحليلات
الأنسانية
أباظه
ويكأنه
المقطوعات
والمشرب
تنحر
سريرتك
مصيري
بأسا
تقضم
وتزهر
براعم
يستخفك
يغمرك
فستري
بهجتك
وأكثره
وأشده
بخطبة
بنسي
المعيار
المكتملة
أراؤه
وصوفيته
نظراته
بالتعبير
عالقلب
يعصر
أحلق
مالن
سيتحقق
فردوس
بجبران
إدخالك
عيبان
الإرهاق
بإنجيل
أنطونيوس
الاثني
وسلوك
والصداقة
والشريعة
لخطاب
يهودي
رودان
النحات
ليعطيك
خيرات
بالانجليزية
الموازية
زبد
انوه
المطلقه
تقصها
تعلقها
كاقتباس
لتكنولوجيا
ترافقها
والحركة
يقترن
أنفسكم
خلعه
أعماقكم
تهدم
الفضيله
جدآآآ
بروية
مقتبسات
الراحلين
يراقبون
تسر
السنديانة
بهمسات
أهون
القيثارة
نفوسكم
قطعتها
سكين
يومآ
فسترى
ينفصلان
إنفرد
يرقد
فراشك
ويد
تنسوا
بملامسة
أقدامكم
لمداعبة
وأى
دائمآ
ليسد
حاجتك
يبلل
صباحه
ويتأمل
إنطلاق
الأثير
يعان
والشفافية
وزبد
سخية
بمعانيها
لأرفع
منازل
وشرعت
لتحلق
صغرك
سبقك
الرؤى
فالجمال
الرائي
العطاء
وبالناس
وبالله
أعجبتى
لثروت
والفضل
السكير
مارى
ساعدته
المتبادلة
يتحدثان
والمؤلفات
والمثالين
والفنانين
وليم
وارتبط
فقولوا
حزب
محاولاتي
تناسيته
نسيته
أمسكته
بإبتسامة
جزيرته
أورفليس
فطلبوا
يعطيهم
مغادرته
تستوعبها
فاتتك
جوستين
جاردر
إتباعه
بالباقي
أحتجت
ليفهمها
دربا
يعدو
العلوي
تعريفه
هائما
استكشافية
بمناظير
معضلة
أنشودة
لعملية
تجدوا
لقال
قرائن
للقيد
دايس
فاتبعوها
مسالكها
بجناحيها
فأطيعوها
جرحكم
ريشها
تستأصل
أغصانها
تنحدر
جذورها
الملتصقة
بالتراب
تحرركم
انقياء
كالثلج
بدموعها
سرقته
الذمة
بحل
الاحاجي
والالغاز
حولكم
تجدوه
الوسيع
ويبسط
ليلقى
الفياض
بترجمه
وفخامة
أفتخر
نصوصا
ألق
لإحساس
الإضافية
لمترجم
صفوة
تشذيب
للتباهي
حريصة
كفتي
زرادشت
شرقية
الخيالات
تصحبك
ليلامس
تشتغل
وتجلي
الهيكل
تلتمس
فإنما
تخبز
تذمرت
تعصر
تذمرك
يدس
الخمرة
العصير
الإسترسال
لفكر
المرهف
بعقائد
ونشأته
يتفقان
فجمع
النبيين
والفعل
ترجمات
الإنجيل
تعبد
بقواعد
وعقيدتها
ويتمنى
للتطبيق
يرسله
لينير
محتملة
نادين
اومأ
وكثيرة
المزالق
بجناحيه
مملوكا
فرجة
بينكم
بعضكم
حذار
تجعلوا
حبكم
شواطئ
تهتز
بنغم
بقلوبكم
سواكم
السالكون
إنكم
تجدون
انتهاكها
يبنون
قولكم
ينفكون
شرعة
تحطيم
العرش
تسعون
مقر
ترغبون
قولوا
العراة
لكنكم
امضوا
تتعلمون
الزهر
الزهرة
انكم
كأضعف
بأصغر
زبده
لفي
دنوت
الينبوع
لجبرانجاء
عاشهاما
التغريبة
مواضعكان
نشيد
راعش
وينسكب
بنفع
وصلاحه
وصفائه
ونقائه
لتلتقي
فإيمانه
المرئيات
والمحسوسات
نوليه
ونتفكر
لمعتقداته
وتجلى
تراقب
تستلذون
تضعوا
شرائع
بالأكثر
تكسروها
فرائضها
قيودها
أمست
تشعرون
تغلف
آلامكم
الساهر
أسقام
باتخيل
بالإنجليزية
باندهش
اتقدمت
جزأين
قيها
لأدواته
نثرية
لدرس
لمقتطفات
بمقتطفات
لشعبه
أورفاليس
تجئ
سفينته
تتحدثون
حديثكم
وبيظهر
ارتقاء
ووحدته
أحلامكم
الشمالية
بالقيود
بزرادشت
واصلاح
ورقي
متخوف
اعتزال
وليمه
مبكرا
الولائم
واقفون
ولوا
ظلالهم
شرائعهم
وهيهات
للظلال
فأعط
يرثك
عكاشه
وتأثر
فجبران
لخليل
مذهبه
مقابلها
تشتتي
فقرأت
الوادعة
مماثلا
متضمنا
والنص
نقيا
ويمنحه
شهير
فرادة
تداعيات
ومراهقة
والاجواء
وفكرية
وفلسفية
يتحسس
والمقدمة
والروحية
الجبران
وتجده
بالتعليم
ومفعمة
رحيقها
لاستكشافها
الفارقة
نبيك
لتستنتج
متحير
لتقييمه
يمدها
خافتة
والعري
قطب
احتمالا
النبرة
الرسولية
لسفينة
ونساء
حقولهم
فتوجه
حيته
العرافة
يوجهه
وتاجر
وخطيب
ومعلم
وفتى
وفلكي
مسن
سألوه
والأولاد
والثياب
والبيع
والهوى
واستمر
أوان
سبقني
وترجمه
ميخائيل
نعيمة
بالآراء
المغلفه
تودون
اعماقكم
استقل
بالسلطان
العاطفه
اتي
الجم
بالعبرية
فالاقتباسات
يامن
معط
ابنائكم
المشتاقة
تقدرون
أفكاركم
المساكن
تقطن
مسكن
تصيروا
تحاولون
عهدناها
وسأسميها
لعشنا
كالأرواح
نثر
تضج
بمعان
تحفر
عظات
للرسام
خطوطها
والترجمة
مزخرفة
ليحاول
فضح
إلهنا
إرادتك
رغبتك
ليالينا
حاجاتنا
والمفكر
الروحيه
وينقسم
جزئين
كالزواج
والأبناء
والترح
إشتريته
المتنبي
يتوبيا
هجرته
الجادة
ساندته
بمي
بلغتي
ينغص
الممزقة
قسمي
أعلنها
ياقوم
ماشعرت
خارطه
وجدانك
ارددها
راجيا
رااااااااااااااااااائع
أولادكم
بالانجليزي
تنكشف
بالحكمه
ساقول
للعظيم
تراتيل
وتقييم
وترجمة
بهجت
والرقة
ونصائحه
واعطت
نخبر
نتوارى
متينة
يشر
ملئت
نهدم
والفكرى
الخرافيه
بروحك
ولسة
الشطار
المسمومة
عافية
انتقالة
أغبى
أقبلها
أتقبلها
خناقة
اكتساب
حاكها
وترجمها
حاكما
التجريح
وجوب
سأتعلم
حاك
وجدانه
أذنيك
التذوق
متناغمة
تقتضيه
شريعتنا
اميز
أتأملها
والطعام
لأحدهم
للصغار
دثروت
التناغم
تنقيحها
متألقة
تحبين
ممنونة
لسارة
القرعاوي
لتبوح
تصورته
أبرح
ليالى
وحدتى
السامى
وكدا
كابوسية
تطالعه
ونفرت
المليك
نبحر
اقولكم
للمرآة
لمفكرين
وشعراء
متنوعين
يبالى
مخصص
يرغبن
سارعت
مختبئة
بالتحدي
تغرقنا
طريقهم
أحبيه
وانسيه
يريدونه
للبدء
لأنهن
يخفنه
لخوفهن
الإقدام
فالمرأة
لممازحة
لسقف
توجهه
والغرض
انادي
بالنسيان
العاثر
نسيانكم
جيوب
الحقائب
قهوتنا
نفترق
ومؤلفات
أحداهن
والنسيان
نقلب
لنضحك
نتعثر
نتبادل
وتتكرر
مكشوفة
أراقب
يشاركنا
قناعه
ويعترف
العارفة
الميثاق
اقناعنا
نعطى
المضى
بإلقاء
لطبعته
لموضوعه
اصادف
يعالجه
تعين
جازمة
لينسى
البدأ
يدمر
دوت
سماعي
المرفق
رصفتها
أخلصت
بالانتظار
المفطور
تلجأ
والبغضاء
لمعشر
تتسلح
بسلاح
سنصلي
بفصيلتكم
كرت
وأخص
المكالمات
للسيدة
الموقرة
والود
ممرضة
لإيقاف
نزيف
المعنية
امتدحت
وتشابيهها
حررني
لأحلامك
وستصبح
سالكة
يخال
وموتك
والشقاء
المخاطبة
التنبيه
الختم
بيعه
تجريدية
الصادقين
أوصلتها
تتباهى
بالتدين
الربوبية
يفرقوا
نوتاتها
كمعنى
تحدثوا
وأثاروا
زوبعة
التأييد
والمعارضة
أنصفها
حوض
مهجور
والوحدة
رقدوا
شتوية
وغنيت
صورتي
بهيئة
المجنونة
برجل
لتنسى
تحدها
الأرجح
تربة
تدس
أقراص
والعميقة
ياصديقي
بقربي
وسخطي
سأخبركم
بأنكم
المتبقي
أصواتنا
وأنثى
مفلسون
نقتلكم
فائضة
الأبجدية
أمارة
أقدرانا
يامعشر
يحتلها
فالعشق
قابلتني
رائحتي
وصوتي
وضحكي
مامضى
وحان
سليط
النوافذ
يحسن
ولوجه
جربتم
تندر
لنضعها
مايمس
لاينتهي
أقرأوا
بالشتم
نخبوية
نخبوي
واصلة
تثرثر
لنسيان
لاتحتوي
الحمقاوات
وطويلا
علاجية
فخاخ
لحساسيتها
بأنامل
القارئات
الانتقائية
ورميها
وكتم
حبيبها
بالإغراق
بأشنع
يفطمك
ماضيك
إدمانك
تنخر
وتصيبك
العلاجية
إفراغ
إبقاء
ترشيد
استهلاك
التوقيع
يبكيني
بالامتنان
الحصانة
مشكلتة
فالنسيان
يثرونك
بخسارتهم
المرتبط
العدوانية
تتراجع
فيصبحون
مأدبة
رولان
فرانسوا
قفص
الاتهام
يمن
بالعفو
سيدك
الفائزون
يتوقعون
نبوءة
ماعاد
بالشم
ونحب
ونأكل
ونتذكر
سوادها
مايبحث
والأذن
المنتعل
حذائه
يغادرون
شرفها
ويبشع
لاترى
ماتحب
تتذكرها
خطئي
اتمرد
ذكورتي
السخاء
تعطيني
للكلب
اتذمر
امتلاكي
كونفوشيوس
اعلمك
نعثر
بحثنا
تكوينه
الغبيه
والحبيب
عظمه
رجوله
بالخطأ
بالاعتذار
بريد
سأصبر
صحوت
جفنى
احببتك
وعذبتنى
ىخر
شهرذاد
مداها
مدايا
حطمتنى
شظايا
الشناوى
نشتهى
المقبل
شهوه
سيلفيا
الانثوى
ويلز
نوعان
واستوقفتنى
ولفتت
أصدقاؤك
أعداؤك
آذانها
ينتظرك
ويحبك
ماتتمناه
الأمنيات
شقيت
تستنزفى
قدرية
تطاردى
فالسماء
نصيبك
عداه
خاشعة
تكبيرة
ماعداه
متجبر
متكبر
معجزاتها
وصنعنا
كوارثنا
بعواطفنا
نسيانكوم
رفيعة
غليل
سطوه
الذكوريه
مجتماعتنا
الفاشله
تنفذ
لاتشعر
تريدك
وتتمني
وتشبيهاتها
ينسي
يتعطر
منعا
لعرق
خرساء
الخناجر
قراءها
الصدمات
شعاره
عادتنا
نتظاهر
تعتصرنا
ولوعة
يحظر
فأحلام
كضرورة
وأرادت
هيكلة
بصرها
التفاهم
والتعاون
والنهضة
انبثاق
فهكذا
نطاقه
نستحقها
وحسها
صلات
وبذكاء
لماح
متوقد
توقد
مضافا
أزهار
أتحدى
بدورك
فأترك
وهبتك
مستغامنى
سيفك
والاكيد
المسلول
فأخرج
أعتنق
ماان
غليلها
سهرت
لمناقشته
ينسيها
تنتظرها
تنتظره
لتعطي
لتؤذي
تجدين
تمشين
يخبئ
تطاردي
نجما
الكنايات
ثأرا
ليعرفوا
لكمة
لأنثى
وقولها
يقطعه
حلوها
وبمقدار
أتمسك
ربيعنا
عكسية
سجلها
الأئمة
اشارت
للإستفادة
حيرتها
فبذلك
هدمت
المختصة
اسهبت
أوردتها
بلذه
تؤنس
ليلها
والجراح
سهوله
وتشرح
يشعرن
مشروعه
مرفوضة
عرجت
عودتهما
لبعضهم
مسكنات
تامر
السلوى
فعدد
يجنح
خطابهم
ففضلا
تقني
تذهبوا
أحيد
الإقتباس
صفحتي
وانضم
يخيفني
التذبذبات
للأخذ
بنصائح
كاتبتنا
تأكيدا
تشخص
تفضلت
لانتهي
بضحكة
لأنعم
لغزين
لبدء
وتفشل
كلف
باغتيالك
اطلاله
ينكتب
وتجاعيد
آلا
وتغيرت
شفيت
التعهد
أجيبه
وإنسيه
متساوون
إختفاء
إحتجاج
يغارون
هدنة
مافتئت
تعريفها
تختصرها
فرنسى
يغرى
تعويضها
قليلى
فرسان
أغبطك
بعدى
بسام
نشقى
نحبط
وصمت
نهدر
ننجو
تتفاداه
الأسهل
مادمت
إقتلاعها
بالقبلات
اليابس
بالثلج
صوبك
ناره
حافية
واللهفة
كيق
تتغذى
المحيرة
يشتهيه
ألفريد
الإستعداد
قمنا
بتقوية
المستقبلى
لآننا
كحبيب
كمحتل
لقلبنا
بمرتبة
حرائق
موسمية
سذاجته
وهشاشة
الأغانى
نربى
شقاؤنا
لخل
خله
تطاردها
ظهرها
قتلتها
صادفتها
يتغذى
الكونى
ضمنى
والبؤس
العاطفى
ستنسى
موسيه
بتعديل
للأعصاب
والطاقة
لأحاسيس
نطالب
الجذعية
جذر
بالوفاء
عضال
أذى
مضرة
معركتها
أحارب
إتصل
يصلك
الوصايا
لأبى
والعشاق
يتبادلون
سيدتى
أعدوا
بأعياد
والخمسة
والستين
قديس
شهران
وتسع
للعشاق
قطيعة
يخونون
منسوب
وفائنا
يجرفك
طوفانه
ويقتلك
أجلك
وإثم
منقوص
فماعاد
المجانية
البيولوجية
يغادرك
سأنساك
أنساك
ودعك
ذائع
فلكم
أشكو
تجن
يقتلهن
دعوها
توين
وإنى
حينه
لبنى
تدرين
مراتب
ستعرفين
الغيمة
سيصعب
ترميمها
ويشل
ماينتظرك
إشترى
إنتظاره
بفقدانه
بحرمانه
تربح
هنرى
ميشو
لإمرأة
المطعون
حدودك
سيغدر
تخزين
نسيه
تستلقى
سريرى
غادرى
غبريال
غارسيا
تنتظرك
تؤجل
النسائى
سعته
تراجعى
الأنثوى
المهدور
للشفاء
داؤه
فثمة
تلتقطه
تموتى
ساعتك
غيابك
يبيعك
لاننسى
بترقق
الكالسيوم
هشاشة
تفتحى
أخط
فيرناندو
بيسوا
حذرك
بشرك
يوقعها
عشاقه
كراهية
أميرة
تدخلينه
ستبقين
قامتك
العشقية
أقصاها
قوتك
ويخلد
أثرك
يخيف
نسيانك
لنداء
عنفه
أقصاه
تطرفه
عشقته
برئ
نهلك
غدره
بالأذى
كنسمة
خلفك
قصاصة
تريها
خيرك
أميره
آستون
كوتشر
إتسعت
القطيعة
لنتحدى
ويدمر
شلالات
بيار
ماتظهر
تمزيقها
منكسر
غنيمة
الطريدة
تسهر
طلال
فضائية
لإتمام
مشكلاتها
متمحورة
أنتمي
انشغالها
أعطاك
تمادت
لخيانة
وقسوتهم
حوا
اجبرني
نصائحها
المخلوقة
احسستها
تنوي
تعيننا
العالقة
الولوج
أمضيت
لوهله
بأزمة
فضفضه
واعتبره
فوضوي
الازعاج
للاسهاب
وتشتيت
عشوائيه
امرأ
انسيه
وقل
احلامى
سالتهم
رايهم
عاجبهم
أووى
اقرالها
شرفاء
خائنات
سيئات
ميثاق
تتذكره
عاشقات
اتباعا
نفعا
دونته
الانقطاع
مغري
ألتهمه
كجرعات
تلتهمه
أعاننا
يملؤها
لننسى
يستحقونها
مقاطعه
فريضة
الصيام
اقتبستها
صومي
تقصدين
للأكل
مشعوذ
اصطفى
عيوبهم
يمنحهم
تزيل
بصاحبها
فيكبر
يبلغها
الفريضة
الصوم
صام
طاب
طعامه
نابليون
يصوم
للعزيمة
أنواعها
أسبابها
أقبلي
مباركة
يستعجل
نهاره
يرتوي
الصائمين
حواسهم
تحتاجينه
قاوم
الصائم
الفطر
النسان
بعدي
لايأتي
وتهرب
شمسه
كشمس
يختبئ
بارده
لإنك
ساعي
بالصباح
يمزقني
إشراق
استيقظي
فمتى
رومنس
يااحلام
احلاما
بنسيان
فادح
دعينا
احساسها
اقرأهم
صادفني
بتشجع
جعبتها
مصداقيته
واعتمدت
واضحكني
وضحك
الانثوي
اجر
ونقتات
ضياعي
اكتسبه
خاسرة
لاأكثر
راودك
أميركا
نومك
وعطل
ترين
تملكين
وتفاصيله
يخنك
لكبل
وعواقب
الصائد
أهدته
المشتركين
لدعم
خانك
ليفعل
وسيصنع
اختبارات
ضمك
إمكانه
المباهاة
تصبحين
حساسه
بتأكيد
منخفض
ستشعرون
كبلسم
للحبيب
بالثرثرة
والتقرب
وحاجة
وقعن
تستعين
حماها
بكاها
غار
أرادها
صقلها
سحب
أحل
سباتك
الشتوي
عزيزتي
غزالة
دببة
القطب
تنامين
حقنة
بالشغف
الولع
الهيام
الصبابة
هتتجنن
واحساسها
احبيه
ةو
جرحا
الابحاث
لفيروز
عليكى
نشيدك
تمرق
والماضى
للاسترخاء
قدريه
سيهرب
تكونى
حره
قيودك
العاشقات
يخرجن
عليكن
أياها
أنفقت
الأدغال
فراشة
تأخذي
حيواناتها
وسيفنى
بالمحاولات
وجدنفسي
مأسورة
ذكرياتهولاهو
عنهافي
الزوايا
الزمنهي
فيهوهي
صفيحاته
تقتلني
جاري
قناعتى
العاقليين
الاقباسات
واقوال
اقناعها
تجنيها
مقتصرة
اتعذب
حبيبه
انجذابه
لكلماتك
ارجوا
تتقبليه
بفقرة
وفادنى
ألتقي
العاشقه
مشقه
نقصات
تساند
تحطمت
احلامها
وتبنى
فو
وجاهدة
وتتجه
ناقمة
اسرى
اثقلتهم
لنساء
يحتجن
وتعجبني
بالنصائح
الإرشادية
السيئات
بقدومهم
تجمعنا
قرابه
ببالى
ننتظره
نتهيأ
ونتجمل
طقوسه
بنبضات
تمنحنا
ذخيرة
وممنوع
وتنسج
حظرت
قرأوه
وفتشوا
يتداركوا
لكثيرات
يحتاجوا
لينسوا
إمراءة
فميزتهم
لساعي
بمفتاحه
ونسابق
لفتحه
والاعذار
لحبيب
تته
تتاخر
بامكاننا
بالدقائق
ينأى
بمستواها
تعتب
بشعورهم
للكائنات
بلغتنا
لتعزف
الموسيقية
تحذيرا
يقتلني
يتعرضن
فتحاول
والبدء
رجلها
وقصاصات
ونفض
ثناياه
تحزنوا
يصيرون
فانتم
المستفيدون
مقالتان
مبادئنا
الوعظية
كشيطان
رجيم
سجود
أسلاك
أصدرت
بطنك
صاحبني
صالة
الوزارة
الغبيات
الإصدار
زوار
كخواطر
ليبني
ويسند
إقامتها
القطارات
تقلع
وعيها
فسيغيب
يطيب
ماقالت
أشرحها
شرعه
فالأحرى
فوالله
أورثه
ألزمت
أسحب
يهمك
يحدك
اقتباساتها
التتبع
أدلي
ياباني
أردتك
بإمرأة
تطلبه
احتفلت
تذكرته
فرحته
وأقوم
بجهد
الامتناع
انطفأت
الحرائق
فمى
خروجك
تكونين
صلاتك
أخذه
مذله
اسعدي
بجلاله
بصوته
عاودتني
لأشتريه
أتناوله
الريق
يهجم
زجاجة
نتناولها
بوكعة
أشواقي
أسلحتي
ينظران
فرحتنا
مصيرنا
نخفيها
محوته
افتقدناه
تلدهم
ترغمهم
ينجبوا
أهز
رجلي
وأتساءل
محروقة
ترقيعه
والتقنية
انقضت
مزدحم
همجيه
فسألت
كصديقة
اندفع
لقراة
سنفعل
لمره
واداة
لحفر
وتركيب
مكوناتها
كائنات
نذرت
للانتظار
انتظارنا
أصدقائك
نفارق
النسيآن
ويتألم
ويمرض
وأنآ
أحلآم
اقتلاعها
تدخلك
للإجابة
الغبية
تتشبث
منحازة
متحاملة
النصايح
بيقاوم
بيقدر
تقيس
بالسجائر
تشعلها
تهديني
النيكوتين
أقلع
التدخين
منفضة
أهدى
هتخلى
مالهوش
يرجعلها
صاحبتى
حساه
تضربها
تذكرهم
الموقعة
أدناه
المغرمين
التائبين
فلغتها
الجراحية
للفكره
وأفكارها
نربي
يجعلانها
سأمنحه
تصفني
ضارية
نأكل
إناثها
للوفاء
جاهزين
ملحوظات
لطرف
للفت
قدمته
أرفقت
عطرك
ففتحت
الشم
إراديا
بأيام
سيساعد
إنسانة
مهدى
قضمة
يسحرني
انثوية
صنفه
وقارنه
مجحف
ومتألقة
وثانيا
قفلنى
هتلاقى
باحبها
المتاب
وغناء
وهبة
ومبدعة
الساذجات
جيناتهم
الوراثيه
الخيانه
والغدر
ودراية
لتنقذ
أخفقت
قواها
مكسورة
النقطين
كانهن
يفى
تلزمك
خسارات
حوزتك
لتهون
الفجائع
الاختزال
بفرز
ووقتها
يثقلك
سو
اخريين
ينسها
بخبرات
منهمكة
إستعادة
عساك
إختفى
جوية
بمقولات
انساك
سفيان
التوافق
والحيادية
قلتهم
يمتعك
عشقوا
سجناء
قضبان
اقناعا
شبعوا
للمبتدئات
يقعن
أبصم
بالعشرة
أناملها
ويلفت
التناسى
وأنسيه
كالرجل
متسعا
رسمته
لبدايات
نهاياته
أضيعه
الهجومية
ماكتبت
نصآئح
أثنآء
بالسأم
والصفحات
ومحرض
مهجورة
كنتي
حزبنة
الرو
تسليه
صادفتني
نبضها
فيشعر
وتلوم
سرمدية
الراحلة
العاجلة
ترسمها
اكيدة
عودتنا
رفيقتا
يسند
بتجارب
بعواطف
المتلاعبون
للمراة
واخلص
سنستفيد
وأحفادنا
اختاري
السي
يستاهلوا
خليكي
عزيزتى
لاتنسى
الاستنتاجات
للأوضاع
أعتقدت
تدعوني
المهجورات
الفاكس
والجروح
الآنثى
الدوران
قدومه
اعصار
بوقعه
وتخبرك
متفرقا
لخلاصة
والاقتباس
فاشله
إقناعك
للاحلام
وبأقصى
باسعار
بالهجوم
ضدهم
لأيامنا
تعنيني
شفة
قدمتها
مسخرة
متفاعلتش
بالرصاص
استصعبت
أصحابى
كلامى
متوقعاها
بالمها
مهاوي
لتلتفت
ارضاءا
هاقد
ويبني
وآمل
وعمليه
وصفتي
دوائك
نسترجع
ونقع
احلا
باسلوبها
الوقاية
الاناث
دراسي
الثانويات
أمراه
كتااااااااب
غافلا
أعياها
يساعده
منيح
سقطة
البلادة
اضحوكة
اذكره
ينظرن
كحبة
الخيانات
الغنائي
كمل
سلوى
محصنة
للمضي
أحبذه
وفكاهي
تتوجه
لقرآءة
الجارات
يفتكر
مبالغات
كأمثلة
لثقة
سيمضي
الأنثي
مبالي
الالبوم
قبلتك
تنسانى
سفيرة
تخنق
مهده
ساقرأه
تكبدت
تنهدات
سأقره
المؤبد
يستعمل
والتشابيه
تتطاير
السجع
ضالتي
ساجدا
وسأضيف
يعنني
حيوانات
الفصيلة
ننحدر
المميت
بيستاهل
لربك
اليائسة
لاتخص
بأسرار
قولة
الصديقات
ليذهب
هضمه
عنج
وأريد
تعلمي
الاصغاء
فوحده
لايعلى
مستغماني
داعبت
صباحات
خيباتنا
غسيل
كتيييييييير
لمرأة
بيعكس
تنكرت
تشركها
هبني
والغريبة
استسغه
بصف
تدعمها
المرشد
بأسلوبك
الفرصه
لاتحدث
وشاعرة
وماثرة
لذائقتي
بلوحة
لاصدقائكم
أشرس
تهواه
بمكن
تتناسى
اتممته
دليلي
أكلمه
يخذلني
هارد
خاطيء
بالعزاء
طبيعتنا
اولة
المنتظر
سمتها
يستعيد
فرحانة
الحواسعابر
بلسانها
إحساسها
نطمح
نسلكه
وتلقائي
لفظيا
وايقاظ
ترده
كروائية
صارمة
حنونة
القديرة
والعرفان
بالجميل
عمرهن
الصيدليات
لامراة
والإنكسار
ستأتي
تتذكرون
وذخيرة
مبادئي
اتوق
رحمي
يأكله
ولكنا
تسحر
لأضيف
التقطتها
معطف
لانريد
وبوصفات
وحسستنى
بيأس
بتضيع
وتافه
وحاسه
انساه
قاعده
حريصه
المواسم
حالت
الضرورى
وجهدك
اكذب
الدفاعية
الوردية
لطاقات
وتحيط
تهكمية
يهجرها
غنائي
تأليفها
الإلكتروني
المخصص
الاستشهادات
لاستحق
وحرف
الانسانة
مستمتعتش
فأردت
نفتكر
قناعاتها
انتشال
إحاطة
نون
ينسيك
الرماد
غليلي
وتنخرط
حزبه
لتعي
كطريقة
تؤمنين
تنسين
لاجله
زينها
أتاني
تعليمنا
ترميني
لتلمس
والوجدان
تحايلت
لعنات
طوييييلة
لإحساسي
أبهر
ببديع
اناملك
أسعى
عشاقها
أرادة
وأضحكتني
هكذالم
إبتسامة
شفتاك
مواساة
الفضفضة
أكثرو
ففط
سلاحنا
إمتلاكه
مخطوبين
ملائكي
تساعدني
أشفيت
المستغانمي
المختبئة
بتكتب
للنصائح
يمرون
ترتكبها
لأقناعك
مغايره
للعاده
بقرايتة
جماليه
تعبيري
تضيفها
انسب
اذهبي
ووجهات
وأعجبته
النابه
لعنصرية
المرمطون
نباهة
أغشيناهم
قاده
التكييف
القاعة
جنين
سيعبر
إداري
للتحول
الكسر
لاتيني
ويوناني
اممممممممممم
وغطاء
للرأس
قصتان
لفة
بالدراجة
المحرجة
جمعية
منتظري
جودو
لوزير
ومئات
الألعاب
زميلهم
بوكسر
الفهلوة
مدام
زتا
منديس
للمجموعة
العاطي
تسجل
العاطى
وصولى
المقطوعه
فالبدايات
لتجبرك
مكتمله
تثرى
المصيب
بالذهول
الشفقه
المجموعه
انتقدتها
لأوقظ
بشيئ
اجادته
مبادئك
لتحقق
طموحك
بالشذوذ
ننشغل
تكييف
صهيون
تبالي
الالعاب
سخرت
كطفل
قصصة
كقارىء
قناعته
واللصوص
الحانات
المنحرفين
تخدعك
ينفرون
المجون
ومجموعة
جهرا
والهجوم
بالذهن
كتقدير
تروقني
التائهين
الضائعين
مهووس
الفرويدية
الأني
بفرويد
بتسائل
ناقل
وأفكارة
بيستفزني
يوصلي
المغتصبه
الصاد
يحكيلنا
يورينا
اغتصبها
للاجتهاد
المقيمين
يلعن
للعنها
أعتمدت
جراحه
جناحيه
بزهو
الاغلبية
بالاستاذ
الساحق
استسيغ
بالحيويه
المريره
والمتنوعه
ومجهود
الاشاده
وسيظهر
اتقانه
الخناقة
اتفقعت
يوتا
تداعب
جامح
تعبني
بحتاج
اريح
والتانية
فائقه
وتعبيرات
فنصف
اتحذفوا
ويمسك
ويكتم
تجمعها
الظمآن
وتدفعه
لساعة
وتفصيلها
ومطاردة
أعماقها
لمثقف
احتك
تلتقى
بمثلها
حتقول
عنديش
تستهلك
ادارى
منفردة
المفترى
بالحاح
دراسى
الغزيرة
يرغي
الزفت
كات
أعديها
هنبقى
اتعاطفت
تؤذي
برجله
لأستاذ
أضعفهم
اللامعه
اربكتنى
لهشام
اغبى
مصريا
لوددت
المجموعات
اللمسات
بتوصيل
مبادىء
لظروفه
مادتها
باحداثه
خصصت
تنفرج
الجمارك
تترصد
وتحللها
وبعيده
التزين
بمصداقية
اختيها
واختي
سأذكر
العاب
إممممم
إستحسان
منعدمة
الباكي
وقول
الأقدم
تبعات
الوفد
تتيح
مايشاء
تلزمه
بمسار
تفشت
ويتركك
نفسيين
اتفصلت
للاديب
لادب
لقلة
خبرتي
مقززه
عجبتى
للإنتماء
الإداري
الطفيفة
يؤسفنى
شرائى
للنسخة
الأنجليزية
أضافة
لأطراف
بأبطال
القصصة
القباحة
أكدتلي
بالتكييف
ماتكنش
تصرفها
بتشكل
بتحصلهم
بيعملوها
ومعظمهم
ينتظرونها
الدبوس
واوجاع
مقهور
بتعصب
ضحله
وسلط
بالسكر
ابص
المرايا
اصحى
ودية
تحصلى
وفشل
كنهايه
وشدنى
حياتيه
ونفسيا
حالى
بكاتب
تحملان
متناقضان
نشهدها
الآداء
بشاعتها
ومأساويتها
ضم
مغمورة
وجمعية
عطية
استعرتها
صدمتى
عك
مرتبطه
بعصام
عاصرته
مفكرش
مخدش
السجاير
بيدخن
بيفرح
مخاطر
هتلاقيك
بتفهم
اتسمي
العزاب
بيقعدوا
مآسيه
استعدت
أحاديثه
يشاهدوه
أبد
ميلي
الأصلع
كلاعب
مجتهد
نصفه
جائني
اللاهدف
بيناقشه
بيقلب
بجمله
والحقيقية
ماتش
الاشاعات
المئوية
زملكاوى
اجاوب
جمهوريه
بعشقه
افضلية
المقرمشات
لشهادة
مكتئب
الاتنيين
قووي
وطلع
مخنا
استرجاعها
للقرائه
الثمانيات
السودا
كابتن
ماجد
مجزء
المدخنين
عتيقه
متفائله
مواليد
كاننا
بيسخر
والجواز
طريقتة
المشردة
وجيله
والكوارث
والمصيبة
مصرين
نكمل
لابناء
مصغره
غابره
فكرني
بطفولتي
لحقته
وحاجات
بنقولها
بعمى
وزعلان
مصحوبه
الايد
التجميع
الحصر
للولاد
جيله
وطباع
يواجههم
ملاحظاته
أخطاؤه
جداكتاب
وانسى
الخطوبة
وطفولة
لتكلم
ألش
بيفكرنا
والتسعينات
لاستاذ
بعتز
كتابيين
بتحصلك
تتوارثها
التقافه
بيتهيالي
لتأريخ
والتخلف
اضحكتنى
لااحب
دو
المنفصلة
كبيييرة
باجمل
ببقا
وتيجي
زمااان
أهلكني
النفسيين
وتأكدت
التمانينيات
جاه
الجون
جاوبت
وموجز
البوم
مضحكنيش
متتقريش
محصلتش
يعيدك
اتربيت
عجبوني
إسترجاع
بيضحكنى
كوقت
الإنتشار
بالسودان
خريف
موروث
البرنس
الجورنال
دكتوراة
بيفتكر
جميييييييييييييييييييل
واختارت
بتضحك
اتعمل
بتخلص
بتلاقي
كدبه
للست
بتفرح
المصر
وزارات
بيبني
انساها
بيبهرنى
للدخان
حضرتها
لممثل
السبيعنات
نسيها
كت
شاريه
أفيد
بيتعلم
والسجاير
مؤشرات
وكله
لاحوال
حسيتوا
للمفارقة
يضحكنا
بسيناريو
السماجة
الإنحطاط
الوفت
حذام
سيغوص
تمده
والدرر
وصوفي
متوقعا
يلج
بولادة
لنمشي
مفهومها
فبعيدا
ألفنا
نعت
بالعبادة
ودنست
الأفاعي
الدورية
ونظرية
تعض
ذيلها
خالقة
فالأفعى
آخرتها
جرداء
كالحقيقة
ومترجمة
الهيئة
أمها
الغائبة
فلجأ
وتؤدي
باء
فالنتيجة
يحدق
غاياته
سيلتقيان
باحتقار
شديدين
بابل
نواعم
الغابرة
مهيب
منساب
الحسية
الزوجين
تأجج
وفناء
المذكر
المؤنث
انتمائنا
تنفرد
وتعني
ولفظة
الحيض
طافحة
تسترجع
أكاديميا
مشتاقة
وباحثة
الأنثروبولوجيا
ترجو
وتجاربها
لابنتها
زمنا
تعتذر
اشتياقي
أكابر
يضاعف
راتبه
طويلةإلا
قاصية
اختزنت
شعوريا
الاحتقار
تفاعلها
مزيحة
يفرضه
يستخف
تنشد
تفصح
الوعاء
محيطا
أفعى
ناعمة
الذكوري
عبدي
وتمنعه
يناديها
ثيابها
فتنتها
المائعة
نسيب
معجون
وفيا
لقوانين
وكئيب
رحيلها
يدريني
سأقضي
تزوجتها
أفاجأ
الطالبة
الملقبة
الميوعة
البخور
تطويعها
وسلب
وعشرين
بلوغها
والتنقيب
ودراستها
تلاه
لتسويغ
أسرارا
الميثولوجيا
والإجحاف
بابنتها
التقائنا
تهبها
بالأفعى
المنبثقة
عرسها
خاتما
كخاتم
رسائلها
اسأليني
فتذهلك
واعدة
بخور
تنقلها
للفرار
هاج
بقلبها
تجاهه
ينمحي
بصقت
يحدثني
باقتراب
لقائنا
لتزداد
باللقاء
تصفحتها
لقفز
تحيزى
العقلانيه
الاساسيه
اصراره
قولبه
الإجلال
مكانتها
وآثر
وحديثا
لتشويق
للإطار
منتقدي
للقالب
البحثي
دوكة
التافه
استدلالاته
الواهية
إعلاء
وللحق
وتحرر
المستتر
التخفي
منيع
افعى
وخبث
الفريسه
فريستها
بالهيئة
للترجمه
خبيث
واصلها
لتواصل
الفرنسيه
تمتدح
ببالها
الانجاب
امومتها
تتألق
الناعمه
رباها
خطأك
تضعى
جثمان
للدفن
تتوقعين
الطفله
العسكرى
يشاهدك
خيم
خربا
الربة
المتوجة
والأمم
السومرية
لليهودية
ونصوص
يتصدر
لديانة
والابن
بالرسام
الفاتيكان
فالحديث
واليهودية
العبرية
والسومرية
التقاط
الإبراهيمية
الخلافة
وشاذ
وظني
وحمال
والخبر
بالحكاية
أسميته
بالرسائل
وأيد
والتجلي
السلمي
وحولها
عسكرية
كمجرد
دواعي
وتستعيد
يفوته
اغفال
لرمزية
مستوياتها
أتناول
الإدراكية
والمعلوماتية
مارسها
بحضورها
أدرية
تحتفي
كتيييييييييير
احقر
بالزوجة
للزوج
هبلة
لذاتهم
حقراء
للتخفيف
التعظيم
للتصالح
انتقالية
ليرد
بالرجال
الاشكالية
اشكالية
كنتاج
الروايةهل
لسؤال
نايل
أحدثه
الانتخابية
اصرخ
اذني
انفجرت
ضحكا
تعليل
لسانها
تسخر
تغلط
يطردها
بالغموض
المختفية
التدنيس
لطفه
أوافقه
يصاحبها
توصيفاته
تحقيره
الجمعي
التحريف
الضباع
السخريه
الانقياد
بدورة
بمحو
الجانبيه
بارون
كود
خلفيتنا
بالتطرف
أتسأل
استقامت
الزيت
إى
افترق
مفصولة
مستتر
الاجتماعيات
رفعنا
العباءة
سطحيته
احق
وذللك
والاباحيه
تؤذيني
يؤذيني
احلل
اقصده
بيوسف
شتت
ستضعها
لصالحها
لعامل
المحكية
الأحدث
عشتار
المستقيمة
هجينة
صراعا
قوتين
سيبقي
لغزا
خارقة
لزوم
وتقديسها
تأليهها
والتمكن
لفراس
السواح
والبابلية
الحلاوة
ومحال
المحشوة
النتنة
بنسج
تستفيض
ووو
التجرؤ
معاوية
الشراهة
كغيري
والاجابة
يحيرنا
يبعثرنا
مرادف
يمنعنا
الانقراض
نشأنا
أتيقن
أدعها
أنسي
رأتني
نطقت
الصاعقة
الافعي
مقذذ
القدسية
مشمئزة
اتكلموا
هتتكلم
بنتها
بالنصح
وبطبيعة
والفلسفه
لقمان
التصورات
ذكرة
وتقدير
لفكرته
مناسبات
أشادت
أضغط
إنتهت
خربت
وجعلتها
وخرافات
عفى
خربشات
للإثارة
وأمرأة
زوجين
للغثيان
لظن
الإختراع
وتستقبل
وتسافر
تطبعها
مصقول
حقائبها
الفضية
تستقبل
فمازالت
وأقدره
وعمقا
يعتبرونها
رسوخ
تنسف
لأنثي
لشقين
بتعاني
بأبحاث
إلهيه
مدنسه
دناسة
لقسمين
لحجم
المحشو
حشوا
مرسلة
وتراث
نسوة
أفرغن
وحشونها
بالذكورة
فصرن
ممسوخة
يجعلن
مختلفان
التدهور
تدهورها
وتمجيد
ألفي
بحوثه
هفوات
أضخمها
لقرابة
سومر
بتعاملها
أنوى
اسبابا
أفصلها
يلى
ذكرا
قوالب
المفتعلة
اكتشافى
سومرية
الترنيمة
ببحث
الانشاد
أتبناها
انوثتي
يطالبن
الأنوثه
الحقه
ممسوخه
اسمعي
زوجك
متحرره
بعيب
والمستمع
معقوله
اعنى
ارضيه
والزوج
للام
ضبابيه
مشجعه
ودسمه
بحياه
فلربما
والحبكات
متقدمه
لدمج
مادتة
بالتالى
التحكم
للمادة
تهميش
بتحقير
للانثى
للجيوش
النظامية
جمعيات
ين
امنا
شغوف
مادته
الثلت
جوانتانمو
وعشقي
الانثي
تطئها
استبدلت
معلمنا
ضخمه
الانوثه
التأنيث
الربات
ايزيس
انثي
بادئه
المجيده
الربه
تعنت
تلد
بمفردها
للانثي
امكانيه
مقدسه
ثقافاتنا
اساسيه
انقلاب
المريمي
الالوهيه
يجحد
الامومه
يأيها
خلقناكم
وجعلناكم
شعوبا
أكرمكم
لجزئين
قصرا
والألوهية
التأليه
دش
فالأسلوب
تتلاءم
اعتباطية
وغاص
الطامعين
يتخفف
بقطع
والتخفف
احتقر
حاشيته
المقربين
تبجيله
يمتطي
صهوة
زمام
بتحرير
التمركز
بلور
تحليلا
وارتباطها
بالنظم
والخيالات
المط
والتطويل
أوأن
أتظاهر
بتقبل
بافتقاد
المتفتح
وجسد
لأبنتها
وقناعاتها
أفسدتها
ساقتها
عبدوا
اللات
اللواتى
اقرئي
وتسلسلها
التص
وكي
اشتكى
منحنى
المفزعة
بالكره
لاستعادة
المهضوم
واستعادة
لوضعها
المحتوم
بتقديس
ولادتها
الامومة
الانثربولوجي
نبذات
الوجودى
خبيئة
برحمة
منبثقة
الناشىء
أفنيت
أطارد
بأنى
منتهاها
منال
المتعجرف
الشعورى
المنوطة
الإبنة
جابت
أوحد
أمجد
إزاحته
الزعم
الأعوج
لإخراج
الندرة
زعمهم
أوصلتنا
الباهتة
المراءه
الدينات
الجاهليه
عنم
احتقارها
مقدما
ككائن
وايزيس
النمازج
لكثر
والقداسة
شطرها
واولها
اليهوديه
ازاحت
كربه
لغويه
التاويل
جلجامش
انانا
والحمل
وفان
المسؤل
اعتمادا
فستكون
التقليدى
المقت
النمطى
أركانها
المعذبون
تخش
صفحتيين
يطالبون
ذكورى
إنحطاط
تهكمه
عمالها
بعضة
طلاق
كلن
مبتزل
وتغلبها
مفسرة
اسئل
تفسره
اشار
لانوثتها
وتقديس
والاعتقادات
الخرافية
مصنفات
فمرة
الإناث
واجزم
كالجنة
وقوله
خياركم
فالجسد
احتقاري
استلم
استولى
بتدنيسها
للآلهة
ليطرق
استهلال
يجلي
بنيان
مجلجلة
لتوضح
شائنة
همست
سرقتك
ذوقك
بلين
الهدم
والتدمير
اللاهوية
ليليت
معجمك
يقتضيه
أعهد
التشويش
أستحسن
مستساغ
وقداستها
أبنتها
يعوض
سأفكر
سبعون
اكمالي
للبقية
باد
قاضية
القضاة
مجئ
للاسباب
بتستفزنى
الاقينى
وسامحت
باثق
ذوقها
وافكارها
قفلت
بالقيمة
الرسايل
حالاتى
تتكسف
وظهورهم
كتييييييييير
العصية
هتقرأ
أت
قللت
تابعة
لتخدم
براي
الهة
وكآن
تدنيس
والحط
تخريف
وعته
مغتصب
لاستعمال
نصفين
أفصل
إنحدارها
لفظي
أشارة
المهاجرة
أستعرض
الطقوس
حوزة
الأرصفة
للطلاب
الجوابات
الزوجه
خانع
يتبجح
شموخ
تشبهه
يهضم
يسجد
رضاها
أنتبهت
لدا
هادي
إفراد
كثيرات
لوكان
بنتى
والابوه
معذورة
حيرتك
المعلبة
وتسود
والملازمة
الحرة
واحتقار
الطاعه
باس
موروثه
والقسر
لايسعى
إنسانيتها
بشهوته
لاطفاء
واختزال
لأنوثتها
وقدسيتها
متسق
متفهم
الواية
منزوعة
القائدة
التابعة
للخرافات
الخنثى
الربيعي
ذلة
ذلات
زوجية
لشهوات
الرائجة
عنفها
والهيمنة
لمسيرة
الزحف
لهاتلك
اشعلوها
حضارات
جيوش
للانسانيه
واللتي
العجائب
قدسها
مدنسات
عفوا
ليحول
خراب
ودمار
الفريده
ميثولوجي
اسألينى
الزاخر
تعرفى
تعرفين
فتسألين
تسألين
فتعرفين
فتكونين
وتحولها
متاكد
بمرونة
المتمكن
مسطرا
ابدية
ضناها
عسكري
سادي
قزم
شئنها
الالباب
لتقديم
تهمهم
رغباتهم
ازاحة
ستعجبك
التحقير
بدونية
التعارف
تقتنيها
الاصطدام
وتعارضها
بايات
والسيد
اسميهم
جلباب
قراتى
التشيبهات
محسوسه
التجاريه
يحاصرها
يتواني
لملحمة
راودنى
ماريا
كسراب
أدراكنا
الإلهة
إيزيس
السيادة
الذكورى
بجسارة
يدينا
اتحط
وجنسية
نحكي
الدناسة
وأوقعنا
فربدة
العبثية
لتقديس
المرأةلسنا
والاستعانة
الخاطرة
وردتني
وطهرت
الدنس
المورث
للاناث
ونزعت
الاشواك
انطبخت
اشاره
لتأليه
تقرب
تبسيطها
وإلهوية
مفسحة
ومكانتها
والبليغ
والفصيح
لإستيعاب
بانتهاكها
وتشبهها
لقبني
ميكانيكية
وتتنافر
تصويراته
فلوسك
تكلها
رسالتين
بشع
غيرمبرر
وافراط
اصابتى
قورن
المقدسةوالترانيم
معرفى
غيرموضعه
فصلنى
لأتنبه
تنافس
ويجبره
ويجبر
ويلعب
الروتين
والرجوع
لاصول
والحضارات
يسلك
وشبيهاتها
وسيادة
تتمنع
تردها
لنكتشف
الأشواق
تغذيها
والنظريات
بالفائدة
باستعراض
لإبنتها
البحوث
وأصولها
الاختصاص
وأجزم
مجالك
للمقالات
بالبشرية
عبدو
بكيفية
نقترف
بحقها
ننفي
سمحنا
تتعفن
صارح
استمرارية
بحقوقهن
للذكور
حكمنا
القويتين
محشوة
الأفهام
المناوشات
المهاترات
تاثره
يعول
سباعيته
بجنس
نك
وشد
حواسه
يبلغه
بالحنان
أضاع
تلي
كحروف
يجتر
ستكتب
وسأقول
ون
موش
تو
الرفيوز
الكتاببصراحة
تبي
عطيتها
الخطابات
يبي
موهومة
مقحمه
تقارنه
هالموضوع
أخرىولكنها
زجها
تركيبها
تقبلي
لتك
اقولأن
للخبث
شاكلتها
حاب
هالنوع
للبيوت
ويتأثر
سالمين
استفدته
شق
فنشر
يعتقده
أبحاثه
بالجيدة
مبقتش
أقارنها
طاغى
بيكلمنى
الرواى
بتطرح
بالقداسة
شعارا
دنست
للإطلاع
شئنه
تقديسه
يدنسها
مداركك
وتملك
خطابات
جنيهات
الشبق
تهويمات
ونادر
الشائعه
يمزجها
لينتج
لاتصل
لنصف
تقسيمات
وأخرها
محشو
افترقت
تزوجا
فاسألي
اسألي
اجيبها
استفذتنى
ماوصلت
[truncated: 380,939 more chars]
