# Supplementary material for: A novel approach for Arabic business email classification based on deep learning machines
Source: PeerJ Comput Sci. 2023 Jan 25;9:e1221. doi: 10.7717/peerj-cs.1221 (PMC10280450; doi:10.7717/peerj-cs.1221)
Supplement: Supplemental Information 5 [file peerj-cs-09-1221-s005.txt]

Loading data: 5-balanced
Features Generation: count_ng1
Training:  Logistic Regression
Testing
tp: 29.0  fp: 2.0  fn: 0.0
tp: 27.0  fp: 0.0  fn: 2.0
tp: 29.0  fp: 0.0  fn: 0.0
tp: 29.0  fp: 0.0  fn: 0.0
tp: 29.0  fp: 0.0  fn: 0.0
f1 = 0.986
wacc = 0.986
tacc = 0.986
Features Generation: count_ng2
Training:  Logistic Regression
Testing
tp: 29.0  fp: 0.0  fn: 0.0
tp: 29.0  fp: 0.0  fn: 0.0
tp: 28.0  fp: 0.0  fn: 1.0
tp: 29.0  fp: 0.0  fn: 0.0
tp: 29.0  fp: 1.0  fn: 0.0
f1 = 0.993
wacc = 0.993
tacc = 0.993
Features Generation: count_ng3
Training:  Logistic Regression
Testing
tp: 29.0  fp: 0.0  fn: 0.0
tp: 29.0  fp: 0.0  fn: 0.0
tp: 28.0  fp: 0.0  fn: 1.0
tp: 29.0  fp: 0.0  fn: 0.0
tp: 29.0  fp: 1.0  fn: 0.0
f1 = 0.993
wacc = 0.993
tacc = 0.993
Features Generation: tfidf_ng1
Training:  Logistic Regression
Testing
tp: 26.0  fp: 8.0  fn: 3.0
tp: 18.0  fp: 4.0  fn: 11.0
tp: 25.0  fp: 4.0  fn: 4.0
tp: 26.0  fp: 5.0  fn: 3.0
tp: 27.0  fp: 2.0  fn: 2.0
f1 = 0.838
wacc = 0.841
tacc = 0.841
Features Generation: tfidf_ng2
Training:  Logistic Regression
Testing
tp: 26.0  fp: 0.0  fn: 3.0
tp: 29.0  fp: 1.0  fn: 0.0
tp: 29.0  fp: 1.0  fn: 0.0
tp: 28.0  fp: 1.0  fn: 1.0
tp: 29.0  fp: 1.0  fn: 0.0
f1 = 0.972
wacc = 0.972
tacc = 0.972
Features Generation: tfidf_ng3
Training:  Logistic Regression
Testing
tp: 29.0  fp: 0.0  fn: 0.0
tp: 29.0  fp: 0.0  fn: 0.0
tp: 29.0  fp: 0.0  fn: 0.0
tp: 29.0  fp: 0.0  fn: 0.0
tp: 29.0  fp: 0.0  fn: 0.0
f1 = 1.000
wacc = 1.000
tacc = 1.000
------------------------------------------------------------
Loading data: 5-unbalanced
Features Generation: count_ng1
Training:  Logistic Regression
Testing
tp: 12.0  fp: 11.0  fn: 13.0
tp: 17.0  fp: 21.0  fn: 40.0
tp: 43.0  fp: 63.0  fn: 74.0
tp: 86.0  fp: 104.0  fn: 117.0
tp: 159.0  fp: 116.0  fn: 71.0
f1 = 0.493
wacc = 0.502
tacc = 0.502
Features Generation: count_ng2
Training:  Logistic Regression
Testing
tp: 13.0  fp: 12.0  fn: 12.0
tp: 14.0  fp: 18.0  fn: 43.0
tp: 37.0  fp: 58.0  fn: 80.0
tp: 88.0  fp: 112.0  fn: 115.0
tp: 162.0  fp: 118.0  fn: 68.0
f1 = 0.485
wacc = 0.497
tacc = 0.497
Features Generation: count_ng3
Training:  Logistic Regression
Testing
tp: 13.0  fp: 12.0  fn: 12.0
tp: 13.0  fp: 17.0  fn: 44.0
tp: 36.0  fp: 56.0  fn: 81.0
tp: 80.0  fp: 107.0  fn: 123.0
tp: 165.0  fp: 133.0  fn: 65.0
f1 = 0.471
wacc = 0.486
tacc = 0.486
Features Generation: tfidf_ng1
Training:  Logistic Regression
Testing
tp: 8.0  fp: 5.0  fn: 17.0
tp: 9.0  fp: 9.0  fn: 48.0
tp: 38.0  fp: 67.0  fn: 79.0
tp: 90.0  fp: 112.0  fn: 113.0
tp: 165.0  fp: 129.0  fn: 65.0
f1 = 0.474
wacc = 0.491
tacc = 0.491
Features Generation: tfidf_ng2
Training:  Logistic Regression
Testing
tp: 8.0  fp: 3.0  fn: 17.0
tp: 8.0  fp: 8.0  fn: 49.0
tp: 37.0  fp: 54.0  fn: 80.0
tp: 90.0  fp: 113.0  fn: 113.0
tp: 174.0  fp: 137.0  fn: 56.0
f1 = 0.480
wacc = 0.502
tacc = 0.502
Features Generation: tfidf_ng3
Training:  Logistic Regression
Testing
tp: 6.0  fp: 3.0  fn: 19.0
tp: 6.0  fp: 3.0  fn: 51.0
tp: 40.0  fp: 60.0  fn: 77.0
tp: 88.0  fp: 107.0  fn: 115.0
tp: 174.0  fp: 145.0  fn: 56.0
f1 = 0.471
wacc = 0.497
tacc = 0.497
============================================================

data 5-balanced
feat_generator count_ng1
clf Logistic Regression
f1 0.9861904761904761
acc 0.9862068965517241
tacc 0.9862068965517241

data 5-balanced
feat_generator count_ng2
clf Logistic Regression
f1 0.9931013975617009
acc 0.993103448275862
tacc 0.993103448275862

data 5-balanced
feat_generator count_ng3
clf Logistic Regression
f1 0.9931013975617009
acc 0.993103448275862
tacc 0.993103448275862

data 5-balanced
feat_generator tfidf_ng1
clf Logistic Regression
f1 0.8382098586561062
acc 0.8413793103448277
tacc 0.8413793103448276

data 5-balanced
feat_generator tfidf_ng2
clf Logistic Regression
f1 0.9720248658413475
acc 0.9724137931034484
tacc 0.9724137931034482

data 5-balanced
feat_generator tfidf_ng3
clf Logistic Regression
f1 1.0
acc 1.0
tacc 1.0

data 5-unbalanced
feat_generator count_ng1
clf Logistic Regression
f1 0.4931923150577744
acc 0.5015822784810127
tacc 0.5015822784810127

data 5-unbalanced
feat_generator count_ng2
clf Logistic Regression
f1 0.48503946332061887
acc 0.49683544303797467
tacc 0.49683544303797467

data 5-unbalanced
feat_generator count_ng3
clf Logistic Regression
f1 0.4705265097094395
acc 0.4857594936708861
tacc 0.48575949367088606

data 5-unbalanced
feat_generator tfidf_ng1
clf Logistic Regression
f1 0.473623291629786
acc 0.49050632911392406
tacc 0.49050632911392406

data 5-unbalanced
feat_generator tfidf_ng2
clf Logistic Regression
f1 0.47971124333646975
acc 0.5015822784810127
tacc 0.5015822784810127

data 5-unbalanced
feat_generator tfidf_ng3
clf Logistic Regression
f1 0.47133227891816126
acc 0.49683544303797467
tacc 0.49683544303797467
