# Supplementary material for: A novel approach for Arabic business email classification based on deep learning machines
Source: PeerJ Comput Sci. 2023 Jan 25;9:e1221. doi: 10.7717/peerj-cs.1221 (PMC10280450; doi:10.7717/peerj-cs.1221)
Supplement: Supplemental Information 6 [file peerj-cs-09-1221-s006.txt]

Loading data: 2-balanced
Features Generation: count_ng1
Training:  Logistic Regression
Testing
tp: 81.0  fp: 0.0  fn: 1.0
tp: 82.0  fp: 1.0  fn: 0.0
f1 = 0.994
wacc = 0.994
tacc = 0.994
Features Generation: count_ng2
Training:  Logistic Regression
Testing
tp: 82.0  fp: 0.0  fn: 0.0
tp: 82.0  fp: 0.0  fn: 0.0
f1 = 1.000
wacc = 1.000
tacc = 1.000
Features Generation: count_ng3
Training:  Logistic Regression
Testing
tp: 82.0  fp: 0.0  fn: 0.0
tp: 82.0  fp: 0.0  fn: 0.0
f1 = 1.000
wacc = 1.000
tacc = 1.000
Features Generation: tfidf_ng1
Training:  Logistic Regression
Testing
tp: 70.0  fp: 4.0  fn: 12.0
tp: 78.0  fp: 12.0  fn: 4.0
f1 = 0.902
wacc = 0.902
tacc = 0.902
Features Generation: tfidf_ng2
Training:  Logistic Regression
Testing
tp: 75.0  fp: 3.0  fn: 7.0
tp: 79.0  fp: 7.0  fn: 3.0
f1 = 0.939
wacc = 0.939
tacc = 0.939
Features Generation: tfidf_ng3
Training:  Logistic Regression
Testing
tp: 77.0  fp: 3.0  fn: 5.0
tp: 79.0  fp: 5.0  fn: 3.0
f1 = 0.951
wacc = 0.951
tacc = 0.951
------------------------------------------------------------
Loading data: 2-unbalanced
Features Generation: count_ng1
Training:  Logistic Regression
Testing
tp: 87.0  fp: 0.0  fn: 12.0
tp: 411.0  fp: 12.0  fn: 0.0
f1 = 0.976
wacc = 0.976
tacc = 0.976
Features Generation: count_ng2
Training:  Logistic Regression
Testing
tp: 96.0  fp: 0.0  fn: 3.0
tp: 411.0  fp: 3.0  fn: 0.0
f1 = 0.994
wacc = 0.994
tacc = 0.994
Features Generation: count_ng3
Training:  Logistic Regression
Testing
tp: 97.0  fp: 0.0  fn: 2.0
tp: 411.0  fp: 2.0  fn: 0.0
f1 = 0.996
wacc = 0.996
tacc = 0.996
Features Generation: tfidf_ng1
Training:  Logistic Regression
Testing
tp: 35.0  fp: 0.0  fn: 64.0
tp: 411.0  fp: 64.0  fn: 0.0
f1 = 0.849
wacc = 0.875
tacc = 0.875
Features Generation: tfidf_ng2
Training:  Logistic Regression
Testing
tp: 30.0  fp: 0.0  fn: 69.0
tp: 411.0  fp: 69.0  fn: 0.0
f1 = 0.834
wacc = 0.865
tacc = 0.865
Features Generation: tfidf_ng3
Training:  Logistic Regression
Testing
tp: 23.0  fp: 0.0  fn: 76.0
tp: 411.0  fp: 76.0  fn: 0.0
f1 = 0.811
wacc = 0.851
tacc = 0.851
============================================================

data 2-balanced
feat_generator count_ng1
clf Logistic Regression
f1 0.9939022123071204
acc 0.9939024390243902
tacc 0.9939024390243902

data 2-balanced
feat_generator count_ng2
clf Logistic Regression
f1 1.0
acc 1.0
tacc 1.0

data 2-balanced
feat_generator count_ng3
clf Logistic Regression
f1 1.0
acc 1.0
tacc 1.0

data 2-balanced
feat_generator tfidf_ng1
clf Logistic Regression
f1 0.902206320810972
acc 0.9024390243902438
tacc 0.9024390243902439

data 2-balanced
feat_generator tfidf_ng2
clf Logistic Regression
f1 0.9389880952380953
acc 0.9390243902439024
tacc 0.9390243902439024

data 2-balanced
feat_generator tfidf_ng3
clf Logistic Regression
f1 0.95121225643314
acc 0.9512195121951219
tacc 0.9512195121951219

data 2-unbalanced
feat_generator count_ng1
clf Logistic Regression
f1 0.9758808512961927
acc 0.9764705882352942
tacc 0.9764705882352941

data 2-unbalanced
feat_generator count_ng2
clf Logistic Regression
f1 0.9940830933772111
acc 0.9941176470588236
tacc 0.9941176470588236

data 2-unbalanced
feat_generator count_ng3
clf Logistic Regression
f1 0.9960631825545753
acc 0.996078431372549
tacc 0.996078431372549

data 2-unbalanced
feat_generator tfidf_ng1
clf Logistic Regression
f1 0.8490743731878385
acc 0.8745098039215686
tacc 0.8745098039215686

data 2-unbalanced
feat_generator tfidf_ng2
clf Logistic Regression
f1 0.8337612329404395
acc 0.8647058823529412
tacc 0.8647058823529412

data 2-unbalanced
feat_generator tfidf_ng3
clf Logistic Regression
f1 0.8108704009552997
acc 0.8509803921568627
tacc 0.8509803921568627
