# Supplementary material for: A novel approach for Arabic business email classification based on deep learning machines
Source: PeerJ Comput Sci. 2023 Jan 25;9:e1221. doi: 10.7717/peerj-cs.1221 (PMC10280450; doi:10.7717/peerj-cs.1221)
Supplement: Supplemental Information 7 [file peerj-cs-09-1221-s007.txt]

الإسم
فراس
البريد
الإلكتروني
العنوان
جامعة
القدس
المفتوحة
يطا
تلفون
أو
خلوي
الطلب
الملاحظة
برنامج
الشامل
في
يعمل
فقط
فترة
عام
راجيا
تزويدي
بالملف
الخاص
بفتح
العمل
لعام
اصدار
فاتورة
عبد
الرحيم
التميمي
الرجاء
لعبد
اضافة
يوزر
ربط
الليد
باجراء
شركة
مصانع
التنك
المحدودة
كتاب
للتوقيع
من
قبل
ابو
عليكم
ارجو
التكرم
وتوقيع
الكتاب
المرفق
أبو
غالب
وارسال
لانهم
يريدون
النسخة
الاصلية
مع
الشكر
بهاء
المطلوب
تفعيل
عقد
صيانة
الشرفا
طولكرم
او
نقل
احد
النسخ
الغير
فعالة
الى
نسخة
عرض
سعر
لتشغيل
مساق
لم
يتم
عمل
امر
تركيب
الموبايل
لحين
حل
موضوع
ملفاته
الاطلاع
على
حيث
يوضح
الاستعجال
بالموضوع
الزبون
طلب
مغادرة
خاصة
خصم
السيدة
ساجده
حسام
الدين
دويكات
المحترمة
تحية
طيبة
وبعد
أرجو
الموافقة
التاريخمن
ساعة
ساعةالمدة
بالساعات
الإثنين
وذلك
بسبب
يرجى
بصفتك
مسؤول
مباشر
امنه
محمد
علي
دروبي
الوقت
المرجع
رفض
قبول
تعديل
للادوات
الكهربائية
أن
هو
مراقب
دوام
مختصر
وليس
متقدم
نرجو
العلم
واقبلوا
الاحترام
عبدالله
صلاح
كومباكت
فرج
التخزينية
المتبقية
لنظام
النسح
الاحتياطي
اقل
الباسل
مساء
الخير
ساجدة
لشركة
مبلغ
شامل
الضريبة
أي
غير
طابعه
المحترمه
ارسال
حرارية
أجل
دبي
مول
تمام
متى
انشاء
الله
وحده
التركيب
فاتورتها
البرنامج
جاهزه
خليها
بدون
اسم
زبون
مؤقتا
الشلبي
بانه
تم
فتح
واغلاق
بطاقة
للاطفال
عند
جهوزيته
ابلاغي
لاعادة
فتحها
رسمي
معلومات
تحياتي
اود
السؤال
عن
لدينا
بخصوص
مساقات
لاخر
كامل
ملف
وادا
كان
هنالك
متطلبات
اخرى
عندي
لمراقب
خارج
المدينه
اذا
ممكن
تبعتولي
ساعتين
بالسيارات
مثلا
ولما
اروح
كل
الاتفاقية
الترخيص
الفاتورة
بعدين
هيك
مشوار
اضافي
بدل
ما
اوقع
الاتفاقيه
الساعه
سؤال
صغير
كمان
عنده
الموقع
اله
مجموعة
عمال
مدخل
مختلف
نفس
مكان
واحد
الاولى
كيف
الساعات
حضرتكم
مستودع
جولدن
هيلث
القاهرة
للأدوية
ان
السيد
خميس
قد
انهى
عمله
إبقاء
للتأكيد
انه
استلام
الرسوم
للصيانة
للزبائن
التاليةالسلام
الانتباه
تحصيل
التالية
نضال
غانم
بلاستيك
بيت
لحم
اسماء
عيسى
ابراهيم
مخارزة
بورصة
السبت
القادم
الموافق
سيكون
الدوام
بالتوقيت
الشتوي
بسم
الرحمن
السادة
موظفي
الشركة
المحترمين
الموضوع
التوقيت
تحيه
طيبه
بالإشارة
إلى
أعلاه
فأننا
نفيدكم
علما
بأنه
ابتداء
يوم
وكل
وأنتم
بخير
محلات
مدراج
إرسال
ببنود
موبايل
وشرح
فائدة
بند
تقرير
الكميات
متوفر
بنود
المخزون
مثل
الجرد
طباعة
طلبيات
ارسالية
برسم
البيع
بضاعة
تحويل
لتقدير
الرد
قطان
سنتر
وسيم
لايت
تشغيل
سريع
نقطة
بيع
للزبون
ترخيص
تواصل
معنا
كميات
المستودعات
الي
بشكل
كشف
حساب
عالموبايل
بده
يطلع
لوحده
مراجعة
احمد
صبح
موجود
هاد
التقرير
الطلبيات
لما
يدخل
المطلوبة
يفحص
كمية
المستودع
موجودة
لا
لكن
بشتغل
ولا
يوخد
البند
بس
عشان
عالشامل
دولار
سال
امكانية
انو
لو
بتعديل
برمجي
رابط
لتحميل
تجريبي
للشامل
لاحقا
حال
المناسب
الافادة
بقيمه
عقده
مستخدم
مجلس
محلي
السواحرة
التواصل
جعفر
مرفق
العرض
واصلهم
تالا
المجموعة
المعتمدة
للمحاسبة
الاستشارات
عروض
اسعار
المتابعة
الأحد
تشرين
الأول
الأخ
أحمد
الاسعار
ايميلي
حملة
صباحكم
شباب
نص
بنص
الجديدة
المتقدم
مالي
الامجاد
مولتم
رسوم
فواتير
مشروعي
سلامات
الفواتير
لمشروعي
وطباعتها
مكتب
رام
سوبر
ماركت
بيتنا
شراء
والتسويق
الزراعي
فلنتاين
سيف
لقطع
غيار
السيارات
مصطفى
سلهب
جود
مصعب
فواز
دوفش
محل
سكاربينا
اشرف
عامرية
والتخليص
الجمركي
ارابيسك
شايش
البراء
التاكد
عدم
تكرار
اي
الثلاثاء
سياره
طلال
وهيب
عزمي
عمر
احضار
يرحمها
تل
رسمية
الأربعاء
خاصه
اجازة
مرضية
يومالى
يومالمدة
بالأيام
والم
استثناء
المساعدة
طاهر
اريد
اجل
قسم
التحصيل
لكل
مصنع
طوب
الفا
تحديث
للاخشاب
عنوانهم
الحسن
للاستشارات
المالية
خالد
مواصفات
الساعة
المواصفات
يعني
وجودها
ضمن
زميل
مجدي
لحضرتكم
ساعه
استفسارات
فنية
يمكن
معتصم
مخزن
غنيم
اغلاق
لعدم
للتدريب
كراج
حنا
اتصل
جديد
عندهم
ويبدو
انهم
كانو
مش
شغالين
بدهم
متل
ينقل
الاسماء
حسابات
يزبط
الحسابات
لانها
قديمة
جدا
وما
سوف
يتواصل
تمكين
معهم
ميزانية
سنة
سنوية
الاحد
زيتون
الموافقه
الاجازات
صالح
خليل
رفاعي
الاربعاء
بأسعار
جديدة
للجميع
تجهيز
ساعات
وتم
رفع
السعر
ال
كما
اضافية
يكون
ثمن
امريكي
خدمة
مدفوعة
الزلموط
للتوزيع
الرجوع
مركز
الدعم
الفني
كحد
اقصى
للخدمة
والسعر
الاضافية
مخم
لتواصلنا
معكم
نرفق
لاستكمال
اجراءات
البطاقة
البالوع
للانارة
الكهرباء
الارشاد
حسب
خدمه
الأخت
أنا
بانتظار
فيما
يخص
علمت
ايضا
بأن
هناك
أسعار
اضافتها
للبرامج
الحملات
اللايت
وغيره
تزويدنا
بكل
وتزويدي
بالاتفاقيات
الجديده
طرد
كرتونة
تحتوي
مغلف
داخل
استلامه
طابعات
بلدية
جنين
السيريال
مشتريات
ارقام
الخاصه
المشتريات
مدخلة
لمدة
رؤساء
الاقسام
ساكون
باجازة
تبدأ
وتنتهي
الخميس
تفويض
سعد
عويلي
بادارة
شؤون
خلال
هذه
الفترة
واذا
لزم
معي
رقم
المقررات
اكسل
يحتوي
التي
جانب
عملي
وكذلك
توضيح
المواد
تطبيق
انظمة
خلالنا
موضح
الشرح
التفصيلي
مادة
استخدام
نظام
المستشفيات
التدريب
عاصي
عمري
الإفادة
هل
فهم
احتياجات
خدمته
الذي
افاد
به
الزميل
عامر
صوافطة
أسماء
مستهدف
متابعته
المعنيين
النظام
للنسخة
الاتصال
يوسف
قبله
والتي
تقوم
بما
يلي
ملفات
باكيتس
الخاصين
الباكيتس
العامة
تغيير
فورمات
الملف
بال
الخاصة
بالزبون
حذف
الباك
اب
لكي
بعمل
للبيانات
الملفات
القديمة
المحلية
اليومي
الشهري
السنوي
قاعدة
بيانات
وتقوم
بقراءة
هي
الجداول
مكس
فون
جالا
تك
اكاديمية
فقدان
فارس
للسيرفر
وهو
كمبيوتر
زبائن
لنا
بعطيه
عمولة
فهمته
منه
حاكيين
معه
وبدهم
قيمة
خبرته
بدو
يدفع
المبلغ
علينا
بدي
اشي
وبالتالي
يزن
مطالبة
باي
مجاني
بكون
منيح
تقييد
مذكرة
داخلية
المذكرة
الداخلية
المراسلات
والمذكرات
الادارية
والاحد
عطله
ولكم
والاربعاء
اجازه
الاثنين
الزيتون
الغاء
التاليه
الريف
محطة
بسام
فاطمة
الكشف
لغاية
اليوم
لحتى
اعمل
أقوم
سريعا
للاثاث
محمود
مدير
وحكى
يشوف
تدريب
عندو
لانه
سافر
لعمل
اللازم
الغرفة
تجارية
طوباس
بقيمة
التجارية
سوبرماركت
نديم
بعد
التحية
التحديث
وعقد
الصيانة
العمولة
فرقية
شيكل
الحساب
مندوب
اسمر
ظهرا
لاستلامه
معدل
الذهاب
بالتحويل
شبكة
وإضافة
والغاء
الدنجل
والتحويل
لتغيير
وسيتم
الخصم
تحويلهم
فحص
ملفه
وكيل
الارشيف
لايوجد
اتفاقية
يوجد
شي
خاص
التدقيق
لتقديم
الانتهاء
وينتهي
بنهاية
تاريخ
تجديد
بالشركة
المزودة
ويمكن
الحصول
شاشة
بنا
الاعدادات
الموظفين
الكرام
الالتزام
وقبل
الزيارة
انس
لفهم
تفاصيل
والية
وثيقة
اتفاق
المبيعات
مواجهة
مشكلة
لدى
وتتطلب
تدخل
نهاية
الموعد
بوقت
كافي
تسجيل
التيم
الفيور
لمهمة
تمت
يمنع
موعد
تنسيق
تيم
فيور
دون
موافقة
مسبقة
مني
التدريبية
بانهاء
عدالة
لتنسيق
وتثبيت
ذلك
المهمة
ضرورة
بحد
اللقاء
الثاني
وان
يشغل
تعادل
عالم
عبود
قواس
تسديد
شهر
حضرتك
عبيدة
التركية
الفلسطينية
فاتورةارجو
المستخدمين
زيتا
للموبايل
اوامر
التنسيق
كيفية
فريموير
الميزان
يجب
تسليمه
عطاء
مرفقات
المدموج
تقدم
مروج
للضرورة
القصوى
صرف
ربيع
البالغة
نسختين
سيتم
لاحمد
الاستراتيجيات
الحديثة
يعتبر
أكثر
بها
مجال
تنمية
الموارد
البشرية
لتحسين
الأداء
محاولة
الحالي
طريق
زيادة
قدراتهم
أنه
الجهود
الإدارية
تهدف
تحسين
قدرة
أداء
معين
القيام
بدور
محدد
المنظمة
معها
يمثل
المورد
البشري
أهم
العمليات
مديري
وسائل
المشرفين
الفنيين
الانعقاد
إسطنبول
الرياض
ماليزيا
لطلب
التسجيل
الدورة
توريد
طابعة
المبالغ
الزبائن
المرفقة
دعم
فني
تحديد
جدول
زمني
لانهاء
الاتفاق
عليه
مسبقا
باللون
ادناه
لاجتماع
صباحا
اعتماد
لنسخ
اخر
سيرفر
بالتنسيق
زيد
للنسخ
متابعتهم
قبلي
واتخاذ
الاجراء
لبرنامج
الحالية
كالتالي
باضافة
المساق
الجديد
وتحديث
والملفات
الاخرى
اللازمة
يدوي
عملية
تضمين
بين
جرادات
واحمد
ادارة
الاصول
للازياء
بعض
الملاحظات
عقود
الصيانةالسلام
الشهر
المتبقي
المدينة
هوم
الخليل
هذا
دفع
لكم
واحترام
مانع
النسخه
الماليه
ستكون
لنسخة
وحسب
أمر
الشراء
تزويدكم
سابقا
الزيتونة
للمواد
القائد
برنامجهم
وقيمة
العقد
البنود
مؤسسة
العمد
المختصر
يحتاجون
لكنها
كانت
طوال
الماضيه
بعقود
وعقدهم
الغي
بشهر
اشتراك
رائد
المحترم
للاطلاع
بناء
المكالمة
الهاتفية
المحاسبة
المحترف
بدلا
العتبة
للتجارة
تقوع
الصور
للشيكات
الواتس
قبض
لهم
الحوساني
البدن
فرعي
صافي
الجعبري
لعرض
الأرشيف
عليهم
معك
بمبلغ
نهائي
تكلفة
للسنة
الماضية
بالامس
يونس
عمان
الرقم
يريد
جهاز
لوز
اياد
السحابي
ويرغب
اتخاذ
اجراءاتكم
بيعه
جديده
قاريء
شيكاتتحياتي
سعيد
نزال
اخوان
نعمله
قاري
الشيكات
ضريبه
يحتاج
للتحديث
لبند
وانما
لجهاز
السكانر
امكن
طلبتها
عدد
ومع
يناسبه
وقت
يتصلوا
وال
ممتاز
الحال
بدنا
نضيف
عزام
جاموس
تتم
تيمفيور
باقي
تحصيلات
عالقه
تحصيلاتي
فرق
الاجراءات
وعدم
باسرع
اننا
مستعجل
حكيت
اطلع
هسه
امكانيه
وانا
وامر
رغبته
بان
لديه
منارة
وقد
قام
بزيارته
زبائننا
بشراء
برامجنا
الخدمة
افضل
والمتابعة
كذلك
بالتاكيد
باننا
نقوم
بمتابعته
الافتتاح
المحل
حينه
اعلاه
ارجوا
وجيه
للضروره
المناره
ومستاء
منهم
وبدو
عليها
الاحتياطيتم
التنزيل
باسورد
السيرفر
قالت
ويوجد
مهمة
للمتابعة
اسامة
الشمس
وشركة
البارحة
واعلامي
مدرسة
الاوائل
معرض
الامير
الجيوسي
للسيارات
جيوس
زيارته
المتابعه
العساكرة
التموينية
المشروبات
RE
الجوريالسلام
كنا
استلمنا
جراند
كار
عيشة
لكماليات
حكالي
اشتغل
وعمل
باك
لغايه
ضرب
الجهاز
تقريبا
ومش
بلغته
نتواصل
بلغني
معني
تحويله
للزميله
للحديث
واعطاءه
التفاصيل
حماد
للمفروشات
براهمة
امس
سكرت
نفتح
ليد
المطعم
الملكي
كوكتيل
المطاعم
الحديث
بالخصوص
استحقاق
أسبوعين
الملكيعباس
السلايمة
دوامالسلام
له
التجديد
الالي
لشهر
كورونا
طرفهم
يسعد
صباحك
البنكي
مشان
مصادر
لانظمة
الطاقة
البزرة
نطلب
ضريبة
ومطالبة
مالية
الرسالة
لتجديد
بشركة
وشكرا
لحضرتك
صورة
المطالبة
تالف
اعادة
الاخ
برقم
هوية
البنك
لاتمام
الحوالة
نقدا
ليصبح
احذية
العائلة
المجموع
للتأجير
GBالىنظام
ابعتيلي
ياه
عالفاكس
واصل
قال
الىنظام
الإحتياطي
أساسي
الاسراء
للمكالمة
الايعاز
لمن
يلزم
بالحضور
والتنسيق
لإجراء
عبر
بالسرعة
الممكنة
مراكز
التلكفة
شجرة
للمحاسبةالسادة
قروي
دير
شرف
وخصم
المصدر
حية
بالاشارة
للموضوع
النظر
محاسب
اغلبك
هاي
الورقة
الفاكس
مفروشات
الجنت
هاوس
حسابكم
نامل
منكم
سداد
رصيد
نرجوا
توقيع
جميع
الصفحات
ماليه
المطالبه
المتابعات
اثناء
الاجازة
لسادة
سأكون
الاخت
بإدارة
مبيعات
المكتب
يمكنكم
الايميل
صادر
تأجير
عودة
المهندس
تكروري
باصات
شاهين
السلام
نود
اعلامكم
منير
التكروري
جوال
كموظف
للشركة
اتصال
يتعلق
الفنية
التذاكر
وساعة
Re
نوفمبر
كتابة
بواسطة
تاجير
نسخ
احتياطي
لمجلس
للمحاسب
بالمجلس
احصل
بزره
اسراء
للبرمجة
بصورة
الضريبية
وشهادة
مصدر
سارية
المفعول
ليتسنى
تحضير
الدفعة
لتعديل
اليجانت
اعطاءه
سيد
حلمي
موظف
لاستلام
عدة
مرات
للأسف
نحن
ضغط
اقترح
بالإمكان
غدا
طرفنا
التاكيد
جهوزيتكم
وتواصلكم
للتركيب
الكمبيوتر
المقدم
الية
شيك
مراسي
المحاسب
فادي
احتاجو
الدفع
ملاحظة
هيئة
كهرباء
يعبد
مطالبه
فاتوره
الصيانه
للمحاسبه
مشغل
خبرتها
بدها
الخدمات
المشترك
شمال
نابلس
نسرين
مطالبات
الغيار
كتب
ايبان
تفاقية
صيانه
التوقيع
الصرفندي
يسلمو
يا
أغلبك
صار
الحكي
يتصل
حقا
لمراسلتكم
الرواتب
والخدمات
الذاتيه
وفي
لبرامج
الذاتية
اشعار
بالفاتورة
اما
المشكله
لديكم
البصمة
وادخال
بكم
فائق
نمر
يعيش
ارشفة
لان
وملف
مهم
أخت
الشيك
جاهز
بتاريخ
مستحق
مداح
حضوره
إلينا
طرفكم
مقر
لأن
ليس
للحضور
الرسائل
القصيرة
نزيه
لدادوة
المخازن
الاداره
مشتل
السبع
كمال
مستخدمين
بحاجه
لاضافة
خامس
اجراء
والرواتب
ارت
لاينتحياتي
لاين
بالنسبه
للحساب
صاحب
الشغل
طلع
مجهز
باسمي
للمستفيد
الاول
علمي
قمت
بايداعه
وسوف
يتحصل
ايام
وبسحب
قيمته
وببعتلكم
اياها
شاء
بهم
بسجل
الاداريالسيد
الاداري
ونظرا
لقيام
الزميلة
بمتابعة
سجلات
ظل
غياب
شافاه
وعافاه
فقد
لاحظنا
التزامكم
بتسجيل
حركات
باستخدام
بتقديم
المذكرات
تعذر
وعليه
تواجدكم
بالاضافة
شاكرين
حسن
تفهمكم
للمحاسبةالسلام
محاسبة
وبناء
اعتبار
وارجو
تمديد
جنينارجو
تسليم
الاصل
زيارة
القادمة
وجه
مشاتل
يرغبوا
استعمالها
والاستغناء
البصمه
الموجوده
لديهم
اخبرناهم
لن
ناخذ
القديمه
نهائيا
وسنبيعهم
قارئ
الشيكاتالى
اجهزة
للمقاولات
صباح
الفردوس
بجهز
ترخيصه
عثمان
اياه
العيزرية
سند
ليتم
ارسالها
بارتداء
الكمامة
والقفازات
جميعا
الاتزام
اوقات
الرسمي
باستثناء
يعملون
المنزل
تعرض
الواردة
أدناه
بالكامل
الجميع
ودون
تمنياتنا
بالصحة
والسلامة
التعديلات
البرمجية
لمستشفى
النجاح
الوطني
الجامعي
بتعديلات
بمستشفى
اذن
اتعابي
أرجوا
تكون
بصحة
جيدة
أما
احتاج
لانني
ساقوم
مساحة
ارض
بجانب
لك
طبي
دجن
محتمل
صفحه
الفيس
بوك
الارقام
للمركز
نفسه
زياد
وبلغني
المركز
التجهيز
ومن
يومين
والارقام
هما
الادارة
حاليا
حتى
العام
رح
لجنة
توقف
بدفع
حوالة
بنكية
قائمة
باسماء
الصوالحي
الاستهلاكية
مكاوي
للالبسة
الاسواق
الكبرى
ستور
سيتي
سبورت
صيدلية
العريض
حياة
والاستثمار
ليل
نهار
الكرمل
الصباح
عناتا
ردكم
لقد
تقييم
للموظفين
القسم
البعض
التقييم
مبني
معايير
سلوكية
بالتعليمات
مدى
وتنفيذها
اعتراض
التواضع
زملاءه
احترام
سبق
الكلي
الكفاءة
وكان
ترتيب
الافضل
وفق
سامر
حج
سمعان
مؤمن
الشعبي
تسليمها
الحضور
لمقر
اداء
المقال
المرسل
قبلكم
باعتماد
لموظفي
الميداني
بحيث
وهي
الزملاء
وعدد
الزيارات
وقمت
بترتيب
قشوع
بديل
البيانات
طريقة
تصميم
تسمح
بعرض
السبب
بمحاولة
سبب
اول
تظهر
اخطاء
ظهور
سبي
خاطئ
ازالته
بطلب
الشاشة
يتمكن
المدير
الفهم
القرار
سمحتوا
قراءة
بعناية
ثم
اسقطه
موظفيك
وارجع
لي
باسم
ينطبق
الوصف
ابداء
الاسباب
بانني
بذلك
لجميع
الوطنية
بحاجة
محتوى
أستاذ
مكالمتنا
أمس
إعلامي
بالأوقات
المناسبة
كي
بعقد
اجتماع
لمناقشة
الامور
التقنية
اخت
قرأت
ويوحد
النقاط
للمراجعة
بتحويل
المستشار
القانوني
وابداء
الرأي
واتوقع
جوابهم
الاسبوع
سأتواصل
شكرا
وأرجو
وجود
ارتداء
الكمامات
تكونوا
وأن
بالأمن
والامان
تطبيقا
لقرار
الوزراء
الصادر
والذي
أكد
تطبيقه
مجددا
رئيس
احيطكم
بضرورة
اطلب
بالتعقيم
وبمعايير
التباعد
الاجتماعي
بأننا
سنبدأ
منتصف
للتناوب
تخفيض
العاملين
ارفق
قرار
بهذا
الخصوص
اشكر
سعة
صدركم
وتفهمكم
بهذه
التعليمات
قمنا
بتوفير
ومواد
التعقيم
أرجاء
يهديكم
الاتحاد
أطيب
التحيات
مبادرة
مشروع
تمتع
المرأة
الاقتصادية
وتشجيع
التغيير
وتهدف
المبادرة
تزويد
النساء
الرياديات
قطاع
تكنولوجيا
المعلومات
والاتصالات
بالدعم
فلسطين
نرغب
بتطوير
التطبيقات
لمشاريع
ويجب
التنويه
محدودة
مخصصة
المشاريع
لذلك
اعضاءنا
المهتمين
تحقيق
الهدف
مواقع
تطبيقات
لهؤلاء
بتعبئة
النموذج
لقاء
كافة
المتعلقة
وتزويدنا
مناسب
تعبئة
الاستمارة
لتعبئة
بصمة
الوجه
الفاضلة
زملائنا
مدينة
روابي
أنكم
وردتم
سعره
ارسلي
بروشور
إصدار
لخدمة
وقيمتها
تسديدها
استبيان
بالقطاع
السياحي
والعاملين
فيه
لدراسة
تأثير
جائحة
حضرة
اعضاء
الهيئة
عطفا
تعكف
وحدة
تطوير
القطاع
تنفيذ
دراسة
حول
حضراتكم
الاستبيان
الوارد
الرابط
تعمل
والقطاعات
لها
تعاونكم
وتفضلوا
بقبول
والتقدير
للتعديل
مستشفى
بالتعديلات
الارشفة
ضروري
انهاؤه
استنادا
واحتياجات
المستشفى
وكما
الانظمة
بالمستشفى
فاننا
يقوم
كلمة
السر
للمستخدم
محددة
دوري
بتحديدها
بالخروج
تلقائيا
ترك
خلالها
حمود
المحمود
التحرير
المجلة
تحرير
هارفارد
بزنس
ريفيو
العربية
بداية
أتمنى
وعائلتك
بشأن
الأزمة
الأزمات
السابقة
أنها
دائما
فرص
يتوقف
والقرارات
قادة
الشركات
اتخاذها
لإدارة
بكفاءة
يقدم
مقال
الميزة
التنافسية
تتمتع
ذات
بيئات
المتكاملة
الخطوات
للشركات
لإثبات
تجاوز
وتطوير
بيئة
شك
التحول
نحو
البيئة
يتطلب
قرارات
التنفيذ
المشاركة
القرارات
وتنفيذه
فيديو
أفضل
أقصر
إليها
أخطاء
المسؤولين
التنفيذيين
ومجالس
الإدارة
أوقات
ومنها
الأفق
بد
اتخذ
الصحيحة
الآن
لتزدهر
النصح
قضايا
التعامل
أثناء
الأربعة
الأكثر
المخاطر
يوقع
الفرق
وحتى
نية
إذ
تبين
أننا
عندما
للضغط
فإن
تحقق
اتباعها
أكبر
القيادة
ترشد
فريقك
الظروف
الغامضة
التركيز
مساعدة
تقديم
بينما
إعادة
حياتهم
وإعادة
العالم
سأل
ماذا
يقول
علم
النفس
التجارب
الناجحة
يصنع
أول
إجابة
الرؤية
ربما
الطريقة
الشخص
الأحداث
وطريقة
الأوقات
فيها
نحتاج
التحمل
طاقتك
تشعر
أنك
مجهد
استشراف
مستقبل
التعليم
دول
الخليج
والمنطقة
لهارفارد
الدكتور
الدراسات
المستقبلية
لحضور
أفكار
بعنوان
تنجح
عربي
رغم
العالمية
خلاله
حبيب
هنا
إحدى
هيكل
ميديا
المعرفية
البناء
شارع
أبوظبي
الإمارات
المتحدة
تصلك
لأنك
عضو
مشترك
إذا
رغبت
بإلغاء
الاشتراك
اضغط
إلغاء
شيكات
صوفين
للمحروقات
ويرجى
دائم
للقاريء
سكانر
عادي
المجلس
وعدناه
هديه
ولم
نعيطه
المعدات
جزيل
اسبوع
سعيده
الاستجابة
السريعة
للأضرار
الناجمة
التمويل
بهدف
خلق
كوفيد
الاعلان
وتعبئة
أخر
الطلبات
أقصاه
بشارات
لدعم
الحاضنة
لتكنولوجيا
نتقدم
بخالص
ونشكر
العطاء
الدائم
بالمساهمة
بكتي
جمع
لمساعدة
أزمة
المؤسسة
لثلاث
شهور
توجهات
الممولين
حالة
الثلاث
نشكركم
ونأمل
الحملة
استمرار
الريادة
وتقبلوا
اعتقد
للاعضاء
المقدمة
الدولي
لشركات
التكنولوجيا
دور
متابعات
اليه
وضع
خطة
الإنعاش
الاقتصادي
بتصميم
استمارة
لتقييم
العاملة
وباء
ستمكن
بيتا
والخروج
بأقل
الأضرار
الإجراءات
جزء
الاعضاء
ولكن
الاهتمام
وتعبيئتها
لنتمكن
عكس
بالمجمل
وتقديم
يشمل
الاحتياجات
لجهودكم
البرمجيات
الأعضاء
لمحاولة
القطاعات
المنضوية
تحت
مظلة
التخطيط
لتجاوز
كورنا
وضمن
نسعى
استكمال
مطالب
الاصعدة
ندعوكم
لعقد
وتأثيراتها
الانعاش
لهذا
التحديات
تواجه
واية
ترونها
ناسبة
يعقد
الاجتماع
تأكيد
المحفظة
الالكترونية
العاشرة
اقتراح
امجد
فيجب
ايميل
للزميل
المشكلة
عنها
لومن
Dweikat
طالما
حضور
المهم
النقاش
اوسع
البرامج
فيتم
التوضيح
حاجة
خدمات
راسلتكم
واتس
فاقد
خراب
هاردسك
فقلتم
كأنه
بلغتونا
ثانيا
قلتم
اضافيه
ذكر
السابق
اصح
الاتفاقيات
المستبقليه
وتوضيح
اضافه
لقيمة
الشركاء
والداعمين
يسرنا
نقدم
الحادية
عشر
الإلكترونية
نحيطكم
افتتاح
العدد
بكلمة
معالي
تحدث
التوجهات
الحكومة
اليابانية
الفلسطينيين
تقوية
الفلسطيني
وأشار
أيضا
الشراكة
القائمة
واتحاد
شركات
السنوات
الضوء
الدور
فايروس
سبيل
المختلفة
جفال
خاطب
الجائحة
البقاء
والتأكيد
فعلا
الأخرى
مرفقة
بالعدد
مشاركة
أوسع
لإثراء
الأعداد
المقصود
خبر
التكنولوجي
وزارة
الاتصالات
للقطاع
المعنى
تطبع
الوزارة
يوفر
مما
يجعل
القارئ
يفهم
تريد
المبرمجين
موقف
الوزير
ثائر
سلتك
مليئة
بالمعرفة
تفوت
فرصة
نفسك
ومؤسستك
وفريقك
لكنك
إن
تكن
رقمي
الموحدة
للخط
مشاكل
اماتين
البيعه
التسعيره
تماما
برامج
يشتري
المنحه
وهذه
حاله
تحصل
وتكررت
سنه
ونصف
فيروول
الاف
يورو
وباقي
اخذوا
حاسوب
فعليا
اكثر
خلل
استغلال
اشياء
دليل
الصحة
اصدرته
للعمل
بمقتضاه
الاعمال
تبقى
الصادرة
اليكم
منذ
اشهر
وسندرس
بدقة
لنحدد
منها
وسنعمل
تطبيقها
التعاون
يصدر
تعليمات
صحة
وعافية
وربنا
يتقبل
منا
ومنكم
بمناسبة
عيد
الفطر
يعيده
وعليكم
بظروف
طرح
واعتقد
كونه
التنسيقي
لمؤسسات
الغرف
غيرها
والمؤسسات
يفترض
هكذا
شهادة
لأنه
أدري
لماذا
أكون
غرفة
التجارة
المؤسسات
معاملة
اتحاد
عديدة
وانتاج
تلك
آن
لمعالجة
وبحث
الحرف
والصناعات
كلاهما
انها
قديم
يستمر
دراسه
تقييمية
فيروس
الأعمال
يعكف
للغرف
مسحية
موحدة
لقطاع
والمعدة
منظمة
الدولية
الدراسة
البسيطة
والمنشآت
والتحديات
تواجهها
الازمه
الحاليه
تفشي
الاستفادة
نتائجه
توجيه
التدخلات
الحكومية
والقطاع
المالي
وأصحاب
للمساهمة
ظروف
الراهن
آملين
تعبئته
الالكتروني
بسريه
تامة
ولن
نشر
أية
مستوى
فردي
لملتقى
الاردني
متحدث
رئيسي
غسان
فاين
يتحدثون
ازمة
مشاهدته
للاهمية
والدوام
ولاحقا
الهاتفيه
متابعه
باقرب
صوالحة
متابعة
الشوا
والاخت
ايه
المشاكل
بموضوع
للمتابعه
يعد
تصور
للفترة
استطيع
الأحمر
عطلة
العيد
ويوم
مطلوب
احتساب
الايام
ابتداءا
التالي
للدوام
المسائي
المقر
الثامنة
عصرا
التاريخ
ملاحظات
سلعوس
البيت
الثانية
اعلامك
تعود
الاضافي
المستقبل
وانتم
بالف
خير
حلول
السعيد
اعاده
باليمن
والبركة
الاسف
الالتزامات
لدي
مقدرة
واؤكد
التزامي
بالعمل
الرابعة
التمنيات
بالموافقة
وجزيل
حزيران
الصباحي
التايه
سحب
المحروقات
بالإضافة
سولار
بنزين
إضافة
المعلومة
النقطة
لزبون
يظهر
تفصيل
الكرت
زي
صنف
رجعلي
بالملاحظات
السحب
ليست
الحركات
لسا
إدخالها
يحول
شغلة
عالبرنامج
القراءات
نوع
الحركة
ذمم
نقدي
الذمة
سيارات
بالشامل
تعبئتها
سيارة
حدا
بالبرنامج
مقترح
العالمي
للاتصالات
ومجتمع
أنظمة
وتكنولوجيا
الأعلى
للإبداع
والتميز
المركزي
رئيسية
بدعوتكم
للمشاركة
التوصيل
لصالح
الجلسة
منصة
اعطاء
التحديثات
باخر
ارشيف
موجوده
جوهر
للمكتب
لتحديث
عيران
التكامل
غد
ابعد
تقدير
أخ
اجتماعنا
اقترحتم
سنقوم
بإرسال
للزووم
نستطيع
السلامة
الاكسل
البدء
مساكم
بناءا
الموجودة
ستقوم
سهاد
بتجهيز
تمهيدا
لتوزيع
وعرض
لتحديد
المحتملين
الطابق
الخامس
توزيع
أماكن
اقتراحات
سأقوم
بالتواصل
الهاتف
الفيديو
كونفرنس
رزق
المقالات
والاجراءات
والوقت
النهائي
للتسليم
تنويه
الغياب
توفر
راتب
ذكره
السنة
بالخطأ
دفعة
اتعاب
جزيلا
الميدانية
الماضي
اتفقنا
يوميا
شكل
زيارات
علاقات
عامة
الخروج
الحاجة
وجدت
يرغب
ليتمكن
انجاز
أأكد
يومي
لاحظت
نسبة
الانجاز
تتجاوز
انني
استعداد
وتخطيط
بامكانكم
بي
لتعاونكم
ام
العبد
المتبع
السنوية
اللجوء
كلي
امل
سنتجاوز
الازمة
مريم
جمال
بلوط
طلبات
تصاريح
حركة
الطوارئ
والتشديد
لموظفينا
بكافة
ورقة
الموقف
بموجبها
اقرار
وعلى
الاساس
الشروط
اصحاب
بكثير
بمثل
لحالة
اجازات
بأوقات
بأول
يختم
ستعتبر
اسعد
خطوة
للوراء
ارى
مصلحة
دخول
الثالث
يوما
قانون
لتوقيع
الاحوال
بالتفاصيل
والاحترام
صيحات
نظرية
المؤامرة
مرة
وصل
النهائية
وصار
شوي
وصاحب
تعليق
القانون
الحذف
الولايات
وقع
ترامب
مكافحة
فيروسات
أمريكي
مارس
الكونجرس
يناير
هؤلاء
الأوغاد
الكونغرس
عادة
مشاريع
القوانين
طريقه
لجان
استمر
إنهاء
الشيوخ
ينتهي
حدوث
يعرف
الغبي
بالتأكيد
الفيروس
الأحوال
أراد
الأمريكيين
بعدم
لذا
لتحويل
عنهم
يعتقد
الأمريكية
يكونوا
لهذه
الدرجة
الاستحقاق
الانتخابي
بتدوير
رئاسة
ألف
عافية
إبراهيم
سيبقى
مثالا
الديمقراطية
والعمل
الجماعي
المعاني
أحوج
نكون
يدا
واحدة
القول
شركاتنا
الأقل
لأنها
تستخدم
أدوات
والتواصل
درجة
يصلح
فان
أعمالنا
الحالات
غيرنا
ففي
الا
الأغلب
قطاعنا
الشديد
أبدا
أسرع
للأخ
والأخ
بطبيعة
ويعطيكم
العافية
المرحلة
الهادي
الأخوة
والأخوات
أسعد
اوقاتكم
ورمضان
كريم
للاستحقاق
لتدوير
إدارة
بيني
وبين
لمبدأ
فإنه
يسرني
أبلغ
جلسة
بحضور
أعضاء
شقي
الوطن
إجراءات
الاستلام
والتسليم
لرئاسة
شمل
والإداري
للاتحاد
واللجان
وإنني
المقام
اللحظة
أود
أتقدم
لأعضاء
ولإخواني
وللطاقم
الإداري
دعمهم
رئاستي
جاهزيتي
الدائمة
العون
والمساعدة
لاي
نشاطات
ولغايات
فإننا
للعام
مراجعته
انعقاد
وإرسال
اية
ووزارة
الاقتصاد
للاستفسار
إمكانية
آلية
سنوافيكم
بالإجابة
الأسبوع
واخيرا
لأخي
التوفيق
والنجاح
مهمته
وأسأل
العلي
القدير
يعينه
حمل
المسؤولية
لرئيس
استخدامه
بريدي
الشخصي
زيدان
يعطيك
الف
اخي
المعدل
رمضان
المبارك
ايش
اللي
كنت
مرسله
استبانة
الاوروبي
الصغيرة
الأوروبي
لإعادة
والمتوسطة
وبالتعاون
تجارة
وصناعة
لمعرفة
وكيف
للبنك
الجانم
اولكر
تسوية
لابو
لتسوية
الهم
عنا
بالحساب
نموذج
المهام
تحتاج
نعم
صحيح
وايضا
معرفة
نقاط
الضعف
علمية
قياس
اثر
قطاعات
نتمنى
عملكم
ونرجوا
أدفايس
مجانية
للحد
انتشار
الوباء
أصبحت
تقل
اهمية
الصحي
الحلول
تمكن
الخسائر
الدليل
اعداد
التشغيل
الانتاج
السياسات
أصحاب
بلورة
سياسات
اقتصادية
لتعزيز
والشركات
الاستمرار
الصمود
الجهات
للخروج
بتوصيات
شأنها
المزيد
والبيانات
سري
للغاية
النتائج
المستوى
لكافة
جهات
الاختصاص
تعميم
الاستبانة
التجار
توثيق
مهام
الموظفون
الافاضل
ايمل
بجميع
استدعت
الجهة
قدمت
لتعبئته
الفضيل
العملاء
العروض
منتجات
الايثار
أيار
بتوضيح
بدأنا
تقوموا
بتعبئته
يتسنى
لادارة
يلتزم
يتأثر
الاخرين
ونحن
نريد
أعلى
معا
ومبين
المدفوع
والغير
مدفوع
لشهري
الامل
خطي
قراركم
رفيق
والاخوة
البرمجة
ببرنامج
محفظة
الفوترة
ورحمة
وبركاته
اقدم
تنال
رضاكم
بدوام
والعافية
للكل
للتباحث
استفسار
نقاش
الاخوة
الأفاضل
أخبرتكم
اجتمعت
وناقشنا
الخطة
نسأل
تعالى
يكتب
الكتروني
أقصى
الجمعة
نتمكن
بدء
لاستخدام
أسئلة
مدرائكم
لاستيضاح
معدلة
الشباب
والى
يسر
الاستشارية
للمؤسسات
المتوسطة
والصغيرة
دعوتكم
حلقة
تدريبية
التوعية
بأمن
الكورونا
أبريل
زووم
لتأكيد
اضطرت
الضفة
الغربية
روتين
عملها
الفضاء
العديد
للهجمات
الخبيثة
السيبرانية
واحتمال
سرقة
الوعي
بالغ
الأهمية
لحماية
خصوصيتهم
السرية
والحساسة
تشمل
المواضيع
دعوة
سالمين
وبصحة
انتم
وعائلاتكم
واحباؤكم
ادعوكم
خطتنا
للستة
وثائق
لقسم
موظفيكم
وارساله
مباشرة
اتوقع
مراجعك
وانتقاده
بقصد
تحسينه
تمرير
الكشوفات
سانظر
سلبي
وسيكون
اثرها
الملتزمين
ااكد
قيامكم
بمراجعه
الكشوف
للتاكد
مصداقيتها
ومعقوليتها
تعملوا
نوعية
والتاكد
تنسجم
رؤية
بمهام
بالدرجة
الاعتيادية
سادعوكم
قريبا
اداري
للطوارئ
للاشهر
ليلة
سعيدة
قروض
صندوق
الادخار
تاجيل
وتعديل
القرض
للموظف
خصمها
لاستخدامه
التمرير
والتعميم
وزير
للجنة
القانونية
المنبثقة
والتنسيقي
الاجتماعات
الأطراف
بابلاغ
بالمستجدات
اولا
باول
اخوكم
عزيزي
الشهرية
طلبكم
فاتورتك
لمزيد
للأغراض
المشار
بعملة
الشيكل
بإمكانك
الأصلية
أحد
معارض
البنوك
يمكنك
الإشتراك
بخدمة
التسديد
الآلي
لتسهيل
إخلاء
المسؤوليه
مواد
سرية
شخص
آخر
شيء
مصرح
المتلقي
الفور
نيسان
بالبيت
تقارير
مستمر
إليكم
أرقام
متعلقة
اشتيه
امير
طارئة
الصبح
وطلع
قدر
يرد
عارف
يرجع
عالمكتب
عالدعم
يجي
مندوبه
يستلم
ويدفع
كاش
باحسن
استقالية
التحويل
لاتخاذ
واشكر
المستمرة
الشأن
توقيعها
نتفاجأ
حصل
بالاتفاقيه
السابقه
للتامين
حذيفة
تطويرية
الوضع
فاعتقد
اضافات
تساهم
والتشغيل
الاقتراحات
الاقتراح
المحددة
الاحتساب
اغلاقه
شهريا
توضح
فائض
البطاقات
نماذج
افتراضية
اللقاءات
التشغيلية
ولكل
مثال
المنيوم
مستشار
والتعديل
استاذ
منك
ختم
التصاريح
ارساله
مقرها
اقوم
بإرسالها
شو
قامت
بالتعاون
العملة
الرئيسية
والكمبيوتر
بيننا
وبينكم
عملة
الدينار
الدولار
الامريكي
التحضير
اساس
الواحد
بخطة
ولعائلاتكم
تعقيبا
بضعة
تحميل
انواع
الاجهزة
فانني
التطبيق
للتواصل
بينكم
أتوقع
بانتهاء
اجهزتكم
المحمولة
احتجتم
تشغيله
فهمه
فيمكنكم
ارسلته
اجي
لانك
فما
مقسم
جاء
الاختراق
لبعض
الدول
للوصول
والاردن
وغيرها
أقدم
تقديرا
للمتوقع
انجازه
المتوقع
اغلبية
مقالات
يجري
الأقسام
لانتاج
ادارية
بغرض
استخدامها
لاطلاعكم
والظروف
شرح
لاغراض
تعتبر
باقة
متطورة
بالذات
تساعد
وفريق
بأي
بسهولة
وفعالية
عالية
الوصول
السهل
مجموعات
متخصصة
الكتب
غلب
ملونة
ملون
وتوقيعه
سكان
وضوح
عالي
الإمكان
ارجاع
مكالمة
المقسم
رد
الحل
المقترح
للمقسم
الموجود
المكالة
خطأ
ارجاعها
علية
فاكس
ابلاغ
المشرف
بوجود
الخلل
لتعديله
ادخال
سابق
لمتابعة
برمجية
بقاء
الموظف
ومتابعتها
الاطراف
العلاقة
للنقاش
عد
الأجهزة
وأجهزة
اللابتوب
واللابتوب
والاجتماعات
المادة
لدورة
محترف
المقترحة
التكلفة
الكمبيالات
الموازنات
البنكية
ترحيل
البلديات
الارمات
التقارير
بالبنود
رأيك
اعتمد
المدة
يتجاوز
والاخوات
صبري
عماد
دائرة
الدخل
إعطاء
منطقة
الدائرة
لوزارة
المتعلق
براءة
وفواتير
باعادة
الكامل
لدوام
تبليغكم
الأرشفة
للأيزو
مرتبة
بحسب
عنان
صبايا
ليكون
واسماء
ولغاية
وبالنسبة
انا
انتاجها
الجاري
الذين
اتمكن
ولو
طارق
سويدان
الخبير
انصح
كاملا
فهو
وبعض
الناس
الأمر
أيام
والبعض
يأخذ
بجد
الصحية
يتسبب
مثلما
يحدث
الكثير
المناطق
وفاة
وإجراءات
كارثة
وخاصة
تأخرت
حقيقة
ستستمر
والله
أعلم
سيئة
واقع
التفاؤل
جميل
بشرط
ألا
والتخطيط
يضر
ونسأل
دولة
طويلة
وأنه
ربه
فلا
الأهداف
سيء
بالخير
يؤدي
الخبراء
بل
تمتد
ضمان
للضريبة
للدعم
مساءا
الترحيب
وبناءا
تسجيله
كشك
فك
التجول
الطبيعي
بالنسبة
راس
طيلة
للإجابة
استفساراتكم
بعدل
التعديل
ومرفق
الجدول
اجراءه
لتفهمكم
يبين
تنفيذه
اعمال
فصل
والعروض
وتجهيزها
حصر
لموظف
تقديمها
والاجهزة
تنفيذها
كالاتي
افهم
رأس
قيام
بتحديد
موظيفن
تقسيم
قسمين
ومتابعة
ولتنفيذ
يزيد
تطلب
الامر
مواعيد
طبيعة
المواعيد
الابقاء
انفسهم
اتمنى
اقتراب
الصعب
نهايته
اتضاح
قليلا
آت
الاشهر
الحكمة
باتخاذ
التدابير
الوقائية
تمكنا
لفترة
اطول
عسى
يرحمنا
اولى
للشهر
بخفض
بنسبة
ولكافة
والاداريين
وبحيث
التعطيل
كإجازة
لاقسامكم
الاخذ
بعين
الاعتبار
تعطيل
وتنويع
الكفاءات
متواجدة
ترسلوا
ولهذا
القليلة
بتشغيل
الافراد
للاجراءات
والخبرات
التأكيد
التوثيق
الاصلي
خمسة
الاقل
نضطر
اعطائهم
المدفوعة
لافتا
انتباهكم
يبدا
معززا
الدخول
لاثبات
بملاحظة
واضحة
ومفصلة
قيد
انجازها
مدة
انشأ
الوثيقة
ومدة
ساهم
كتابتها
توثيقها
بتحليل
كفاءة
الاشخاص
الكتابة
ومعرفة
قدرتهم
وسرعتهم
ايصال
للتجهيز
للمرحلة
تقليص
يليه
مده
ثابتة
سيحصل
التقليص
الكبير
فائقة
مخزون
النقد
للعلم
مقتراحات
وقف
الراتب
وهذا
النصف
السماح
سنوات
ثالثا
ايقاف
منح
الصندوق
الحد
المسموح
رابعا
استقالة
موظفين
بغض
الطوارئتحية
ارسلها
الراي
للتسهيل
جهتي
القروض
لصندوق
الطواري
الصرف
متوفرة
الداخلي
مقترحات
بموظفي
كتالي
المستجقة
توفير
للصرف
بخلاف
المنصوص
وباشراف
المساهمة
مساهمة
الموظفمساهمة
انصحكم
بمشاهدة
طوله
فالموضوع
جلل
ويستحق
المشاهدة
كتبت
نهايه
للحصول
حجم
إليك
المستند
سيعمل
لأي
بيان
الخصوصية
طرف
يسلموا
ايديك
الهامة
يمكننا
تتواصل
وسيرسل
انجزناها
التداخل
اختيار
ارسلتها
انت
المنهاج
اتبعناه
نقلل
المصروف
ربنا
المنعم
وتحديد
مساعدته
وتسويق
رقمه
تستمر
باتباع
للوقاية
الانتقال
فإنني
تنتظر
النصائح
تعلمنا
نتعامل
تجربة
يقدمها
التنفيذي
هانيويل
الرئيس
يتحدث
تسريح
العربي
عشرة
لاغير
لعمولة
حسابنا
ونقر
المستفيد
وصحة
بنك
التأكد
اختراقات
الكترونية
تزوير
اطلاقا
الحواله
دفعه
صوره
السويفت
نصيحة
شاهد
متصفحك
النصيحة
كصورة
متاح
وواتساب
إرسالها
لأصدقائك
بالبريد
تعديلات
المتفق
باجتماع
تجميد
الويب
صلاحيات
تفعيلها
المرفقات
ويتم
الجزء
حدث
يسبب
تاخر
اعلامي
إعلان
الطواريء
سريان
تأمين
المركبات
أصدرت
سوق
المال
قرارا
بتمديد
تنتهي
تلقائي
وفقا
شروط
التأمين
التزام
بتغطية
المؤمن
التمديد
قسط
تمديدها
انتهاء
الضغط
إجازات
نعتبرها
يملك
عدلي
وعمري
حين
بحث
الخصومات
اعلان
هام
ضوء
خطاب
بصدد
ببعض
المحافظات
لتقليل
المواطنين
فرع
الحكومي
رفيديا
مقابل
مجمع
التاج
الشفاء
مغلق
المعمول
دوامه
وبغير
لمسؤول
الموظفي
استرجاع
عليك
محادثة
صعبة
للاوراق
المسار
للكمبيوتر
فلسطينية
والخاصة
للظرف
بصرف
كاملة
بتخزين
كافية
الغذائية
لتعطل
مظاهر
الحياة
تمنياتي
بالسلامة
مستوصف
الرحمة
ابلاغنا
معالجة
تواجههم
وضعنا
بالصورة
رسائل
وبيان
بسيط
لالية
بالامكان
لمساعدتهم
وضبط
اعداداته
تمر
البلاد
ناحية
استباقية
صدور
تعلميات
سكون
اسمائهم
للايام
سبت
اثنين
اربعاء
النماذج
وارسالها
أمجد
الغانم
أمين
متفق
مواضيع
الاجابة
بالايميل
شاكرا
نتائج
بمرحلة
معتمدة
حاجتكم
لنقوم
بانجاز
المحدد
مرحلة
تتطلب
المكان
للتذكير
بكشف
ذمة
الانترنت
بسرعة
ونوع
الراوتر
المستخدم
والمتعلق
بانتشار
الأراضي
سلامة
المصافحة
والاكتفاء
بالسلام
الصلاة
سجادتك
طعامك
بيتك
وتجنب
الطعام
الخارج
واستخدام
الحفاظ
أبواب
مفتوحة
لتجنب
تعقيم
اليدين
باستمرار
وسنقوم
تجنب
المواصلات
بدراسة
اكبر
منازلهم
النقود
عملهم
طارئ
للاجتماع
لترتيب
تشاوري
لوضع
طوارئ
للتعامل
الطرفين
ناقش
الاستراتيجية
وخدمات
وأهمية
حماية
تشكيل
أفراد
للاستراتيجية
والبرامج
استشارة
بقرارات
تخدم
ورشة
السوق
بمخرجات
القائم
وتدريب
الطلاب
الاعزاء
اسال
مذكره
المعني
كمتطلب
الماجستير
الجودة
الجامعة
أثر
ممارسات
والمعلومات
التكنولوجية
يهدف
التعرف
لجمع
لأغراض
البحث
العلمي
وردنا
فعاليات
القمة
تنظيم
المعرض
للمنتجات
الراغبين
بالمشاركة
شعار
القبض
اخباري
للتنفيذ
المسودة
الأولى
أسامة
انتاج
صباحي
التواجد
الإتحاد
الإيميل
الأتي
ملتقى
الإقتصادي
التركي
الغذاء
والزراعة
بولمان
ترغب
الادنى
واعادة
الينا
بأسرع
لاستقبال
إعلامك
طلبك
لشراء
أعداد
سيصلك
لاشتراكك
يصل
أدخلته
ومفيدة
ترسل
فهارفارد
تكبر
بقرائها
بطموحهم
وعزيمتهم
العافيه
نبيع
شامله
لرجاء
سواء
المحاسبي
نقطه
البيعات
بساعة
بديلة
كفالة
لنفس
حدثت
وقائية
لمنع
اختراق
برمجة
عنوان
الشبكة
الخارجي
جدار
الحماية
ويسعد
مساءك
توريدها
شركتكم
يرام
وبنفس
الغريب
النادي
تقترح
بتبديل
وربطها
بالطريقة
مناسبة
انوه
للساعات
المراسلة
لضمان
التحيه
لمراجعة
طافش
وحيث
عالق
يقارب
تشغيلها
الاوراق
المطلوبه
لتسديد
صحيفة
وحيد
وتسديد
المستحقة
برجاء
تزودينا
ببرائة
القمية
المضافة
والجمارك
وحسابكم
احترامي
ومراجعة
وفهمها
عناية
البداية
نشكر
دعمكم
المتواصل
ودعمكم
نجيب
فرعون
بقسم
تقنية
اختبار
حلها
تحل
مهما
بمجرد
الوظيفي
تعديله
للبرنامج
باللغة
خفش
لإنهاء
الأخير
جمعية
والعربية
لتنظيم
السادسة
الفنادق
الأدنى
للأجور
الصناعية
لأخذ
الأسئلة
بريد
مهارات
المستمر
المحافظة
لتطوير
أنفسنا
وأعمالنا
موقعنا
الإطلاع
مسار
ناجح
يساعدنا
وإدارة
استخدمت
تعهد
اضاعة
معتمد
بتعهد
اعتماده
وتعميمه
بالمبيعات
الاصدار
تحديثها
ولذلك
اقرب
التشبيك
ورفع
ونقاشها
المفتوح
اكسبوتك
منظومة
الوثائق
كملخص
مناقشته
الان
للبند
التطرق
رايكم
ملخص
المنتدى
المعرفي
سيعقد
الكويت
الماليةالسادة
عباس
البرمجي
غرامة
تأخير
ديون
المتحدةللاوراق
اسما
افادتنا
التغيرات
الاعلى
لنسبة
الفائدة
وتحتسب
الرصيد
المدين
للعميل
خاضعة
النسبة
العميل
الغائها
ورد
كتابكم
بكونها
وتسجل
اعدادات
حساباتهم
خيار
اداب
الاختلاف
الامام
الشافعي
رحمه
تحاول
الاختلافات
كسب
أولى
تحتاجها
للعودة
الخطأ
سامح
العاصي
معبأ
موفق
عيساوي
التاسعة
مالك
ملحم
ورجال
الاستثمار
بتسليط
يعود
يلعبه
إدارية
القلق
وبخصوص
فأن
تفضل
جاري
المسمى
الموظيفي
وصلتنا
الدبابيس
الذهبية
فكرت
اولها
بالغلط
فحصت
وشهر
مهندس
بعرف
مين
غيرو
علاقاتهم
العلاقات
خبرتك
الطيب
فانا
بك
جهة
المجال
تام
لمساعدتك
رأيكم
ثقافتنا
متوافقة
متضادة
موظفيها
الذكور
رخصة
مهن
واجراءات
دينمو
قلقيلية
الدينمو
المقدر
لطباعة
الطباعة
اماكن
الحي
للزيارة
ومناقشة
للتعديلات
سائقي
الشاحنات
ايهاب
يسال
مستائين
كثير
الاستفسار
الاصناف
كمياتها
واسعار
وسيقوم
طرفه
يدويا
الكاشير
للتبديل
بانها
بالتجزئة
لاصدار
واليه
تثبيت
أهمية
سرايا
شرين
بالتنفيذ
وأبو
انبسط
ابعتله
يوافق
بفترة
التسليم
بوخد
الحالة
اجباري
الزميله
الحجوزات
يدعم
يغني
لمحل
زر
بارسال
رسالة
الحجز
الارسال
خليلي
ليوم
دكتورنا
العزيز
صلاحية
لمبيعات
صلاحيه
لفتح
مبالغ
العقود
المنتهية
مزودي
تصل
رساله
إيقاف
خانة
إسراء
برسوم
عامود
بتقرير
إجمالي
زميلة
محول
أنت
متواصل
الاطرش
الهدى
وطلبت
طلباته
بكتاب
عدادات
مياه
ونظام
شئ
تذاكر
فيوري
موقعة
التعبئه
للاغوار
الشمالية
اشكرك
للتوضيح
اذكر
أني
حضرت
مرتين
وبالاضافه
صعب
واقترح
الاعتذار
المرتقبة
لدبي
المقبل
تحضيري
وسماع
مقترحاتكم
حضوركم
ونرجو
والجهات
الاستثمارية
ترغبون
بالالتقاء
نأمل
الدعوات
وتزويد
بقائمة
المدعوين
للمحافظات
وسفارة
بتوجيه
دعوات
مراجعتي
اليا
البلدية
والثاني
ابوغالب
وابو
شكر
وامتنان
الاستاذ
عمرو
إشعار
إعلامكم
باستلام
الاخير
اللجنة
بالشكل
العضوية
لفعاليات
الانضمام
للتسجيل
حجاوي
المزود
الحجاوي
والحاضنة
غزة
اطيب
ونود
الموضحة
الصورة
سيلة
الظهر
مسودة
الرابع
بألف
نؤكد
علاقتنا
الموقرة
نعمل
لنكون
ظنكم
متابعتها
تعلمون
للقيام
بعملية
تجنبا
ينتج
حرصا
الأمور
الخطوة
تمنع
بالرغم
عمليات
الفحص
الفريق
المذكورة
ويب
يتوفر
موصول
ثابت
بلو
رايك
جهاد
تامر
تبديل
سنسور
تبليغه
بالمبلغ
بامكانيه
اقتراحاتي
لمسودة
بامكانية
الترحيل
رشيد
كلية
الحاسوب
تحول
تطور
الطرق
والحلول
لحل
وقام
مرتجى
التسعيرة
يتضمن
السريع
الشكعة
للاستيراد
والتصدير
واعطيته
بحكيلي
طيب
تسعى
صفحة
وكالة
مشاهدة
شريك
المقدرة
التصميم
الخبرة
سهولة
واضافة
وملفات
المعنية
لبدء
زعرور
للتكييف
والتبريد
اللذي
حكى
يجدد
حكيتلو
يحكي
تكت
برنامجه
حكاله
معتز
المندوبين
مفعل
بالتراخيص
وحول
لويندوز
وكاين
معرف
مندوبين
شغال
موقع
وضحتله
يضيف
الوساطة
سهم
للاستثمار
والاوراق
مجاز
واليوم
اخد
اصلا
ويوخدو
تكامل
بشوف
يعتمد
كالعادة
برد
وملاحظات
وبرامج
ومجموعة
لبلدية
الإرسال
كانون
ردنا
استعلام
قيس
مشكور
الشراري
يستحق
وطن
وتشغيل
ثاني
الإسلامية
للاستثمارات
للمساق
طلبوا
الطاهر
طلبو
بنقدر
احكي
مستعجلين
تبليغ
تركيبها
البان
النعجة
لمصنع
والتفاصيل
ومراقب
الافتراضيه
اشوف
وبحكي
ماجد
لجمعية
محاسبه
انتو
زياره
احتياجنا
وحكالي
عندكم
حكتله
اه
ادا
يزورنا
ويشوف
اسمه
صغيره
كبيرة
اصلية
وصولها
وجد
قريب
لزيارة
اريحا
لتسليم
وافقت
دفعات
ستة
وبقي
يأتي
أولا
انشاءها
وعند
مهند
شومان
جمان
لسه
خلي
الاسم
شغلهم
استيراد
الداخل
الافتراضي
ويريد
محاسبين
بضاعه
واستلام
مفتوح
المفروض
جلسات
والمفروض
تصبح
تعريف
جرد
تغييره
اضافته
شفويا
لثلاثة
زبائنكم
سيت
المحترمون
فلاشاتكم
تجريبية
نحصل
التجريبية
التجربة
الأسعار
للأصول
الثابتة
اتصلت
الشمال
حاول
بتنزيل
أجهزة
يستطيع
استعادة
السيرفرات
مقدم
ينتظر
اساسي
مخطط
سير
الإضافي
التسعير
النبالي
والفارس
تواصلو
بالمتطلبات
وطلبو
لموعد
رواتب
ودوام
ذاتية
توصيل
الشيخ
وربط
وآلية
الموردين
للتيمفيور
سنوي
للمبلغ
سنويا
اردنا
قدمه
ماهر
قرش
اصبح
اخذه
للتحويل
عقربا
استغرب
سنتين
اعلامه
الكلام
قابل
الاشكال
اخبرته
يدور
بنظام
تجهيزها
خلوف
والصيانة
يوني
جروب
زال
متعود
اخبر
ليش
مطالبته
بحساب
وقال
السنه
بحاسب
بتعلق
حكتلو
وصلني
تحكي
هادا
بقدر
وحاول
يفاوض
ووضحتله
والساعة
افحص
للفاتورة
واشوف
وبرجعلك
مسج
عوريف
التعاونية
الإسراء
اللاحقة
للاتفاقية
وردتنا
التقدم
اديكو
المستهدف
اخضر
مهمه
الحمله
وبرنامج
وطلب
لون
فاتح
وفتح
اعطاني
ملاحظه
منع
يعطي
رحلات
السائق
المعابر
السائقين
بالنظام
رحلة
باص
والمرحلة
لتركيب
المراد
استلامها
والارشيف
لمطوية
سمارت
الاولي
والزبون
الجماعة
كاينه
يبدو
لتدريب
ورح
مناقشة
حلويات
جاتوه
وتفاصيل
الخدمه
للحوالات
اوج
التذكير
عاود
بالضبط
اعتذار
مره
عقدهم
اخبار
لفحص
ميدانيه
للصيانه
المصري
الهندسية
مستغلي
الأصناف
يريده
ليظهر
يفيد
يرغبون
والكمية
للرجوع
الصنف
الباركود
اللاسلكي
المتصل
بالجهاز
المحمول
بالفتره
وكانت
والسلام
العيال
تتعلق
المثال
بتركيب
عندنا
ارسل
بتعليمات
ملحق
لموظفين
خلالي
سوء
ياتي
للتنويه
بفحص
نائل
يكن
الجلوس
الشخصية
يمر
جاءت
والتشبيك
المنوي
قاعة
محافظة
المناقشات
المشاركين
خمس
دقائق
الترتيب
وبعدها
ولقاءات
المحبه
وسال
طلبه
لمستخدم
بمراجعة
الحاجبي
الأصول
تزويده
بالسعر
الأصلي
اعطاؤه
المشرق
معنين
لعدد
للرواتب
للخدمات
شفوي
الزياره
محترم
مسح
القديم
اديفارم
عنه
طلبت
بتغيير
اخذ
بالزبائن
وجاري
بطاقات
المتاح
الاحقه
عبارة
سطح
الممكن
المتطلبات
باصدار
والشامل
رواد
لزيارته
بيتونيا
صديق
الو
بنفس
اسرع
حوالي
يقم
بالتدريب
وقتها
مشغول
واخبرني
توب
والبرنامج
العثور
الكفالة
انتهت
جوجل
انهاء
منصف
درير
الغصون
بلديات
المحلات
اخبارهم
للإدارة
اعلمته
بخصم
وادي
باني
كم
عوني
عبيد
حضر
حزمة
الاسنان
مباشره
زاد
قرية
القصر
الإيطالي
الأساسي
يبدأ
محانا
لمدقق
يستخدم
بلزم
واتضح
المتعدد
معالجتها
القصة
كلها
للتخطيط
والتطوير
منطقه
جنوب
حكتلي
داليا
المشروع
للمكالمات
شركتنا
اداره
الشركه
فانه
بمقر
بالاجتماع
العامور
والتطور
الشركتين
للفحص
بنيان
للخرسانة
لموضوع
ريموت
وعبد
يصلني
بخصوصه
للمعدات
الجوال
للسيد
المسؤول
ولليوم
رجع
بالاتصال
الغد
رفعها
اسفل
حجز
والتدريب
الويندوز
شغالة
لنهاية
معاودة
الاغلاق
المكالمات
للمشكلة
لايكون
يكفي
اسباب
للاتصال
تغير
للبلديات
زبدة
ادى
وليست
تاخير
لتنفيذها
لتصبح
لضرورة
الطبيب
يعطيكي
سمحتي
ورقه
إثبات
أنني
الرباعي
وتعهد
راتبي
واريد
ثلاثة
أشهر
ريت
جاهزة
بالاسم
ورقم
بالتوقيع
اتفاقيه
بالاجراءات
اعتبارا
الصلاحيات
الموكلة
بذلتموه
جهد
ليبل
واعدادات
والجهد
رفيف
بفرع
صلاحياتي
دورة
بوينت
فيديوهات
ديمو
لغايات
بنسخ
الاستفسارات
وقيمته
كشوفات
شحن
تبويب
مبدئي
الدورية
أخرى
ويكون
التراخيص
الهاسب
برمجيات
أحيانا
ورود
بالشاشة
عمود
تفتح
للبرمجيات
تهديكم
تشجيع
الإستثمار
للاخ
أرفق
لسنة
حوافز
للمشاريع
تكاليف
الايدي
الميزانية
العمومية
ضريبية
للتشغيل
الانفاق
للبحث
صور
جواز
السفر
تعيين
القيمة
شهادات
التربية
والتعليم
الإحترام
ديما
النافذة
هاتف
داخلي
استقبال
الإعلان
التوزيع
إجراء
ممنوع
قانوني
فورا
بالرد
للتأكد
تهديد
نظامكم
اكتمال
الاستقبال
استهلاك
تعديلها
التطويرات
وموافقة
بتوريد
تقويمي
منجزة
بتوقيع
بالمرفق
واخذ
وصورة
تنبيه
الكيلومترات
المركبةاكسنت
فيراني
زيت
اكسنت
العنواننابلسحي
الحجاز
السرعة
الاسراع
الطاقم
جمعة
شخصية
المسبق
مرحبا
تصليح
جملة
صوريف
هندسية
للالكتروميكانيكا
عدي
وبينهم
خلاف
قياده
وليد
موسى
ابلاغكم
وبحاجة
لخدمه
اكمال
فضي
الرئيسي
فاتورتين
عالبنك
المذكور
جدد
ارصدة
المساقات
للباطون
اخباره
بتواصل
الفعلي
للحركات
بنوع
مختلفة
بوقتها
اموره
تواريخ
الملحقة
لجمعيتناتحياتي
ومعالجة
فوز
قليل
للايميل
واعتذر
التأخر
وانه
وخدمة
نجتمع
نسخه
طلبهم
يعطيكم
وإضافات
نعلمكم
مهنة
بالتقارير
الصرافين
شاشات
والإضافات
المترتبة
نتيجة
دمتم
ملفهم
لبيع
الحديد
والمستخدمين
الاساسي
الموجودات
عمولات
مجموع
خصومات
وقارئ
برامجكم
ستيل
فهي
مجانا
وعقود
المحطة
اجهزه
طلبية
واخوانه
سببه
أمل
بواقع
عميل
يحصل
اقسام
والترخيص
قديما
ياريت
تسرعولنا
اتاخرنا
عالجماعة
كتير
تنزيل
الرفع
مجلد
لل
الفلير
المرور
نسيت
تغييرها
الجناجرة
لتحصيل
ايمن
وتحويل
بالسرعه
الممكنه
قريه
نسخب
الدنغل
ونرسلها
الزاوية
العربيه
للدواجن
حسين
والاتفاق
اشكركم
ومشاركتكم
تحليل
التطوير
لشاشة
تعرفونها
واود
الافكار
خرجت
وتبويبها
لتحليل
المقترحات
قمتم
بتقديمها
اقتراحه
لتقومو
بدراسته
تحتاجونها
الرجل
عصيره
برنت
وصيانة
موقعه
الهوية
ايبا
الشارع
ضياء
الحج
تعريفه
بالشركه
والبيع
بالتجزئه
التاخر
استبدال
بطارية
المحول
ونقوم
تحويلة
كليه
هشام
لساعة
وتجهيز
لتوريدها
لكلية
بطاريات
زادنا
للاعشاب
الطبية
حامعة
حداد
وتنسيق
بالسوبر
تدريبيه
لازم
تتصلوا
فيي
ارفع
ازا
هون
للاسبوع
يرجعلنا
باتصال
والاجارات
سيذهب
اليهم
وسياخذ
افحصي
جلوبال
قبلها
الخرائط
موجودين
السي
ار
اضافتهم
للسيراميك
بلال
الانس
الطليعةالسادة
الطليعة
للشوكولاته
ياسين
عصيرة
مساقين
والصرف
الدائن
والمدين
بالنتائج
الجنوب
رجو
بالعرض
لتجهيز
مسلخ
كاين
ونسخة
الضريبه
الفاضل
تخصيص
الكافي
طرق
جهتكم
لاسبوع
ويقوم
وتحديدا
فاعل
انجاح
جهتنا
قناة
محدثة
المفصلة
سيتواصل
الاستراحة
ليتوافق
الدوامين
وانصراف
ومحتوى
بالتوصية
يمكنه
التعليقات
بنسخة
المراحل
الاضافات
والتعديلات
الغامدي
للصناعات
الإسمنتية
لايميل
بامعلم
فحصها
يحاجة
اوضح
ومجدي
فرعية
ليعمل
بينت
لانجاز
مرسل
باكثر
بيوند
فاينانشالز
لزيد
واختيار
والدخول
احيانا
يطلب
معالجه
عاشور
الصحيه
واصدار
العملية
التداول
فلم
بخطوط
المسميات
تحمل
بإسم
فور
عودتنا
سأراجع
وتسوياتها
بشهادة
ساريه
الفاصلة
وسأوافيك
انتظام
الشركةسلامات
نظرا
معظم
الحجر
فيكون
سمحت
عموله
جيد
تفصيلي
خطوات
محجوبة
اغلب
الاساسية
عطية
شتيوي
باركود
لسوبر
تخزينية
بحجم
جيجا
قباطية
الخيرية
بالخطا
حسابهم
قدومي
قلقيليه
الياس
حمدان
للحديد
وتبليغه
الوكيل
كون
لبيتا
الدعوة
لزوم
اون
رشدي
ارسلنا
الغاءه
الاسير
لمواد
وسط
البلد
وبالرامج
معنيين
تفهيمه
بتم
وساعات
تواصلت
ارسلت
نقابة
المحامين
تسليمكم
الجنيدي
لمنتجات
الالبان
بسعر
ابناء
الجزيرة
عمو
لارشفة
حقيقي
مأمون
بالدولار
للتنمية
والاجتماعية
لزياد
عائشة
كله
بغزة
وكونه
المعاملات
بفاتورة
محدث
المساكن
بصفحتهم
عالفيسبوك
محاولات
جوالي
وتساب
وتقييد
برضو
عبرني
هات
شريف
ثوابته
متابع
مبارح
حاكيله
العامرية
محصل
النيابة
يجهزو
مكاتب
مطعم
وسوبر
منجرة
التانية
الصديق
يجهز
يجددو
زارهم
الراجع
وحساب
والجاري
الموافقات
بالمستجد
باعت
تانية
افتراضي
عالحملة
بعتلي
زمان
تاني
وبده
والبنود
يبيع
اصناف
سالته
وين
الشرقية
جنب
ديس
مامون
عندك
وصله
يوليو
خط
بكرا
سرعات
لانترنت
نصف
سرعة
غازي
الموقعة
ويريدون
اني
تدقيق
بالتدقيق
لاخوي
بسلطنة
يبعتلي
التسجيلات
الصوتية
اخوه
اعطيته
ورجعتله
بانتظاره
مشاقي
تزويدهم
ااجديد
المكالمه
وتركيب
تركيبه
الفرعي
تحديثات
بالدوام
شاملة
الاجهزه
الاثير
للحلول
التقنيةتحياتي
مميز
للعلاقة
واد
الحمص
والقنطار
ودير
العامود
هانز
والتجاره
العامه
عمارة
البرج
سردا
الكسواني
محاسبي
للشركه
الفورمات
ابيض
لوحات
قارمات
اثبات
احضارها
طباعتها
سجل
سبعة
اللون
الاسود
الاخضر
انترنت
ميجا
لتغير
وازدياد
يتوجب
موظفو
متطلب
لاستمرار
ايتالي
والاتصال
برا
ارجع
بقي
والرسوم
المسجلة
مكالمات
حقل
فارغ
لتجارة
تصدير
علاوي
تابلت
مركب
لتخفيف
اضرار
جسيمة
فارجو
جدولة
اقسامهم
لاجازات
لمي
اطيل
بيومي
يتيح
تسعة
ناهيك
انعدام
الاشغال
والاعمال
والتحصيل
المغلقة
ومحاولة
اليها
فاقصى
يعمله
الحاجز
ارجاعك
ميزان
حرارة
الحرارة
ارتفاع
يستدعي
تسويقية
الاضافة
الاسلامي
وقدره
ثمانية
وعشرون
واربعون
سنت
ومختوم
عطا
ممدوح
علاء
شلهوب
المجازين
عبادة
يتبع
وخروج
ووقت
وقطع
تابع
وتسليمها
قطعة
لارسالها
للنيابة
كشوف
اسماؤهم
خيرية
ميس
مراعاه
فريد
باماتين
التاني
الصوتيةاغلبكم
صوتي
بعتت
افحصوهم
وزبطوهم
وردولي
بصير
مطلقا
واي
اداة
لتعريف
والملف
استخدمة
منحل
لاعتمادة
الكومن
بيدكو
صادرة
قيمتها
الباقي
بيعينك
لانشاء
وادارة
بيديكو
حواله
تفاصيلها
النخبة
للبلاط
للاجهزة
ومتابعه
لشامل
واضح
رقمك
بسال
ايميله
السعودية
للوكيل
عيبال
لمستلزمات
طب
وزارهم
رافض
فكرة
والمحاسبة
تركت
مقتنع
والمنتجات
يلطف
الوقوع
والعائلة
الكريمة
المتقدمة
مرور
وقفت
لاحتساب
المنتجات
للتاكيد
ولاعتماد
وامور
كثيرة
ساتواصل
حوسبة
والمتبقي
للانهاء
نتخذ
التربيه
معارف
بلديه
حقوق
توحيد
ريم
والمهندس
لتنتهي
وارسلت
بالقيمة
يصبح
ميني
الصبا
بيوتي
لصناعة
الصابون
لخدمات
باختيار
لمرة
التلقائي
وبتاريخ
المستحق
لطفا
لتوقيعه
ختمه
طرفك
اظهار
رنين
بازالة
الوصل
الثوابت
كبسة
للمراسلة
وللمكالمة
صهيب
اليات
تموز
وغير
القطب
الجاهز
انتر
نت
تحوبل
سلفر
لانتر
بولو
كوزمتك
صالوني
كوزمتكس
ثانية
للمحل
خفيف
ماجل
الزبابده
حمودة
حموده
للتجاره
عاملين
عالبرامج
شغله
احنا
معتمدين
سنين
ومرتاحين
عملو
سامحت
بعضها
مكنش
شغل
زبونهم
ودفعوني
وبدي
اغيره
ماركتات
الزبابدة
فروع
الامريكية
عرضت
اوفلاين
رن
جواله
سكر
رجعتله
طلعت
بالتكسي
ومستعجل
يزوره
باسعار
سيقوم
ترست
فاكتوري
فوريك
شخصيا
الحكيم
جماعين
بالغاء
حديثا
ابلغني
حدى
رامي
للاجهزه
الكهربائيه
شاورما
كيفك
حواره
للادويه
البيطريه
الدهانات
التفعيل
التفويض
السندباد
الموازين
الجواد
الشيب
التحصيلات
رغبتكم
بالتجديد
اعلامنا
لحساب
بالبنك
بعروض
عتيل
ثلاث
توحبد
لينتهي
وجمال
السلطان
فهمي
الصيفي
الرساله
التووحيد
زمنحه
شهرين
الكفاله
وتمديد
التاجير
العالقة
للدهانات
الجليل
بمكن
النور
للالبسه
بنشوف
بفكر
بحكي
لزياره
عالوتساب
المروج
عرسان
مستحقة
للمروج
وهل
المذكورين
تابعين
لمجدي
العمولات
بيرزيت
قرب
دوار
وبالبرامج
للبيع
كلشي
ثانيه
مركبين
بيسان
السوبر
الاي
تي
شاف
لساعات
ارخص
تبعنا
يركب
سناء
يسمح
النخبه
للبطاريات
ملك
الخبازين
الموضة
الستاتيه
تين
ازمير
الرازي
للفواتير
الحموري
والتعهدات
تكسي
تونتي
التكسي
المقاولات
ركب
نبيل
بالسيد
بالبدايه
لمكتب
مقاولات
اركب
برنامجين
اضافيين
عالتواصل
الكوني
وعمر
لشهرين
محاجر
حمزه
لضبط
العمال
ضروريه
لاني
راسي
بيتم
الازم
دوستانا
وخلال
اتضح
الولاء
افتتاحه
الدار
بري
والدفع
وكورنيش
حماده
يفهمنا
بالزبط
وبيتم
وبتم
التاخير
المعتمد
مبارك
اسليم
لابن
عمته
ابن
كبير
مناره
يساعده
عقيم
عمه
السرعه
مكالمه
الماليةتحياتي
للبدء
والعرض
تتقدم
بجزيل
لانجاح
مستقبلا
اتفاقيات
عالقة
وحل
مخيم
الاخطاء
تسنيم
اسكندر
لعشرة
الفيحاء
لمشتل
ازالة
تواصلنا
وخبرنا
عالبند
بازالته
عم
وارجاع
والعطاءات
تحياتها
ونتمنى
تتعامل
المجتمعية
موردين
طبيعتها
المدخلات
يحددها
المتوفر
تسلم
مكتبة
بموعد
لتوقيعها
وصلنا
ببيع
ووجدت
صفر
مخصص
داعي
لاجراءاتكم
نعرض
مندلينا
باعث
فتره
نازل
ممول
مثنع
فيغو
للمباه
زهران
علام
لاحضار
ويحتوي
توضيحية
ويمكنكم
عاجل
مزايا
الشعبيه
البوم
لزباره
الخلود
راجعني
ارسالة
الاهلية
لبهاء
جودت
البطروخ
تعلم
تسويق
وجهة
بالاسعار
نتفق
هاتفي
ملاءمة
النسوية
يمي
صغار
المزارعين
فيكم
هلا
بحب
تشتري
سلة
كيلو
تروح
وضحت
الصوره
توكلنا
معاذ
العفوري
ميدانية
الشاعر
لتوضيح
توفيق
للملابس
المركبةكيا
برايد
كيا
عداله
نحكي
الكورية
الكومبيوتر
ومالي
المساهمين
والمالي
الطليعةتحية
سليم
الوسيم
للمختبر
النايا
الانشائية
الامانة
برام
وختمها
مقرهم
الحاج
الملاحظه
والموافقة
مراسلتكم
للجهات
رولات
الارز
الطابعات
الوحيد
يشيل
الرول
الطابعة
لتوفير
يضل
محمص
وبن
الارشفه
شركه
برمجيه
خدماتنا
نقدمها
لشركتكم
الطالبة
دانية
تخصص
بشركتكم
بأنني
المسؤولة
الطابعه
ابلاغك
الساده
بخدمه
الأوراق
المرفقه
صانور
واعطاني
اطلاق
المنتج
غزال
انقطاع
ينجح
فشل
التخزين
ادخار
حاولنا
سالم
الزراعية
صيانةارجو
سعدي
قرادة
متواصلين
معاه
باجي
عالشكرة
بجدد
وانت
وفاطمه
ينعاد
عليكن
بالصحه
والسعاده
اعوام
عديده
الحمل
للاعلاف
وبند
القاريء
برو
محدثه
وجاهزة
كالمعتاد
وابلاغي
وجاهز
بعيده
لارتيب
الكروان
بتحويله
كروان
للطحينه
وصالح
الجماعه
اصليه
مديرر
العامريه
مايكروسيس
توجد
مشكله
الداخليه
اخبرني
اخبره
الشبكه
سامرر
المعلومه
للجهة
المختصه
للابتوب
وتعريف
كلينت
عالسيرفر
دينا
لديها
واستفسارات
للمدير
خبرة
ريدر
طابه
لسوبرماركت
حدود
الفاتوره
ارماني
كتشن
حنني
التخصصي
وتسليم
افادة
إصدارها
أوامر
الأحمد
الأمانة
للملفات
دكتور
تكنولوحي
التاجيل
لؤي
توصيتكم
تكتمل
لعقود
الرفاعي
الوليد
لبلديه
نعلين
عالواتس
بضياء
المحترفون
وصلتكم
وصلت
المشتركين
التزاما
تجاهل
الفصل
قطعيا
مدلل
مطبعة
ومعني
حد
حبيت
اعرف
بشو
وبس
قصر
الفن
للالمنيوم
هيلين
قلقيلة
بالمتابعة
العيزريه
الخدم
الرحين
مخصصات
السعو
حسابه
مصروف
فنحن
النفقات
وكلي
الهندسي
الاستشاري
روتانا
باتفاقية
المالكي
فضلا
مكة
المكرمة
وظروف
تجميع
اسابيع
القوقا
والنصف
منحهم
الحلو
اوقاتك
مهو
وانتو
بدكم
حكيتله
عالجميع
وبدنا
نمشي
شغلنا
خلص
الدنيا
بفيدك
وهم
ومحمد
سنضمن
لاخذ
الضرر
لتعويض
للمهام
يرجة
بارسالة
عقارات
المجمعات
عالملف
إعاده
هوريكا
انتي
تقديمه
والاتحاد
الراس
تسليمي
بكرة
وامجد
المباشر
والاخ
بالاعمال
التوافق
ومدير
للمساعدة
التام
حلف
اليمين
المهنة
دينار
التحضيرات
جبرية
سمير
سنينة
المساحة
بالتنزيل
ابدا
تنزيله
يزيل
الصح
الخيار
كلا
تفعيله
الاصدارات
واضافته
لعملية
الصحيح
الراجعة
حالكم
إعداد
العالقين
ميداني
مقسمين
مناطق
لزيارتهم
فاميلي
ستورز
طلبي
لمبلغ
مستحقات
الجمعية
يديرها
السلعوس
المفترض
وكنت
شيكاتي
اكيدة
للتأمين
التوريد
عين
سارة
والتركيب
رداد
واعلامنا
صرفها
بضاعةارجو
لاسلكي
شاءالله
الهندسة
أمن
تستهدف
والإدارة
العليا
دفعها
بأقصى
والبدء
المواظيف
مطابقتها
متطابقة
ومنطقية
المستغرقة
مذكورة
للوقت
انسجام
الواقع
طباعه
لديك
والفاتورة
مستخدك
وتناسب
فعال
فصله
وتفعل
مؤقت
وفصله
والرقم
تعويضكم
المؤقت
التعويض
الرقمين
الشك
تصلكم
مراجعتها
وتعويضكم
عوالق
للرقم
مفصول
ببداية
نابكو
الاردن
يجيب
يحمل
روت
لتنزيل
البرنامجين
اجمل
وبدون
لتواصلكم
بالانتظار
باوزير
حسان
التنازل
بوظة
رول
يستلمهم
تقبل
تاريخه
استقالتي
بتارخ
المباركتحية
الميار
الفضية
للتنسيق
نعطيك
عالعقد
فادية
واخدت
ليان
بالدينار
الشروق
بينهم
بيعمل
بالحسابات
موازنات
الدفعه
تشغيلهم
فسنستمر
لنصف
واجازات
للنصف
وبحد
تدفق
الفئة
سنلجأ
حينها
الاخيرة
مشابهة
سينطبق
تعويض
وصولا
والاخيرة
والمتمثلة
الختام
حث
لبذل
تجعلنا
ممن
يأخذون
بالاسباب
والا
العصيب
مس
اجمع
وسيستمر
لاشهر
قادمة
عصيبة
تمتاز
بتعطيل
ومظاهر
بقاع
الارض
إزالة
فتحتله
يومها
اجلو
هلأ
اكيد
الختم
روجيب
الكوكتيل
الاكاديميه
طبعا
لابت
البرنس
كفاله
عزيزتي
مفصلة
مفصل
توقع
دانا
العفيفي
المونه
المساء
للاحذيه
والشنط
دخل
الزر
مصر
سدين
للزي
الشرعي
وانو
ليه
خطوط
هادي
النفاذ
تعطل
كثب
ونعمل
أقل
ممتعة
هامة
باب
لاستلامها
الشحن
فهذا
ريان
التعريف
الدخان
الصفر
مجانيه
سنويه
السمان
الصناعيه
ناشونال
موسع
الاستقلال
أخي
للمحادثة
وبينك
نطلقها
لنقطة
وستكون
وفحص
سيريال
وبنوده
بالضفة
حزم
اجمالي
ماجيك
ربايعه
بترخيص
يدرس
التجاريه
المكاتب
حسني
لارسال
طلبها
وللزبون
يعطيني
اختار
تنبيهنا
سنضيف
تذكير
عصام
بخدمات
بالتل
هاتفك
للتعرف
بعث
النص
وصول
الاصدقاء
نادر
عالايميل
بزبط
المتحدون
نصر
الشرباتي
العنصر
الحفظ
بالتصنيف
الاقصى
الملاحظ
المرسلة
لمؤسسة
فرحانة
عطارة
فرح
والفرعي
لعطارة
فرحانةالسلام
سدد
خدمتهم
المهمه
متاخر
واسم
صوت
لمعتصم
لسنه
ضريبي
الاميل
إعلاناتك
حسابك
نشاطك
التجاري
أخبار
إعلانات
نشاط
البريدية
تساوي
تنفقه
رمز
استرداد
فريق
إحصاءات
رغبتك
تلقي
فيرجى
ترويجية
قم
الشفرة
الترويجية
نشط
إدخال
ابدأ
الاعلانات
بإجراء
الترويجي
المعاملة
جرت
إضافية
لطريقة
صحيحة
للتسوق
الحدث
الأكبر
ينظم
تجدون
المهرجان
التسوق
اليومية
لربط
الشاشات
SL
هده
مسجله
ومركز
لخبطة
لرقم
اشكالية
اشترى
الإشكالية
يجددوا
الشي
للمجمدات
عرب
الفعالة
اﻟﻣؤﺳﺳﺎت
ﺑﺷﻛل
واﻟﺗﻲ
ايجاد
المف
بلجنة
والمنطار
بينا
بالساعة
صوتيات
استخدم
وافق
يحضر
تلف
تخديث
نحدث
الفراج
افتحولوه
الداتا
زودته
يتواصلو
الحسين
برجعلكم
للبورسلان
وسالتو
قيود
برجع
المركزية
فاتورةالسيد
بالشيكل
الالعاب
بداله
ضميدي
بداخله
للنثريات
بانا
Majdi
Sawalha
تراخيص
دورا
الفرعية
ناصر
شوقي
سمامرة
المحرمين
حمارشة
القدومي
بالبداية
بارجاع
وبدفع
الارجاع
الك
اللغات
الشعر
بتفاصيل
عادية
يد
بن
المبيض
لباقي
غزه
وممكن
كتوبر
مراقبة
بتصل
افتح
زمن
عايد
الجبالي
التوريدات
مر
الاليه
تجزئة
جبريه
يشتغل
سما
الادويةالسادة
الادوية
واجمالي
القبوضات
مرتبط
والخصومات
تطويره
تعاملكم
جاهدين
الزمن
وبهذا
الصدد
التكاليف
وسنبقى
عهدتمونا
وبأقل
موضحة
الاتي
انهينا
للأجهزة
لتعديلات
يطبع
دايما
اجا
طبع
تعدلت
سم
وهيك
الدفتر
دينموميتر
واولاده
وخبرني
يصير
هيثم
اكد
بالكوم
ترافل
للسياحه
والسفر
يوزرين
الخطيب
ستايل
للكراميكا
ملحمة
البركة
الشواورة
نيو
زان
الجريري
اعطائي
الاجابه
استفساراته
لاننا
عارفة
اتواصل
الأرضي
منفصل
برطعة
مربوط
بالموبايل
بهجت
بأقرب
ياسوف
بالبرامج
أسعارها
للالكتروميكانيك
الجعنينة
طالع
فتم
امور
تصفير
دنجل
هاني
وابلغني
مبسط
واستبدال
الإجراء
الإيطالية
للتحصيل
جهوزية
الايمان
محروقات
الفارعة
بستنى
وبلغته
معروض
ابلاغه
وبانتظار
جواب
الطليعه
الجولان
متر
والتأكد
ستون
كفر
ثلث
حصلت
وحاليا
بايلان
والكميات
الاستهلاك
تصدر
تدفع
سعرالسادة
القضايا
خضر
للرخام
ويعمل
المنورة
يفتحو
سرور
جندور
سليمان
حفظ
ورقمه
palpay
وستقوم
للاستعلام
للاصناف
نضيفله
بالشغل
اسليمكوا
عمارنه
الجرمق
فينا
التقديمي
الأعزاء
اليوزر
للارشيف
منفصله
ثالثه
فريال
اسلام
حكت
بالوقت
بيجي
يشرح
حاكي
رجعله
حارس
لشايش
مزليك
وراح
بالعقد
اختياري
بتقدر
والسلطان
للباطونعند
للسلطان
ترحيله
المجانية
نبعتله
والعقود
نبينله
وكم
يفعله
الحواري
حابب
لأ
ظاهر
معينه
التانيه
عالجهاز
يقدر
يشرفنا
بهالخصوص
توظيف
ابلغتني
احتمالية
ترقوميا
مرام
وقالت
الرائد
التجميل
اجد
خبرني
بالاتفاق
والمرسل
وحفظ
وتبين
هم
الفضة
والاحجار
لدية
ولديها
بالشراء
النقل
لقدام
ولدية
ولديه
يشتغلو
متوقع
مشتغل
مرخص
بالاستغناء
القران
اللطيف
بلزمه
تطوع
خيري
قران
بامكانه
بعدها
سالني
كونها
والشغل
بالمستقبل
يعرض
البور
الحقل
بوضع
وتقليل
استفسر
يوزرات
المنزلية
المطالبات
اقفالها
أسمائهم
الأوائل
عطوان
أزياء
الشفق
أعمال
راسم
سماع
والتوصيات
عياد
بادخال
تاخد
اقطش
ينزل
دخلت
معطي
حاولت
زبط
مشكلتها
الصابر
باتش
للسادة
البترولية
للمساقات
المجد
قاسم
ازعر
ايدي
جيل
ومراقبة
روسيا
الترتيبات
المتوقعة
الفرصة
الجاسم
للاعمار
جيت
ازوره
محله
ماخد
اكتر
سميح
الندى
والقرميد
الاخشاب
الاستغلال
القيم
اسماعيل
قيمه
فاطمه
أخذ
وتفعيل
اين
فقها
أساس
يخلص
بخصوصهم
نجدد
لتدقيق
الارضي
انشاءه
للاسفلت
العادة
خمسين
الامارة
شراكة
ميامي
إستلام
تعمير
فرن
طابون
زلموط
وسام
الفتاح
وتفاصيله
الصفدي
الاجمالي
سابقة
لتاريخ
المحامي
بعرفله
أسفل
فلتر
ادخل
عباده
براء
خصوصيتك
اطراف
الشرق
القواس
التموينيه
فلسطينالسادة
قلقليلة
رتبت
بماطل
بالدفع
النايلون
نوصل
عواد
لقارئ
متذكر
ستونز
تانيه
بتحكيلي
بالخدمه
مديرها
ياسر
ابعت
انكم
حلو
لانو
الرايه
عرابه
افون
تجديده
مراسلة
ملغي
مطلع
الاموال
ممتازة
الصنع
ايداعة
فطوم
متأكده
لتتأكد
مروحه
حطيتلها
بتصلي
أساسه
منقرر
ريمايندر
بلغتني
حنانيا
السادةشركة
نقابات
كاتبه
مناقشتها
وحكتلي
فحمة
ديسمبر
المنار
اليكتريك
الذهبيام
الشرايط
باكود
سابكو
غالبا
درباسكو
نقليات
البراق
بفصل
الخط
جير
السيارة
سائد
بالجمله
الراعي
الصالحارجو
الصالح
اقتنع
المحولة
النا
للمساقين
للتعاون
قائم
القادمين
منطلق
حرصنا
التعميم
وعد
حالات
لتسريع
فطووم
بدك
اهلا
وسهلا
نلغي
صح
لنابلس
الوطنيه
يسأل
أمورهم
عل
سؤاله
ضبط
وضعها
الخطوط
حلحول
ماليا
غالي
فوترة
يتفاجأ
أجدد
ارخيص
اسنينة
العجوري
خلالك
السحابيأريحا
رامز
للشوادر
جهازه
وانحذف
مجوهرات
الاسمر
يرن
سلطات
نايس
طالب
ياها
باعني
نورم
للتوريدات
زياده
المدار
الفضي
التعليق
الاختياري
دولية
وبلغ
والاصل
لازال
المعالجة
اختياره
والدعم
ترجعي
اذنك
جابر
برقان
شركاء
جوارير
أمكن
رودينا
فيرنتشر
وردت
بمنطقة
حجة
نتصل
واخر
تخزين
قواعد
واعتماد
التحليل
باطلاع
بدأ
الإصدار
كبرنامج
مستقل
احتراما
بالرجاء
بأفضل
ودخل
لنفحص
بمراكز
تسخدمها
ودربها
وضلت
عندها
ووضحلها
بتحدثي
وخلص
بالاخر
ترجع
تدفعوها
ومنجدة
ووحدة
فيهم
حكيتلها
تجدد
سالتني
بترجعلك
توضحلك
جداد
ونقل
والحركات
مربوطة
تلغي
لنقلها
تعيدها
بتكاليف
إيجاد
لإجراءاتكم
بديا
للحوم
الحمصالساده
جنيرو
تفاهم
صاير
والوضع
ونشوف
بلكن
تحهيز
عطيه
طيره
بالنسخ
بالاشخاص
ذكرها
قبلهم
مرسلة
يتابعها
الفارس
نزار
ماسة
لتي
مسروجي
قراره
مدقق
فتوح
لكلا
مسلم
الفعال
المؤسسي
متعددة
ويحدد
الآخرين
لتحقيق
المهارات
هدفك
رسالتك
القدرة
لنجاح
التخصيصي
صبحي
قديمه
ملفة
صالحه
متبع
فطاير
ووضع
سنينةارجو
ومستخدم
ترخيض
لمحطة
سجلاتكم
كونسيبت
للأنشطة
العقارية
التجميد
وارد
جذور
كفالات
ممتلئة
الاندرويد
فاعلى
وبذالك
اندرويد
الاندوريد
شرائه
بستخدم
شويكي
للديكور
المربع
واعادته
واصف
والمدير
الشفت
وكيلنا
للجامعة
ابقاء
إضافيين
المرابطين
بطاقه
المكتبة
موسىتحية
وأمجد
احتياجكم
فأرجو
Infinity
Tires
انفينتي
تيرز
الزاغة
طلاب
السيده
وباركود
ناجي
البرغوثي
ودفع
احدى
اللازمه
بخصوصها
مكتبه
عليان
ديانا
الاستكمالية
لابتوب
جميعها
بطلت
التواريخ
الارصدة
ويرد
اخدت
وهكذا
فلاشة
نفسها
عمي
زهرة
مهتم
بتواريخ
برجعلك
اكون
سابا
والجرانيت
هيا
شوفي
بداوي
ميتر
محتملين
احتمال
باجراءات
عدنان
تاكيد
قيساريا
والمجلس
تبليغي
عابدين
ماضي
ابداع
اسرار
بلغتها
للخصم
مدارس
نور
التطبيقية
الامين
محامص
المسلماني
كاجو
اريج
بنت
تزويدها
توقيعهم
بضل
تعلق
ويندوز
بطريقة
يرجعو
التابلت
ويصفر
تصغير
طابعتين
بالمكتب
التابلتات
لمساق
الاراضي
الدوليه
ايتك
كنانو
للبلاستيك
للتجربة
غاز
الاغبر
للسكاكر
روز
جفرا
مجمد
عسكر
كراتين
ورق
شواحن
بنحطم
الشاحن
النداء
المحاسبية
حساس
سمع
شاكر
الحزام
الأصفر
سداسية
سيجما
المشكلات
وتطبيق
سيتعلم
وكيفية
معينة
عجه
لتسويق
المشتقات
شركتك
بقلم
ومتى
التوظيف
موارد
بلتزمو
الصامل
والمقاولات
الحميد
بانهم
فرعين
دواجن
غذائية
الفرع
واليكم
امنة
وفاء
جردانه
مسؤولة
شاكرة
عبابنة
سلفا
لأربع
وسحب
فارغه
وحكا
كيس
القواسمي
الانجليزية
معقدة
سحبها
البرق
للكهربائيات
ابوه
حكا
بشفلك
يروح
يطور
العالق
برفع
طول
الاماراتية
لملف
تدريبه
نقص
النوع
إبلاغي
اقناع
اخ
طلبته
تعطيني
مؤته
الجاهزة
للقسم
المندوب
واحده
بحاول
لمناقشتها
ومعرفه
البضاعه
وبكل
بسند
مستودعات
وفاتورة
الادخال
امين
مساعدتك
الأكاديمية
وشك
زملائي
إكمال
تحيات
قبلنا
بإزالة
السكرتاريا
لوحظ
الأخيرة
يعلم
مشكلته
قادر
والخدمة
النتيجة
نرسل
الايطالي
وبيانات
بحتاج
للسرعات
رشاد
والتحديث
ونطلب
المقدس
للعقار
تأخر
لتزويد
أم
مجرد
اوف
بكالوريا
الرواد
للاصول
خيارات
بالاردن
النسائي
زيارتي
بتزويدهم
تهنئة
بالمولودة
الرائع
ادم
تتربى
بعزك
ودلالك
ممثلة
بمديرها
وبالطواقم
بأسمى
ايات
التهنئة
والتبريك
قدوم
المولودة
مارية
اللهم
انبتها
واجعلها
قرة
لاهلها
واحفظها
وبارك
فيهاواجعلها
اهل
الصلاح
والتقوى
اطمئنان
بارك
فيك
رب
جورج
ارفاق
نعتذر
نظامنا
بتحديث
برذرز
شفت
للجهاز
والبركات
تعزية
الحارة
يتقدم
والطاقم
بالتعازي
بكير
مازن
سائلين
المولى
عز
وجل
رحمته
ويسكنه
فسيح
جناته
وحسن
مسجد
النابلسي
صلاة
وإنا
لله
إليه
راجعون
الجديدةالف
الصالحين
دلالك
مبروك
مبرووك
مبرووووك
آدم
يسعدك
ويهدي
بالك
ويجعلو
وجعلها
الموهوب
وشكرتم
الواهب
ورزقتم
بره
اجعلها
Ahmad
الغالي
يارب
منار
للادوية
البيان
واجراء
واعتبار
الطائف
الطبي
وافادتنا
انتظار
اسراءالسادة
بالتكامل
يتناسب
العسر
يسرا
نقول
العمر
الفئران
زجاجي
الإناء
الفأر
ريتشر
يحسب
سيستمر
فأر
الاستسلام
للغرق
اختلاف
المتوسط
دقيقة
بإعادة
يرى
فعل
متوسط
المرة
تذكر
المحاولة
الأمل
تأكدت
تحسن
تتكرر
خطير
ينام
طاقة
شخصا
أمام
رغبة
يستطيعون
الجهد
يجدون
التقدير
قدرات
البدايه
أوقاتكم
الآونة
نقله
باسترجاع
ميزة
باتجاه
تعزيز
ووضعه
خايف
والاضافات
المبتكرة
ذكرى
شعبنا
الصامد
وتعود
أعمالها
عاما
يحقق
بالحرية
دولته
المستقلة
الشريف
بالنيابة
زارا
مستوده
الربع
حجه
اخرين
وتسليمه
المخزن
حساباته
اسبوعان
اسبوعين
شعبان
الكهربائيةتم
المهد
لتأجير
السياراتالسلام
فى
الانشاء
ابرام
المالك
الاصلى
فعلى
والامتنان
للنسخه
دومينوز
بيتولحم
اديك
قصرت
الماليةتحية
وتاريخ
تخلي
وضروري
والانصراف
اذينة
شركةالمجمع
المي
الليل
والعقد
طرفي
الفروع
للاستلام
بالمولود
حميد
يتربى
بعزكم
ودلالكم
يجعله
موافقه
ويتربى
وجعله
طاقم
المولود
انبته
واجعله
لاهله
واحفظه
ولساجدة
صارت
مبااارك
مبروووك
دنغل
ووافق
بيظهر
سي
الصحه
العاجل
مسابقة
يبارك
حققه
بمسابقة
وحصوله
والاول
مزيدا
التفوق
بمزيد
للاعلى
لف
لابراهيم
وزملاؤه
المسابقات
باذن
الشبا
اخو
الأسد
الغاز
العدادات
نجاح
السطر
حذفها
الكود
الامكانية
لإرسال
سيفتي
سيستم
ادراج
وتقدير
واعتزاز
ورلد
لينكس
بتخفيض
الواحدة
اليوناني
التاسع
الافتراضية
رجال
باللغتين
الفردوستحياتي
ارسله
بالخطوبة
التهاني
والتبريكات
الخطوبة
مبروووووووووووك
يتمم
وهداة
عريسنا
التمام
شا
المولد
النبوي
تحبون
أرسلناك
رحمة
للعالمين
ننتهز
العطرة
لنتمنى
مولد
نبوي
سيدنا
أعاده
وسند
دار
التفاهم
حبوب
اخبارنا
بردكم
بتنفيذ
مؤتمر
بتزويدنا
للادارة
وتجديد
يشكر
اتقدم
بالشكر
فيس
وبهذه
المناسبه
حب
اتشرف
لتناول
قدرنا
يستطع
التمس
العذر
واعتبره
وبحضوركم
الفرحه
قوارئ
نايف
برهوم
صوافطه
غيث
سندات
مبرووكما
الشبل
ايناس
ومزيدا
الاضحى
نعمه
تعد
تحصى
لزملائنا
جهودهم
الاستثنائية
بذلوها
المتاحة
أدت
ايراداتنا
ملحوظ
وستظهر
المكافآت
راتبهم
المصروفة
الفعلية
اجازته
علمه
والحمد
اكرمنا
برزق
مكننا
اجرة
الجمله
للنموذج
خاراس
لايتالسلام
وسعاده
بعينك
دخلي
نخيل
اشعارات
اعتذر
الدفعات
لموظفنا
وسعادة
الإلغاء
التلفون
قريء
شركةالعربي
الاشعار
وشئون
واجب
ودمتم
وكشف
لاند
المطبعة
نقدر
تواصلكم
السعد
الهامش
اراجيل
يفضل
بنته
والجميع
ماريا
انقضى
باطلاقها
الرغم
صعوبة
وصعوبة
تخلله
وبتوفيق
وكرمه
وبهمتكم
وجهدكم
معقولة
توقعاتنا
زملاؤنا
بجهد
سيولة
نقدية
تساعدنا
باعمالنا
طبيعي
تحصيله
بتخصيصه
والمصاريف
لصرف
المؤثرين
فاسمحوا
نفسي
وعنكم
بشكر
ابدوا
استعدادهم
للايثار
برواتبهم
يمن
الشهور
المقبلة
اعلمكم
وقروضه
النجاة
يشهدون
ولادة
فجر
عالمي
يسوده
العدل
راية
الاسلام
للمحاسبةو
قسيمة
شئون
وملحقاته
العيدمع
اشعارنا
ديزل
للطرمبات
فطايرتحية
رنا
الحمد
أذن
بانتظام
نواحي
الغمة
تبدلت
احوال
يرضاه
بات
العسلي
النقدي
سمايلي
ماكان
متردد
اللغة
المعلوم
انجليزي
عبري
الحقول
ضاربة
اقتراحي
خلى
ظاهرة
وأخرى
نصحح
الطوارىء
وارده
بشير
البابا
قطع
زودني
برقمة
وامكانية
وموضوع
الصفحة
يتزويدي
اجابني
لاكثر
ارشادي
سنترالسلام
راجع
راجح
العطابي
ناسف
مصرالسلام
الحوار
التحدث
المسئولين
مخافظة
الاسكندرية
بمصر
برنامجكم
وأرغب
مدي
والمحاسبي
عنكم
قلت
لحضراتكم
والتاسيس
لايستغرق
وقتا
المقومات
للتاسيس
وأنا
عملت
بشركات
بالمملكة
ولدي
وتقييم
لبيانات
للمعجنات
عزيزنا
لتسديدك
دولفين
دي
يكسب
حسونة
الائتمان
الوسيط
الفيزا
الالية
شالله
والسيد
منحنا
طلبنا
آخرين
طيه
الصفوة
للبناء
اسيد
واقترحت
للعقد
وفعلا
محتملتم
القلب
تفرج
ونلتقي
بالخطوبةالف
والتمام
ويوفقك
المكوث
كثيرا
يستلزم
اعطيه
هاشم
بتحضير
مليون
مرفقا
سنترتم
المستلمه
الشماس
جبريل
مفاقس
إدخار
الإدخار
تحويلها
وترحيل
والرخام
مودرن
لسلام
تربل
كير
باسل
دعوتنا
عرضنا
بخوص
مشروعكم
املين
اجبنا
المشابهة
لمشروعكم
لمشروع
ففريقنا
لاستضافتكم
مكاتبنا
الحديقة
الهندية
يحتويه
لمتطلباتكم
نظم
جهودكم
واهتمامكم
مركزي
النقابة
برجى
طواقمكم
والضفة
يشارك
للعطاء
فقدنا
الراهنة
والنقابة
الطواقم
المشرفة
وسيطلب
عرضكم
والحديث
سيطلب
جعص
الطيبة
داتا
مواطنين
مقيمين
بكامل
تلقيت
أرسل
لين
نركب
تقبلو
سهيل
والصاحب
سبيتاني
شيقل
فأكثر
عدا
اعلى
البناءالسلام
اللوثرية
الانطونية
انترترك
لتكون
مصابي
حوادث
فندق
تخص
نرجع
رسال
الشمالي
ايعاز
حربي
حمد
العكل
الضياء
للميكنة
واستكمال
الراسلة
مجلي
المشني
ديوان
صرة
الميلادية
ادخالها
عظم
اجركم
ميتكم
اخوي
وغفر
لميتكم
لوفاة
والده
المغفور
وأسكنه
للزميلة
أمنة
اموون
بانشاء
التشييك
وانهاء
بالفترة
التجاوب
جيدا
ازياء
للعلاج
رجاء
التوصيات
المؤتمر
مشاركتكم
وحضوركم
لمؤتمر
خرج
بمجموعة
سيسعى
تأتي
نحوالرقمنة
وادماج
الصحفي
يرحمه
ويجعل
مثواه
الجنة
واحسن
للبرمجه
واحتراما
بالاشاره
والخاص
الرحلات
بالموافقه
والفني
إنا
تتيح
بقشان
للنظام
التسويق
حديث
مسمى
فلسكين
العزيزة
أماني
هاما
باعتقادي
لمنتج
مفيد
وخصوصا
بالتركيز
النجاحات
يتضح
وهامة
للمشتركين
وطننا
النقدية
وتوفير
تمكنكم
وأمان
الإنترنت
ونؤكد
مساك
والأستاذ
اشرككم
سفري
لجولة
تسويقة
ونسعد
العادي
السلف
سيرفس
إضافي
للصناعة
وتجارة
كسارات
فؤاد
الطارئة
ملاحظاتكم
لماكينة
القهوة
محطوط
فاصل
العودة
بملاحظات
عموما
للوزارة
وأخذ
وخالد
مشكورين
ومراجعتنا
برفقة
لعل
العتاد
المتعاقدة
بموجب
لأكثر
وصلتني
الصفرية
الاجمالية
يقع
منتبه
بتجربة
مباركة
خاطئة
الأفضل
الاحرف
وبذلك
بأنفسنا
وتحديثها
وورد
الاستخدام
استطعت
تعرف
للأوراق
لكشف
الاعتماد
كوكيل
غزةالأخ
يسعدنا
انضمامك
لعائلة
الوكالة
لحفظها
الموفق
عمار
ينفذها
وأيضا
مناسبا
للاصدار
بنجاح
هجرية
الهجرية
يعيدها
واليمن
للاستخدام
والتدريبجهد
رائع
وساجمع
اعرفها
وارسلها
وجهاز
زينب
للمرة
الثالثة
جودة
ذو
دقة
يسهل
للباركود
الحاجه
مسافة
ومرة
هيجاوي
سيتيم
الحقيقية
السيرفس
تختلف
سيستيم
بحلول
الأضحى
منتدى
فمن
منسق
العالمين
حالهم
اضحى
مختلفا
يعم
الأمن
طاعاتكم
سعداء
وموظفينا
بتزويدكم
فانة
نقلها
منسوبة
احتسابهم
ادخالهم
تهنئكم
أسرة
تتوقف
تعاود
للتكامل
مراد
وجهودكم
والشكر
الرشيدة
ودام
عطاؤكم
مسميات
الوسطاء
نكتفي
بذكر
ببث
تقدين
للسرعة
جيده
لرفعها
اكسسوارات
بلغت
والسندات
تتبع
المدمج
للمدارس
باهتمام
تقرر
اعلانات
ارسالهم
وبشكل
سعيدا
بأرسال
قاطوني
بتعاونكم
بالكو
عصائر
سلفيت
إستدراج
يبوس
الثقافي
مديرة
وانجازه
وبما
للمراسلات
نصي
وتمديدها
لفترات
بالمساعدة
طواقم
لأماكن
سنعمل
منفرد
اللاحق
يوضع
بشعار
لإصدار
اسمها
التوصل
تبادل
زون
خلالكم
وبالامكان
مجلدين
مستقلين
المدرب
خلينا
المعدة
للخطة
واتفاقيه
شنيور
جنينن
سمح
مستلزمات
بركده
ومبيعات
ومشتريات
وذمم
وشيكات
اتم
تفاصيله
مكتوب
ارتاح
ذكور
اسمهم
الدروبي
للكهرباء
مستجدات
رجوع
ساحب
الفكرة
باطون
وأخطاء
العساف
القطع
مغلقة
استطع
الاستقالة
سركة
العائله
وبيع
لوازم
المصاعد
للكوكتيل
نلتقي
الزلمة
برتب
بيتزا
ميلان
بالتغيير
ديرشرف
لادخال
القيد
اعدادت
استعراض
الربط
الشله
سياق
برنامجنا
لايريد
للعيان
سعرها
بلش
بتنشبك
للموضوعين
عاجله
يرجد
ومهم
الجلزون
شرمة
والشيكات
كثيره
ابلغته
ليتمم
انصال
هلان
ديروا
بالكم
سيرفرات
حاتم
لترخيص
مسجلة
بمركز
للساعة
ظهر
طويل
حديده
سنركب
ابكر
نلحق
بلزمني
نصية
شفيق
اشخاص
علاقة
المواطن
تفضلوا
تأجيل
الأوضاع
استشارات
محاسبيه
يفضلون
اونلاين
التطويريه
تعثر
التأخير
كتابته
توصياتكم
والرد
اساله
اسعاركم
المحوسب
بتجديد
الصعبة
لجهود
وابدا
وافضل
وبإذن
سنظل
الجنود
المخلصين
لمؤسستنا
الحبيبة
بفيادتكم
وسنكون
وكالجسد
اشتكى
تداعت
سائر
بالحمى
والسهر
طاعتكم
وربع
ربع
الماسة
اصبحت
للوقوف
الشهرين
ايجابية
وكلشي
جاهزين
حازم
زقوت
خالها
مطيع
التواتي
لتنفيذ
الهدمي
للشلمل
باغلاق
لرفع
حفظه
يصلكم
فعليه
توافق
عرضه
ورائعة
ماشي
فاست
اكن
وسأعمل
بمثابة
بيتي
انضم
ثقة
واخلاص
نظري
شخصي
بعضكم
يقرأ
مدخراتنا
متوقفون
شبه
الديون
وتحصيل
الكم
قصدناه
بقيت
عملك
انك
تتقاضى
اجر
ستتقاضى
نعلم
استجابة
فإذا
حتما
نصفها
رسالتنا
مرارا
وتكرارا
ازال
ىهذه
البلاء
وضمان
استمراريتها
اامن
انكون
واحدا
افكر
لعلاج
للاستبيان
ساستغني
الاسئلة
سآخذ
اتقاضى
تحدده
اضواء
الوضح
لاعمالنا
استغني
دام
قناعتي
التامة
بمبدأ
ليستفيد
والفنية
وتغيير
واتمنى
وسلامة
ومعالي
امام
إيجابي
للطروحات
سيوقع
أسبوع
مجمل
الطروحات
تتمحور
جزئي
بسقف
أدنى
تصنيف
بثلاث
تصنيفات
مرتبطة
المستجدات
مقدمة
مليء
واجهزه
كفوف
باليه
المشتركة
اتفق
المطالب
ليوسف
وكلمة
كفاية
بورت
البورت
الهاكرز
الحدوث
والاستقبال
وبقية
بارسالها
اخباركم
بإعطاء
وشركات
والمعدات
بتعميمه
وكتاب
للحركة
الأوسط
تمويلي
الأسراء
الكبيرة
السيولة
الصعوبات
إنشاء
وقفة
التبرعات
والوباء
اخونا
عودناك
ستزول
ويبعد
للظروف
ولحين
لمستحقات
وعن
موافق
شر
ومزودي
التنقل
مسحها
لسرعة
والنتائج
المؤجلة
للمجلس
التابع
بمجلس
أقترح
أجندة
بدأت
الوزارات
أولية
لوجود
الاقتصاديه
الإخوه
إبلاغنا
وآليته
واعتمادها
رسميه
تتضمن
جزئية
لمؤسساتنا
قانونيه
أعدها
للاستناد
الحكومه
والديون
لنستطيع
بواجباتنا
ستجعل
فائده
مصغرة
الإداره
الضفه
وغزه
للمساعده
لمجهوداتكم
وإخواننا
وتمام
الظرف
تداعيات
سلبية
مفاجئ
السلبية
للعقود
احترامنا
للجمعية
اتجاه
إطار
النشاطات
المميزة
تقومون
استمرارية
سعادتكم
اهتمام
ممكنة
خبراء
يذكر
صريح
استثناؤه
كقطاع
الهاردوير
والمحافظ
بضائع
إصلاح
المدن
أشكرك
الدعوه
وادعو
بورقه
موحده
تتناول
خاصيه
القدره
تعويضه
عادت
يمكنها
تمكنها
تصرف
ومعظمها
مرتجعه
خفض
رواتبهم
إنتاجيتهم
أمور
الاستيراد
والتوزيع
احب
بصحه
اعلم
سهلا
والامتياز
مميزة
بإبلاغ
للدفع
والموضوع
هالفتره
واهتمامك
الاضرار
ادعو
يرفع
وبالتنسيق
فيقوم
مديره
ليطلعه
يرحم
لرحمة
فاستغفروا
وادعوه
مخلصين
لعلها
مستجابة
الخامسة
وراء
القصد
لظروف
وافاد
الإخوة
فصاعدا
ستطلب
المحنة
المنطقة
نعيشها
لوقت
سبارك
بالعلم
واتصلت
وتواصلت
وعملت
مجازة
وساقوم
ياسيني
ورحلات
الباصات
الفارغة
للمغادرين
بدايه
ألمت
الرسمية
والسلامه
الامكان
الحكيمة
الحرص
المصلحة
يقبل
يستعمل
ويترك
كوفي
معاالسلام
وتخصم
وخطة
المطروحة
للسنوات
عامل
مطاعم
الصفا
وفاطمة
لاستخدامها
اعلانكم
حلا
مقنع
وتوجيهات
بشكلها
بالموعد
الاختصار
المياه
الايميلات
نصل
للنقطة
الجوهرية
للحل
التبرع
المستحقات
أهلا
عبده
لاستضافة
انقضت
دمشق
الأصل
سدادها
طه
صحاب
شوب
المحاسبه
ميلانو
صدرت
للإلغاء
وبحسب
تنصيب
ويعطي
لتفعيل
ابوكمال
متوقف
ماطر
مكتبنا
Zero
احلا
عقبال
وعقبال
العاوزين
جريس
يتمملك
الناصر
لتوحيد
اصلاح
موسوعة
نازك
الاملالسلام
ابويزن
لاتدعم
الظاهرية
ومعجنات
احدث
الضيافة
الملكيةتحياتي
وقمنا
الديكور
وتأخير
المقاول
يحي
كردم
لابوكمال
بلدبة
يريدوا
بسيطه
وانكسرت
وقلنا
تغطيها
ووافقوا
لقيا
الغنى
الحديثه
الخ
حاجته
مكتبي
المكلف
العامةبعد
للسلامة
التسخين
مرافق
غلي
استبدالها
بسخانات
كهربائية
بتوستر
كهربائي
ذاتي
تايمر
بغلايات
قهوة
عربية
منعا
باتا
سخانات
توسترات
طائلة
براعم
افاق
الجمال
للبلدية
اتباع
بالنص
يغطيها
اعمللك
هالمرة
واتمامها
بتنفيذها
غلمه
والتوريدات
سفيان
المقدام
وتفصليها
مرتب
السوري
لسبك
دجاج
صوان
مشاورة
CRM
ايبسون
الصافي
للمبيعات
للمنصات
اشكاليات
مراجعه
اصواف
ممحمد
طرفق
الصيادين
المستفيدة
المضي
قدما
لمحاسبي
العموري
والدهان
المصنع
بشيك
الوكالات
كارم
متكامل
لعدة
اتصالكم
ارحو
حالا
للشنط
متابعهم
ورجع
المقيد
الندي
لافندر
حوسان
العياد
للاغلاق
مبدئيا
تضرر
والايرادات
بشدة
يشملكم
ادنى
يضمن
تعطله
بوجوب
اربعة
ونهاية
ارباع
يعيننا
واياكم
والطويله
بسلام
السنهتحيه
الذمم
للصرافة
الاشارة
الوفاق
ننتظر
ياما
يبقى
بتوحيد
سهل
والقيام
المصيون
مي
لمراقبة
معلومه
وضحتلها
ميغا
الرائعة
المتقدمين
للتصاريح
تصاريحك
تقدموا
التوجه
تصاريحهم
شباك
شكعة
بني
نشيط
وفرها
وممتاز
ورائع
رائعة
موافقون
خدماتكم
مختومة
التسهيلات
لحامل
تفصيلية
راضي
للاستعمال
دائن
مبسوط
تكلفه
المؤسسه
وممنوع
حي
اعملي
مرتاح
والحواله
وتتم
راضون
والحصول
وجيد
مريح
والامور
بالتعامل
وراضي
واردة
جالاكسي
وليم
خوري
وزيتا
مشروطة
باستمرارية
العقدين
تجديدها
للتركية
لزيتا
وافقوا
الادخارالاخ
لصعوبة
وصعوبته
قررت
وابتداء
عهدناكم
رضا
وقراءة
وحرصا
اوضاعكم
وقدرتكم
قررنا
والسابع
لكامل
ويمكنهم
فعلنا
وندعوكم
استكمالا
سنبدا
احراءات
لترشيد
ستمسكم
اذكركم
بترشيد
انفاقكم
كفاءتكم
بعدذلك
امرا
يحفظكم
يديم
البال
كعادتكم
الهوجي
حزبون
ملحيس
مطابق
الروافد
والشراب
وجيدة
للبريد
الفت
افراد
لتغطية
موظفينا
للزجاج
سامي
لعمري
لهيك
معزوز
الخفش
غريب
الحمدلله
موظفون
رائعون
غزالة
نثق
موظفونا
تميم
المختص
راوتر
استلامهم
لانكم
ويقول
تعامل
الوفاء
التحكم
الصناعي
انزال
بعملكم
للعملاء
ببحث
الورديات
منيحة
الكوري
ميثلون
روابط
الجود
المسترك
اتابع
إيداع
بالرصيد
ممتنعين
للجلوس
مناقشتكم
بالاغلاق
خسائر
متراكمة
المرتفعه
بالتغاضي
مراعاتكم
السيئة
مبررة
بدفعها
تشاورية
رسالتي
أحباؤكم
ومحبيكم
بنعمة
ونعمة
الرزق
ظرف
يشوبه
التخوف
باقرار
الزيادات
الفروض
وبسبب
الدقيق
بأسرها
وفلسطين
نرى
التريث
بزيادة
للتراجع
والإقليمية
وملحوظ
وسلبي
الطرح
السيلاوي
خنفر
ثبيت
دعاء
والهم
موقعين
والشيك
وصوروه
بقدروا
يبعتوه
كونهم
تبعتهم
بتأمن
للافادة
خافور
للبن
والبقوليات
عزيز
للدعاية
والاعلان
شغلي
الذهبي
واسمه
شفيع
سألت
حكولنا
محتاجين
رعاية
ريتش
أريحا
عنوانه
شاهر
حريباتالسلام
حبيبات
القمر
اعلام
بموفقتنا
مندوبكم
الموقعه
قنيص
الرياضة
والحساب
وحاكيله
مدار
الحلاوة
باعطاء
الاونلاين
دفتر
لاسباب
مغري
اسرائيل
الربيع
هولدينج
شكري
يلتزمون
فأنا
جوستو
النقاء
نحالين
بقطاع
نقاشها
يلبي
الاستثمارات
للخمس
اشار
الاعفاء
الجزئي
ابدى
علان
للعدد
نصار
الكهربائيةالسلام
ماشيه
مقابلها
افوت
زباين
والسبب
كبيره
ماخدها
ببين
منشار
شبكه
الزير
الالغاء
جاب
للاداره
تبارك
والانارة
محتاج
مجاهد
الغذائيةالسلام
اشارة
ظهرت
اعداداتها
البطاط
لامر
المنزليه
الاداء
بقول
وعدي
بعطو
اجيت
وسكر
راحت
بالرجوع
الصناديق
والبنوك
لمول
لمركز
مركزية
البضاعة
بالفرع
للموردين
فصلها
المبسط
الفنيمرحبا
معصب
وكالتنا
عصب
شيئ
الطريفي
المدخنين
عرفات
راكبة
صيانةاصدار
تمكينجامعة
عيطة
علقم
بلعاوي
بخط
خطا
لمسة
مجد
ريما
الزيوت
زالو
فود
ببلدية
زعترة
مستاء
السعدي
للغاز
بقولي
المدفوعه
حكينا
عالخدمه
يلغي
شايف
فش
بحكيلو
اموري
بستفيد
توت
الاطفال
وشغالين
يحولو
زمانالسلام
بريوش
بيدفع
رحمها
زوجة
حماته
رضية
هزيم
وأسكنها
صراحه
بسير
يوقف
للايت
لهاد
رأيه
اجدده
لنشوف
الاوضاع
البطاطالسلام
شقيقها
الرماح
للنظافة
قادرين
كندو
يعاود
القعد
شجب
واستنكار
تشكل
يستنكر
ويشجب
العابثين
اعتداء
بالعبوات
وهجوم
أخلاقي
استهدف
جباليا
يؤكد
والمعالم
ركيزة
ورائدة
وتقدم
مسيرتها
امتدت
عقدين
توفيرها
لآلاف
برامجها
ومساهمتها
وإننا
نستغرب
ونستنكر
الهجوم
الأخلاقي
الأشخاص
الوطنيين
والمخلصين
أبنائنا
قذف
وتطاول
يليق
بأخلاقنا
وقيمنا
وعاداتنا
تربينا
وينظر
تتعرض
تستهدفها
اقتصاد
وتضييق
الخناق
المحاصر
وتحولها
تعدي
حصار
وخنق
اقتصادي
ونعرب
قلقنا
التعديات
إلا
مصالح
الاحتلال
وتمس
وصريح
وبوابة
نتوجه
وصاحبة
سياسة
الصمت
والإسراع
الضالة
وتقديمها
للعدالة
الجو
الآمن
تقف
الهائلة
ضخها
وتبني
المقاوم
بتضحيات
ونضاله
ضد
المحتل
ومقدراته
وخلصو
للصناعه
حكمت
يحكيلي
وقفي
واقف
انكسر
رجعت
التأجير
يلغوا
عافيه
تشير
التناقض
بتسديد
قاتورة
والبالغة
فعلاقتنا
نتخلف
قط
التزاماتنا
موعدها
لغاء
غالين
وقسمو
بحاجته
بست
يبيعو
الرشيد
المعلم
الديراوي
النشخة
للمجمع
صيدح
حروب
للاطارات
ابنه
كلرز
ورواتب
وبستخدمو
بسمح
للتجديد
مصاري
نشأت
للزيوت
والفلاتر
اشتغلو
مفكرينه
ايجل
بلس
للنايلون
سوليه
للمطاعم
فوزي
شخيدم
بوقف
الاحتمالات
الاحتمال
رفضه
وبالرغم
للايضاح
العبارة
ونتيجة
منقوصة
تعبر
يشير
المتكررة
والمتتالية
استنفذت
وجعلت
مستحيلة
والحثيث
فريقكم
للتغلب
اشرنا
بمراسلتنا
لتكرار
وديمومة
لقاعدة
ومميز
وقعنا
اتفاقا
ومما
نقاشه
للتغيير
مناقشتنا
نجرب
وإذا
سارت
ننهي
تعثرت
تعاون
استحالة
ننظر
بعدة
المنفذ
ندرس
غسل
وتعلمون
ندعم
وبشدة
استخدامات
ناظرين
استدامة
الخفيف
رديئة
موافقين
الخرا
الرماضين
هدول
كلهم
استلمها
بخيل
زودتها
رأفت
الجمعيه
حمزة
فاشل
ورديء
بيترو
زبالة
للاسف
فاتن
التزامات
تسهيل
الجاي
بخزي
الغاءات
الزياده
الاشي
للكسارات
رديء
خرا
معصبين
تاخرتوا
بمر
وبخيل
ورديئة
قولته
بجددوا
مرفوض
المره
الغاؤه
التصرف
المرداوي
للتسويق
والاسنثمار
العاب
اطفال
كتيرة
للورقات
ثلاثاء
وسيء
بتخزي
مقرفة
وسيئة
زعلان
عاجبه
واحنا
غالية
البدأ
وظهور
واجهتنا
واستحالة
بالحوالة
فواتيركم
الفلسطينة
وشؤون
ومعصب
جدته
صابرين
كتانة
الظاهر
الكتالوج
يعطينا
لكنه
المالح
المعامله
علا
استلم
ولاسيما
وتعذر
إرجاع
لحد
زعل
وعصب
وسب
عجبه
لهلأ
بتكون
الزباين
عقودهم
باليد
مقطوع
خلف
سيئ
متاخرة
اصل
مجدد
عنتاب
ولايت
برجعلنا
صعوبه
الزيون
عالارضي
الكتروينات
الفاشلة
اطبعها
مدفوعه
محمل
الحوت
وفاشل
ساري
مطبوع
فاشلة
تاخرنا
سيزار
صخور
اذنا
الهودلي
للكهرباءالسلام
بالتالي
الكراج
فاتورتكم
وخدماتكم
الفاضله
ومجحفة
الاستعلام
وكبير
لبعد
احراج
بالاتفاقية
زاهدة
وخدماته
غبية
ومشاكل
بيرد
دلتا
الزرب
زوايا
المماطلة
السيء
القبيح
استحقاقها
الإبقاء
عقار
بخصووص
جامبو
النظم
أفادنا
يجد
كتيب
الياسمين
بدوش
مسكرين
مداومين
مايكل
بيعرف
الوحش
الانسه
شكله
ادفعها
ظلم
البندك
الغاءها
تقومي
بوضعها
راح
نجمده
عرضتيه
لبرنامجكم
أريد
الكوفي
طاولات
الطاولات
كاشير
اشتغلت
صغيرة
مؤهل
والاستيراد
المجددة
المناهل
عرف
اجدد
خروج
تسديده
وتفضلو
ومتردد
وبالدفع
وعرضنا
بيقدر
دولالر
واتفقنا
نوقف
تتحسن
بيحكيلي
بحولهم
وعالفاضي
وبالاخر
بالمحاسب
نعيرات
وححالي
بخبر
مضطرين
الليله
بشوفلك
وعالفااااضي
يبعتها
بعاود
متعطل
يفتح
توريني
مشحمة
بصراحة
ادفع
بيجدد
شعبيات
للسبب
بيحكي
ندفع
عالشغل
وتروح
الدوحة
الإنارة
تالفة
خيزران
اكتب
مسبوق
فاذا
مضى
وبكفاءة
وضعه
المستطاع
مدخرات
وسننفق
بتكرار
تأخذوا
الجد
اديب
رومي
لايعمل
كرجة
شيكاته
لقيامي
باحتساب
اجازاتكم
للمحاسبةبعد
تنبيهات
جمعيه
ذوي
ومافي
ألغو
ارج
بخبركم
بالتجزئةو
جقمان
يدفعوا
وعليهم
الضريبي
الاستشارة
ترتقي
للمستوى
بالمحل
بيرجع
اتصالات
وكله
واحيانا
فارلي
ستؤدي
فارة
الفصول
إسلام
عليالسلام
واشرف
عارفين
شغلات
ستار
درينك
للعصير
المرحومة
المربية
فايز
البشتاوي
التعازي
للرجال
قاعه
بيكر
وللنساء
العصر
منزل
الفقيدة
خله
عماره
الأستاذ
والمرحوم
رمزي
العربيالسلام
تعاملها
وموظفين
متكبرين
وبتركضو
ورا
المصاري
بواجباته
بخرا
وتعامل
قبيح
يرتقي
متري
الشهد
ويماطل
روضة
بتبطلو
تردو
وقفنا
فاهم
همي
شراءها
ابعتلي
زعتره
بالواتس
خصما
وفش
للاحذية
فطومة
الفارع
وإلغاء
الديب
عفوا
الارسالية
الاعمدة
أصلا
بعلق
برنامجك
يضرب
بتحترمش
زبائنها
الغسان
متعب
بيزنطي
وبفاوض
ناوي
يقسطهم
الكاااااااااااش
الكاش
مستوعب
مستحيل
اشتري
بهيك
وشكرني
اتصالي
كملي
الانوار
للصياغة
الإشكاليات
وجب
اخذت
الاخلال
بامن
الحاسوبية
بيوزر
ادمن
وشبكة
لخطر
الفايروسات
وتنصيب
تضر
جذري
مشكروا
والتحري
الصيح
سوى
اخلال
ايبقى
قائما
تحفظ
الطرقة
لطلبها
وكلهم
غاليات
واجهزتكم
وبرامجكم
شحاده
قدرت
عاصم
افرع
ابعتيلهم
دبل
جلوريارجو
مدراس
جلوري
وحكيتلها
الصايمة
اليوزرات
مهيب
صلحو
اطلبو
خربان
ترسية
استدراج
طباعته
افلاين
ونسبة
الأسفل
معطل
العمود
زالت
الدورات
المنفذة
يحفظ
نفاذ
يستقبل
سطرين
ممتدة
أسطر
تختفي
ثاتيا
لازلت
انتظر
التنصيب
اخبرتني
السندات
أصناف
اعراض
والزميل
عاد
ايداع
كاسعار
ابتدائية
للاعتماد
الخانات
العشرية
العشرة
خانات
خانتين
العطار
النشاط
لاجراء
الطلبية
اليامون
زلت
أرقاما
صحيحه
والموردين
والطلبيات
شاشه
ويتوقف
وفيه
أرصدتهم
مراجعتنا
مؤخرا
بإفادتنا
التعمير
اكتشفناه
قدمناه
لمدققنا
وأبلغتمونا
بتصحيحكم
إدراج
ودمجه
والأخطاء
حصرا
عانينا
ولهذه
ايزابيلا
موضه
بإحضار
شركته
لصاحب
الوعد
الصيادلة
ونقابة
فكل
ورسوم
تستطيع
مقسمنا
الأرقام
رصد
الاحتيال
نجحت
لانتهاك
فيسبوك
واحباؤك
اطلاعك
تردنا
احدهم
بايقاف
صفحتنا
ادعاء
الدكاترة
يطلبون
الادعاء
اوصي
الممارسة
المتاسبة
بقوة
الم
الرف
بالمعيقات
أرسلت
المدققة
إيميل
دومين
استنكار
الانسة
بختم
متغير
يستطيعوا
تكبس
منتهي
تتصل
الطوابع
فردا
ضرورية
يوضحون
الأنسب
والشاحنات
وبحكيلي
شهريه
لتشطيبات
عرضهم
إصداره
الغلبان
مخالصة
ولاي
يعملو
تقم
الرقمية
تحميلنا
بيتحجج
ورائد
استلمت
فترات
ووجيه
بديش
السامي
للمحارم
وبتحكي
عمران
بينه
يخرج
فلسطيم
الغدائيه
الايفون
جواد
الهولد
اريح
هيجا
الثناء
سعسع
